# Supplementary material for: Seasonal Genetic Drift of Human Influenza A Virus Quasispecies Revealed by Deep Sequencing
Source: Front Microbiol. 2018 Oct 31;9:2596. doi: 10.3389/fmicb.2018.02596 (PMC6220372; doi:10.3389/fmicb.2018.02596)
Supplement: Supplementary file 1 [file Table_1.XLSX]

## Sheet: Legend
Supplementary Table 1
There are 3 sheets for each virus subtype (sH1N1, sH3N2, pH1N1).
Sheet '-samples' provides epidemiological data about the respiratory specimens (including sampling date, patient age).
Sheet '-run-data' provides the information about the Next Generation Sequencing runs and the analysis process, and the accession numbers of the consensus sequence in GISAID.
Sheet '-values' provides the global mutation frequencies calculated for each genomic segment of each sample, based on each analysing pipeline (ViVAN or LoFreq) and with or without setting a mutation frequency threshold for the individual variant in the considered segment.

## Sheet: SH1N1-samples
Characteristics of the 27 influenza A virus samples of seasonal H1N1 (sH1N1)
season: influenza surveillance season between October and March
date of symptoms onset as declared by patient; n.a., not available
viral load: Ct values obtained by RT-qPCR targeting the M gene (multiplexed RT-qPCR routinely used by the National Influenza Centre for diagnosis); n.a., not available
group: based on amino acid position 275 in the neuraminidase protein; H, sensitive to oseltamivir; Y, resistant to oseltamivir
season	sampling time			sample	symptoms onset date	age	viral load	group
	year	week	date
2007-2008	2007	43	2007-10-22	20080194	2007-10-19	37	n.a.	H
	2007	46	2007-11-12	20080341	2007-11-11	44	n.a.	Y
	2007	50	2007-12-13	20080698	2007-12-12	53	n.a.	Y
	2007	50	2007-12-14	20080684	2007-12-13	4	n.a.	H
	2007	51	2007-12-17	20080719	2007-12-16	43	n.a.	H
	2007	52	2007-12-27	20080832	2007-12-27	81	n.a.	H
	2007	52	2007-12-29	20080857	2007-12-27	19	n.a.	Y
	2007	52	2007-12-30	20080869	2007-12-29	41	n.a.	H
	2007	1	2007-12-31	20080867	2007-12-30	23	n.a.	Y
	2008	1	2008-01-02	20080860	n.a.	43	n.a.	H
	2008	1	2008-01-04	20080933	2008-01-02	20	n.a.	H
	2008	2	2008-01-07	20080980	2008-01-06	27	n.a.	H
	2008	2	2008-01-09	20081042	2008-01-09	2	n.a.	H
	2008	2	2008-01-09	20081054	2008-01-07	18	n.a.	Y
	2008	2	2008-01-11	20081084	2008-01-09	5	n.a.	H
	2008	2	2008-01-11	20081149	2008-01-10	3	n.a.	H
	2008	3	2008-01-14	20081170	2008-01-13	23	n.a.	Y
	2008	3	2008-01-15	20081164	2008-01-14	45	n.a.	H
	2008	3	2008-01-15	20081154	2008-01-12	16	n.a.	Y
	2008	3	2008-01-16	20081207	2008-01-15	4	n.a.	H
	2008	3	2008-01-16	20081212	2008-01-07	22	n.a.	Y
2008-2009	2008	45	2008-11-05	20090224	2008-11-03	38	n.a.	Y
	2008	51	2008-12-15	20090639	2008-12-12	16	n.a.	Y
	2008	52	2008-12-23	20090816	2008-12-22	5	n.a.	Y
	2008	52	2008-12-26	20091940	n.a.	2	n.a.	H
	2009	3	2009-01-16	20091349	2009-01-16	32	n.a.	Y
	2009	9	2009-02-26	20091939	n.a.	5	n.a.	Y

## Sheet: sH1N1-run-data
Run data for the 27 influenza A virus samples of seasonal H1N1 subtype (sH1N1)
set: when overlapping PCR were used for PB2, PB1, PA and HA, the 12 PCR products were separated into two sets (named A and B), each being tagged independently; after 2nd cleaning, sets A and B were processed together of 3rd cleaning (A+B)
1st cleaning: illumina contaminants (adapters) and phred < 30
2nd cleaning: PCR primers and influenza A virus genome segment sequences not covered by PCR included in the set, and phred < 30
3rd cleaning: non-influenza A viruses manipulated in the lab
na: not included in the set
nd: no data (no PCR product)
		Run information			Number of reads				Number of reads mapped on sample consensus sequence									% recovery				GISAID
sample id	set	run id	lane	tag	before cleaning	after 1st cleaning	after 2nd cleaning	after 3rd cleaning	total	PB2	PB1	PA	HA	NP	NA	M	NS	after 1st cleaning	2nd vs 1st	3rd vs 2nd	overall	Isolate_Id	PB2 Segment_Id	PB1 Segment_Id	PA Segment_Id	HA Segment_Id	NP Segment_Id	NA Segment_Id	MP Segment_Id	NS Segment_Id	Isolate_Name
20080194	A	64NG1AAXX	7	TAGCTT	2535165	2325969	1712250		1700894	291565	453453	217460	282469	162897	na	293043	na	91.7482	73.6145			EPI_ISL_164009	EPI535207 | A/Paris/194/2007	EPI535208 | A/Paris/194/2007	EPI535209 | A/Paris/194/2007	EPI535210 | A/Paris/194/2007	EPI535211 | A/Paris/194/2007	EPI535212 | A/Paris/194/2007	EPI535213 | A/Paris/194/2007	EPI535206 | A/Paris/194/2007	A/Paris/194/2007
	B	64NG1AAXX	7	GGCTAC	3760532	3464059	2520592		2511910	380809	552930	449339	408925	na	394183	na	325719	92.1162	72.7641
	A+B						4232842	4226131	4212797	672374	1006382	666797	691394	162901	394185	294044	325720			99.8415	67.1273
20080341	A	64NG1AAXX	6	TAGCTT	1396068	1258067	990544		970866	374480	109637	88890	7434	33690	na	356713	na	90.115	78.7354			EPI_ISL_164023	EPI535314 | A/Paris/341/2007	EPI535315 | A/Paris/341/2007	EPI535316 | A/Paris/341/2007	EPI535317 | A/Paris/341/2007	EPI535318 | A/Paris/341/2007	EPI535319 | A/Paris/341/2007	EPI535320 | A/Paris/341/2007	EPI535321 | A/Paris/341/2007	A/Paris/341/2007
	B	64NG1AAXX	6	GGCTAC	1533474	1408216	1033694		1026704	86586	2444	458405	208937	na	204298	na	66024	91.8317	73.4045
	A+B						2024238	2014786	1997567	461066	112081	547293	216370	33699	204309	356714	66035			99.5331	68.7748
20080698	A	64NG1AAXX	3	TAGCTT	4668286	4075281	2905293		2894911	1245405	4233	827168	5027	809137	na	nd	na	87.2972	71.2906			EPI_ISL_164024	EPI535322 | A/Paris/698/2007	EPI535323 | A/Paris/698/2007	EPI535324 | A/Paris/698/2007	EPI535325 | A/Paris/698/2007	EPI535326 | A/Paris/698/2007	EPI535327 | A/Paris/698/2007	EPI535328 | A/Paris/698/2007	EPI535329 | A/Paris/698/2007	A/Paris/698/2007
	B	64NG1AAXX	3	GGCTAC	1999659	1763887	1207791		1202830	334001	36362	351261	56433	na	293562	na	131206	88.2094	68.4733
	A+B						4113084	4112575	4097741	1579406	40595	1178429	61460	809140	293568	3937	131206			99.9876	61.6768
20080684	A	64NG1AAXX	5	TAGCTT	2303141	2055485	1627021		1532048	695587	100978	431270	28374	210491	na	65347	na	89.247	79.1551			EPI_ISL_164018	EPI535278 | A/Paris/0684/2007	EPI535279 | A/Paris/0684/2007	EPI535280 | A/Paris/0684/2007	EPI535281 | A/Paris/0684/2007	EPI535282 | A/Paris/0684/2007	EPI535283 | A/Paris/0684/2007	EPI535284 | A/Paris/0684/2007		A/Paris/684/2007
	B	64NG1AAXX	5	GGCTAC	1324532	1201322	893808		885639	170916	44358	338562	89633	na	242105	na	nd	90.6978	74.402
	A+B						2520829	2518626	2417687	866503	145336	769832	118007	210495	242106	65347				99.9126	69.4281
20080719	A	64NG1AAXX	2	TAGCTT	1420546	1182842	914325		907423	173545	360291	140021	29226	20331	na	183999	na	83.2667	77.299			EPI_ISL_164010	EPI535214 | A/Paris/719/2007	EPI535215 | A/Paris/719/2007	EPI535216 | A/Paris/719/2007	EPI535217 | A/Paris/719/2007	EPI535218 | A/Paris/719/2007	EPI535219 | A/Paris/719/2007	EPI535220 | A/Paris/719/2007	EPI535221 | A/Paris/719/2007	A/Paris/719/2007
	B	64NG1AAXX	2	GGCTAC	1736920	1461876	1033401		1030234	128931	44584	335059	91129	na	355113	na	75418	84.1648	70.6901
	A+B						1947726	1946880	1937656	302475	404875	475080	120355	20331	355123	183999	75418			99.9566	61.6596
20080832	A	64NG1AAXX	1	TAGCTT	2309429	1763066	1337702		1335079	336154	360901	176422	138872	135392	na	187335	na	76.3421	75.8736			EPI_ISL_164019	EPI535285 | A/Paris/832/2007	EPI535286 | A/Paris/832/2007	EPI535287 | A/Paris/832/2007	EPI535288 | A/Paris/832/2007	EPI535289 | A/Paris/832/2007	EPI535290 | A/Paris/832/2007	EPI535291 | A/Paris/832/2007		A/Paris/832/2007
	B	64NG1AAXX	1	GGCTAC	1365283	1057493	774120		771897	197488	45726	289685	21449	na	217522	na	nd	77.456	73.2033
	A+B						2111822	2110247	2106976	533642	406627	466107	160321	135396	217525	187337				99.9254	57.4262
20080857	A	64NG1AAXX	8	ACTTGA	1778304	1563749	1255964		1248662	785025	32122	333252	nd	67255	na	28922	na	87.9349	80.3175			EPI_ISL_164025	EPI535330 | A/Paris/857/2007	EPI535331 | A/Paris/857/2007	EPI535332 | A/Paris/857/2007	EPI535333 | A/Paris/857/2007	EPI535334 | A/Paris/857/2007	EPI535335 | A/Paris/857/2007	EPI535336 | A/Paris/857/2007	EPI535337 | A/Paris/857/2007	A/Paris/857/2007
	B	64NG1AAXX	8	GATCAG	2276755	2024150	1466731		1462913	161247	64374	500173	160926	na	480853	na	95340	88.905	72.4616
	A+B						2722695	2721082	2711575	946272	96496	833425	163010	67255	480855	28922	95340			99.9408	67.1034
20080869	A	64NG1AAXX	6	GTGGCC	2340606	2145804	1605833		1570147	279443	319901	15364	3865	15608	na	935953	na	91.6773	74.836			EPI_ISL_164011	EPI535222 | A/Paris/869/2007	EPI535223 | A/Paris/869/2007	EPI535224 | A/Paris/869/2007	EPI535225 | A/Paris/869/2007	EPI535226 | A/Paris/869/2007	EPI535227 | A/Paris/869/2007	EPI535228 | A/Paris/869/2007	EPI535229 | A/Paris/869/2007	A/Paris/869/2007
	B	64NG1AAXX	6	GTTTCG	2546761	2368512	1695504		1665036	37644	64099	114092	862501	na	410234	na	176454	93.001	71.5852
	A+B						3301337	3300426	3235182	317086	384000	129456	866366	15617	410241	935956	176460			99.9724	67.5297
20080867	A	64NG1AAXX	7	GTGGCC	1773395	1608561	1236198		1219190	442388	30387	56895	24395	18593	na	646515	na	90.7052	76.8512			EPI_ISL_164026	EPI535338 | A/Paris/867/2007	EPI535339 | A/Paris/867/2007	EPI535340 | A/Paris/867/2007	EPI535341 | A/Paris/867/2007	EPI535342 | A/Paris/867/2007	EPI535343 | A/Paris/867/2007	EPI535344 | A/Paris/867/2007	EPI535345 | A/Paris/867/2007	A/Paris/867/2007
	B	64NG1AAXX	7	GTTTCG	895757	829121	604547		597038	36859	nd	178205	168237	na	152975	na	59504	92.5609	72.9142
	A+B						1840745	1839654	1816228	479247	31636	235100	192632	18601	152986	646516	59510			99.9407	68.9228
20080860	A	64NG1AAXX	8	GTGGCC	958114	850448	617204		616261	217682	74730	171587	11317	93545	na	47398	na	88.7627	72.574			EPI_ISL_164012	EPI535230 | A/Paris/860/2008	EPI535231 | A/Paris/860/2008	EPI535232 | A/Paris/860/2008	EPI535233 | A/Paris/860/2008	EPI535234 | A/Paris/860/2008	EPI535235 | A/Paris/860/2008	EPI535236 | A/Paris/860/2008	EPI535237 | A/Paris/860/2008	A/Paris/860/2008
	B	64NG1AAXX	8	GTTTCG	1613479	1446486	1038951		1037393	239243	72535	333807	83414	na	235463	na	72931	89.6501	71.8259
	A+B						1656155	1655955	1653654	456925	147265	505394	94731	93545	235465	47398	72931			99.9879	64.3941
20080933	A	64NG1AAXX	5	GTGGCC	1565756	1408001	1072596		1067663	93056	613533	59999	39218	18383	na	243467	na	89.9247	76.1786			EPI_ISL_164013	EPI535238 | A/Paris/933/2008	EPI535239 | A/Paris/933/2008	EPI535240 | A/Paris/933/2008	EPI535241 | A/Paris/933/2008	EPI535242 | A/Paris/933/2008	EPI535243 | A/Paris/933/2008	EPI535244 | A/Paris/933/2008	EPI535245 | A/Paris/933/2008	A/Paris/933/2008
	B	64NG1AAXX	5	GTTTCG	1610581	1459009	1093651		1025640	252749	49927	339644	47839	na	253579	na	81898	90.589	74.9585
	A+B						2166247	2165679	2093303	345805	663460	399643	87057	18386	253584	243468	81900			99.9738	68.1817
20080980	A	64NG1AAXX	3	GTGGCC	3158441	2766429	2187241		2182595	786946	248624	689090	191771	139411	na	126749	na	87.5884	79.0637			EPI_ISL_164014	EPI535246 | A/Paris/980/2008	EPI535247 | A/Paris/980/2008	EPI535248 | A/Paris/980/2008	EPI535249 | A/Paris/980/2008	EPI535250 | A/Paris/980/2008	EPI535251 | A/Paris/980/2008	EPI535252 | A/Paris/980/2008	EPI535253 | A/Paris/980/2008	A/Paris/980/2008
	B	64NG1AAXX	3	GTTTCG	971134	859139	627533		626217	86348	69597	121942	138692	na	117866	na	91771	88.4676	73.0421
	A+B						2814774	2814296	2808812	873294	318221	811032	330463	139412	117868	126749	91773			99.983	68.1498
20081042	A	64NG1AAXX	1	GTGGCC	2365172	1808456	1275356		1272088	493541	78885	339294	74053	251570	na	34741	na	76.4619	70.5218			EPI_ISL_164015	EPI535254 | A/Paris/1042/2008	EPI535255 | A/Paris/1042/2008	EPI535256 | A/Paris/1042/2008	EPI535257 | A/Paris/1042/2008	EPI535258 | A/Paris/1042/2008	EPI535259 | A/Paris/1042/2008	EPI535260 | A/Paris/1042/2008	EPI535261 | A/Paris/1042/2008	A/Paris/1042/2008
	B	64NG1AAXX	1	GTTTCG	1473864	1137413	798917		796573	115403	180188	174111	118309	na	102589	na	105972	77.1722	70.2398
	A+B						2074273	2071830	2068661	608944	259073	513405	192362	251570	102591	34742	105974			99.8822	53.9675
20081054	A	64NG1AAXX	8	TAGCTT	1095255	963885	712839		707418	282836	28552	202340	18544	158850	na	16292	na	88.0055	73.9548			EPI_ISL_164027	EPI535346 | A/Paris/1054/2008	EPI535347 | A/Paris/1054/2008	EPI535348 | A/Paris/1054/2008	EPI535349 | A/Paris/1054/2008	EPI535350 | A/Paris/1054/2008	EPI535351 | A/Paris/1054/2008	EPI535352 | A/Paris/1054/2008	EPI535353 | A/Paris/1054/2008	A/Paris/1054/2008
	B	64NG1AAXX	8	GGCTAC	1653625	1467314	1068352		1064716	116392	310539	164733	193330	na	112865	na	166856	88.7332	72.81
	A+B						1781191	1779986	1772134	399228	339091	367073	211874	158851	112868	16292	166857			99.9323	64.7531
20081084	A	64NG1AAXX	1	ACTGAT	1733190	1291171	1084219		499397	256196	55696	108982	nd	65209	na	13180	na	74.4968	83.9718			EPI_ISL_164016	EPI535262 | A/Paris/1084/2008	EPI535263 | A/Paris/1084/2008	EPI535264 | A/Paris/1084/2008	EPI535265 | A/Paris/1084/2008	EPI535266 | A/Paris/1084/2008	EPI535267 | A/Paris/1084/2008	EPI535268 | A/Paris/1084/2008	EPI535269 | A/Paris/1084/2008	A/Paris/1084/2008
	B	64NG1AAXX	1	ATTCCT	2001274	1548968	1132586		1102651	212216	3146	537063	10769	na	334169	na	5285	77.3991	73.1187
	A+B						2216805	2215113	1602048	468412	58842	646045	10894	65211	334177	13181	5286			99.9237	59.3154
20081149		64YGTAAXX	7	ACAGTC	9559444	8261788	6920818	6920815	6906197	1749390	1360537	1418470	184169	665108	483904	435263	609356	86.4254	83.769	100	72.3977	EPI_ISL_164017	EPI535270 | A/Paris/1149/2008	EPI535271 | A/Paris/1149/2008	EPI535272 | A/Paris/1149/2008	EPI535273 | A/Paris/1149/2008	EPI535274 | A/Paris/1149/2008	EPI535275 | A/Paris/1149/2008	EPI535276 | A/Paris/1149/2008	EPI535277 | A/Paris/1149/2008	A/Paris/1149/2008
20081170		64YGTAAXX	7	GCCAAT	14428316	12383207	10171413	10171410	10157147	2995384	2605544	1924777	68696	635074	479963	801201	646508	85.8257	82.1388	100	70.4962	EPI_ISL_164028	EPI535354 | A/Paris/1170/2008	EPI535355 | A/Paris/1170/2008	EPI535356 | A/Paris/1170/2008	EPI535357 | A/Paris/1170/2008	EPI535358 | A/Paris/1170/2008	EPI535359 | A/Paris/1170/2008	EPI535360 | A/Paris/1170/2008	EPI535361 | A/Paris/1170/2008	A/Paris/1170/2008
20081164	A	64NG1AAXX	7	CGTACG	2401417	2199222	1653183		1634486	434942	318037	90517	13691	nd	na	770072	na	91.5802	75.1713			EPI_ISL_164020	EPI535292 | A/Paris/1164/2008	EPI535293 | A/Paris/1164/2008	EPI535294 | A/Paris/1164/2008	EPI535295 | A/Paris/1164/2008	EPI535296 | A/Paris/1164/2008	EPI535297 | A/Paris/1164/2008	EPI535298 | A/Paris/1164/2008		A/Paris/1164/2008
	B	64NG1AAXX	7	GAGTGG	1868236	1731320	1235202		1223012	162745	12695	409953	295267	na	341754	na	nd	92.6714	71.3445
	A+B						2888385	2886674	2857498	597687	330732	500470	308958	7219	341757	770072				99.9408	67.6091
20081154	A	64NG1AAXX	8	CGTACG	2030132	1796526	1303011		1299967	333719	252293	246093	147946	174533	na	145383	na	88.4931	72.5295			EPI_ISL_164029	EPI535362 | A/Paris/1154/2008	EPI535363 | A/Paris/1154/2008	EPI535364 | A/Paris/1154/2008	EPI535365 | A/Paris/1154/2008	EPI535366 | A/Paris/1154/2008	EPI535367 | A/Paris/1154/2008	EPI535368 | A/Paris/1154/2008	EPI535369 | A/Paris/1154/2008	A/Paris/1154/2008
	B	64NG1AAXX	8	GAGTGG	2224027	1984715	1441557		1438159	8810	619422	1006	454557	na	nd	na	337648	89.2397	72.6329
	A+B						2744568	2744356	2738125	342529	871715	256099	602502	174534	7715	145383	337648			99.9923	64.51
20081207	A	64NG1AAXX	6	CGTACG	2857462	2620053	2100956		2065464	897787	110370	543592	58617	376127	na	78967	na	91.6916	80.1875			EPI_ISL_164021	EPI535299 | A/Paris/1207/2008	EPI535300 | A/Paris/1207/2008	EPI535301 | A/Paris/1207/2008	EPI535302 | A/Paris/1207/2008	EPI535303 | A/Paris/1207/2008	EPI535304 | A/Paris/1207/2008	EPI535305 | A/Paris/1207/2008		A/Paris/1207/2008
	B	64NG1AAXX	6	GAGTGG	1550185	1441868	1084850		1055720	9161	416775	5382	616227	na	nd	na	nd	93.0126	75.2392
	A+B						3185806	3184504	3121184	906948	527145	548974	674844	376129	7199	78968				99.9591	72.2495
20081212	A	64NG1AAXX	5	CGTACG	1405425	1254212	1024191		1019123	593864	16595	356941	4867	20494	na	26357	na	89.2408	81.6601			EPI_ISL_164030	EPI535370 | A/Paris/1212/2008	EPI535371 | A/Paris/1212/2008	EPI535372 | A/Paris/1212/2008	EPI535373 | A/Paris/1212/2008	EPI535374 | A/Paris/1212/2008	EPI535375 | A/Paris/1212/2008	EPI535376 | A/Paris/1212/2008	EPI535377 | A/Paris/1212/2008	A/Paris/1212/2008
	B	64NG1AAXX	5	GAGTGG	871873	794368	607165		602839	88226	4520	325671	12965	na	162815	na	8642	91.1105	76.4337
	A+B						1631356	1631065	1621962	682090	21115	682612	17832	20494	162819	26357	8643			99.9822	71.6228
20090224	A	64NG1AAXX	2	CGTACG	4751791	3973124	2810389		2803622	76276	1383200	97283	199000	15426	na	1032429	na	83.6132	70.735			EPI_ISL_164031	EPI535378 | A/Paris/224/2008	EPI535379 | A/Paris/224/2008	EPI535380 | A/Paris/224/2008	EPI535381 | A/Paris/224/2008	EPI535382 | A/Paris/224/2008	EPI535383 | A/Paris/224/2008	EPI535384 | A/Paris/224/2008	EPI535385 | A/Paris/224/2008	A/Paris/224/2008
	B	64NG1AAXX	2	GAGTGG	1764607	1459423	1095034		1090943	84189	112562	126079	335422	na	111099	na	321586	82.7053	75.032
	A+B						3905423	3904955	3894565	160465	1495762	223362	534422	15430	111105	1032431	321588			99.988	59.9251
20090639	A	64NG1AAXX	1	CGTACG	3872115	2959782	2051542		2048780	602665	480232	415201	199333	351278	na	nd	na	76.4384	69.314			EPI_ISL_164035	EPI535410 | A/Paris/639/2008	EPI535411 | A/Paris/639/2008	EPI535412 | A/Paris/639/2008	EPI535413 | A/Paris/639/2008	EPI535414 | A/Paris/639/2008	EPI535415 | A/Paris/639/2008		EPI535416 | A/Paris/639/2008	A/Paris/639/2008
	B	64NG1AAXX	1	GAGTGG	3551751	2744704	1826193		1824441	670187	nd	540481	56255	na	506625	na	49690	77.2775	66.5352
	A+B						3877735	3874870	3873220	1272851	481434	955682	255588	351279	506631		49691			99.9261	52.1948
20090816	A	64NG1AAXX	6	ACTGAT	1804569	1660279	1227941		1182925	148547	527683	42726	11284	17105	na	435579	na	92.0042	73.9599			EPI_ISL_164032	EPI535386 | A/Paris/816/2008	EPI535387 | A/Paris/816/2008	EPI535388 | A/Paris/816/2008	EPI535389 | A/Paris/816/2008	EPI535390 | A/Paris/816/2008	EPI535391 | A/Paris/816/2008	EPI535392 | A/Paris/816/2008	EPI535393 | A/Paris/816/2008	A/Paris/816/2008
	B	64NG1AAXX	6	ATTCCT	3292862	3044054	2309412		2265159	124173	200333	529426	592527	na	474105	na	344588	92.444	75.8663
	A+B						3537353	3534826	3448084	272720	728016	572152	603811	17112	474106	435579	344588			99.9286	69.3452
20091940	A	64NG1AAXX	2	ACTGAT	2011666	1681276	1356948		1346645	714667	86572	388250	6961	45733	na	104459	na	83.5763	80.7094			EPI_ISL_164022	EPI535306 | A/Paris/1940/2008	EPI535307 | A/Paris/1940/2008	EPI535308 | A/Paris/1940/2008	EPI535309 | A/Paris/1940/2008	EPI535310 | A/Paris/1940/2008	EPI535311 | A/Paris/1940/2008	EPI535312 | A/Paris/1940/2008	EPI535313 | A/Paris/1940/2008	A/Paris/1940/2008
	B	64NG1AAXX	2	ATTCCT	2071821	1765677	1291231		1287689	75663	96133	246606	644737	na	222695	na	1850	85.2234	73.1295
	A+B						2648179	2641288	2634334	790330	182705	634856	651698	45737	222698	104460	1850			99.7398	64.6822
20091349	A	64NG1AAXX	5	ACTGAT	3288870	2945982	2176583		2171888	943437	34230	634842	32140	503654	na	23585	na	89.5743	73.8831			EPI_ISL_164033	EPI535394 | A/Paris/1349/2009	EPI535395 | A/Paris/1349/2009	EPI535396 | A/Paris/1349/2009	EPI535397 | A/Paris/1349/2009	EPI535398 | A/Paris/1349/2009	EPI535399 | A/Paris/1349/2009	EPI535400 | A/Paris/1349/2009	EPI535401 | A/Paris/1349/2009	A/Paris/1349/2009
	B	64NG1AAXX	5	ATTCCT	4084190	3710216	2666412		2664078	550520	449974	568222	302760	na	546999	na	245600	90.8434	71.8668
	A+B						4842995	4842081	4835965	1493956	484204	1203064	334900	503657	546999	23585	245600			99.9811	65.6726
20091939	A	64NG1AAXX	3	ACTGAT	3233175	2850195	1993050		1985597	495509	266584	563677	260715	202870	na	196238	na	88.1547	69.9268			EPI_ISL_164034	EPI535402 | A/Paris/1939/2009	EPI535403 | A/Paris/1939/2009	EPI535404 | A/Paris/1939/2009	EPI535405 | A/Paris/1939/2009	EPI535406 | A/Paris/1939/2009	EPI535407 | A/Paris/1939/2009	EPI535408 | A/Paris/1939/2009	EPI535409 | A/Paris/1939/2009	A/Paris/1939/2009
	B	64NG1AAXX	3	ATTCCT	5621539	4993400	3237974		3229601	515271	677716	537439	526783	na	578378	na	394014	88.8262	64.8451
	A+B						5231024	5228354	5215198	1010780	944300	1101116	787498	202870	578382	196238	394014			99.949	59.046

## Sheet: sH1N1-values
Calculated values for the 27 influenza A virus samples of seasonal H1N1 subtype (sH1N1)
Avg Cov.: average coverage; Thr: threshold
lowest calculated value for each genomic segment
when no variant positions were detected at a given threshold, an arbitrary Global Mutation Frequency was allocated, being below the lowest calculated values, to avoid the 0 value in graphs
n.a.: not applicable (no PCR product or coverage below 100x)
		Coverage		Global Mutation Frequency								Number of variant positions
		Avg Cov.		Thr None		Thr 0.003		Thr 0.005		Thr 0.01		Venn Thr None			Venn Thr 0.003			Venn Thr 0.005			Venn Thr 0.01
genomic segment	souche	LoFreq	ViVan	LoFreq	ViVan	LoFreq	ViVan	LoFreq	ViVan	LoFreq	ViVan	LoFreq	ViVan	Common	LoFreq	ViVan	Common	LoFreq	ViVan	Common	LoFreq	ViVan	Common
PB2_sH1N1	20080194	19232.8	7239.8	2.57015e-05	4.31414e-05	8.32457e-06	1.14198e-05	6.34578e-06	7.31107e-06	6.34578e-06	7.31107e-06	11	42	28	0	1	3	0	0	1	0	0	1
	20080341	13215.1	6393.7	0.000117777	0.000129515	5.25659e-05	5.50764e-05	4.52172e-05	4.48138e-05	3.79017e-05	3.79035e-05	9	38	89	1	1	9	0	0	4	0	0	2
	20080684	24824.9	7167.8	6.0388e-05	5.92591e-05	4.65025e-05	4.6382e-05	3.87844e-05	4.29644e-05	1.13305e-05	2.16653e-05	5	3	28	0	0	13	1	2	9	0	0	4
	20080698	45154.1	7492.9	1.81744e-05	1.70472e-05	5.11518e-06	3.61962e-06	5.11518e-06	3.61962e-06	2e-07	2e-07	19	10	14	0	0	1	0	0	1	0	0	0
	20080719	8651.1	6483.5	3.60529e-05	4.16292e-05	2.70523e-05	2.9417e-05	2.46252e-05	2.70556e-05	1.46639e-06	1.88917e-06	2	14	18	0	0	11	0	0	10	0	0	1
	20080832	15254.1	7069.5	3.17456e-05	3.83022e-05	1.08973e-06	4.20767e-06	2e-07	2e-07	2e-07	2e-07	12	23	39	1	2	1	0	0	0	0	0	0
	20080857	27142.6	7220.6	7.71984e-05	7.28208e-05	5.01064e-05	5.25255e-05	5.01064e-05	5.11927e-05	1.71642e-05	2.3688e-05	24	15	32	0	1	11	0	0	11	1	1	3
	20080860	13075.9	7046	4.97468e-05	5.98495e-05	1.63592e-05	1.89979e-05	1.52552e-05	1.76941e-05	7.89525e-06	7.94682e-06	9	34	44	0	0	5	0	0	4	0	0	1
	20080867	13702	5354.2	0.000402775	0.000366677	0.000371807	0.000329666	0.000367209	0.000304584	0.000357312	0.000275008	13	43	72	1	12	44	1	3	27	2	1	8
	20080869	9036	5206.7	0.00199963	0.00155918	0.00193103	0.00148743	0.00189932	0.00144618	0.00178797	0.00131402	32	46	212	33	11	158	35	11	130	32	6	85
	20080933	9894.1	5805.7	5.84052e-05	7.61009e-05	3.33807e-05	3.31528e-05	1.3087e-05	1.74052e-05	6.1898e-07	1.05486e-06	6	38	46	2	0	16	0	0	7	0	0	1
	20080980	25036.5	6478.2	8.59112e-05	8.24489e-05	3.88234e-05	5.04417e-05	2.523e-05	3.20072e-05	1.71927e-05	1.22222e-05	13	9	50	2	5	15	0	3	6	0	0	2
	20081042	17384.8	6835.3	1.56511e-05	1.54875e-05	6.08932e-06	8.63973e-06	2.06332e-06	5.24784e-06	2.06332e-06	5.24784e-06	8	5	9	0	0	3	0	0	1	0	0	1
	20081054	11428.5	6782.8	3.32242e-05	4.39201e-05	2.22005e-06	3.41815e-06	1.79901e-06	2.51525e-06	2e-07	2e-07	7	34	41	0	1	2	0	0	1	0	0	0
	20081084	13400.3	7072.6	8.22966e-05	0.000110775	6.40484e-05	8.59727e-05	6.00984e-05	7.89217e-05	5.84009e-05	7.31696e-05	5	22	32	0	2	12	0	0	8	1	0	5
	20081149	52142.2	7724.7	7.60506e-05	8.08099e-05	2.51013e-05	3.51667e-05	2.45811e-05	2.94472e-05	2.45811e-05	2.94472e-05	36	12	77	0	3	2	0	0	1	0	0	1
	20081154	9805.9	4704.9	5.71907e-05	6.48973e-05	1.60598e-05	1.41324e-05	1.50337e-05	1.30167e-05	1.48553e-05	1.05063e-05	10	31	43	1	10	3	0	9	2	0	1	1
	20081164	17131	7132.7	7.58653e-05	9.61033e-05	6.04675e-05	7.47606e-05	5.86545e-05	7.29821e-05	5.57945e-05	7.09582e-05	7	19	28	1	0	7	0	0	6	0	0	5
	20081170	89266.9	7747.1	5.91481e-05	6.12655e-05	1.56372e-05	2.54661e-05	1.56372e-05	2.54661e-05	1.56372e-05	2.02148e-05	42	4	58	0	2	1	0	2	1	0	0	1
	20081207	26042.7	4935.4	5.35495e-05	5.90304e-05	2.78834e-06	2.21586e-05	2.78834e-06	1.84359e-05	2.60357e-06	1.36497e-05	30	19	56	0	12	16	0	6	16	0	0	14
	20081212	19547.5	6458.8	6.70015e-05	6.89479e-05	4.78678e-05	5.18802e-05	3.40378e-05	4.37528e-05	1.47251e-05	3.36612e-05	6	11	32	1	0	15	0	1	9	0	1	6
	20090224	4586.3	4358.8	6.28565e-05	7.80793e-05	5.26507e-05	5.43946e-05	4.25402e-05	4.84734e-05	3.15713e-05	3.29177e-05	0	21	21	0	0	13	0	1	8	0	0	5
	20090639	36246.3	7438.3	8.66532e-06	5.41047e-06	2e-07	2e-07	2e-07	2e-07	2e-07	2e-07	14	4	6	0	0	0	0	0	0	0	0	0
	20090816	7820	6471.4	0.000128604	0.000155135	8.78241e-05	9.38922e-05	5.47083e-05	6.38116e-05	3.55212e-05	4.25861e-05	7	53	75	3	2	30	2	4	10	0	1	6
	20091349	42828.4	7506.6	2.63314e-05	2.81468e-05	2e-07	4.07925e-07	2e-07	2e-07	2e-07	2e-07	46	28	28	0	1	0	0	0	0	0	0	0
	20091939	28958.3	7416.2	8.72223e-05	9.98612e-05	6.1255e-05	6.69477e-05	6.07716e-05	6.38805e-05	5.85208e-05	6.38805e-05	19	19	39	0	1	5	0	0	4	0	1	3
	20091940	22700.4	6252.6	0.000284431	0.000320704	0.000264776	0.000303284	0.00025938	0.000294679	0.000214865	0.000260467	13	11	37	1	2	21	1	0	19	0	2	6
PB1_sH1N1	20080194	28946.2	6780.4	0.000121233	0.000150399	8.00832e-05	0.000107502	5.179e-05	9.00709e-05	2.84906e-05	5.94209e-05	15	19	76	8	7	28	2	6	17	2	4	6
	20080341	3197.3	2751.8	0.000852405	0.000942511	0.000849381	0.000925586	0.000830418	0.000908981	0.000803896	0.000886947	6	36	40	7	25	37	6	23	30	3	18	27
	20080684	4172.2	3885	0.00312102	0.00262781	0.00312102	0.0026234	0.00310375	0.00260644	0.00309796	0.00260033	2	9	31	2	3	31	2	3	23	2	3	18
	20080698	1178.7	1173	0.000144262	0.00015619	0.00014128	0.00014795	0.000134943	0.000141583	0.000134943	0.000141583	0	12	13	0	9	12	0	9	10	0	9	10
	20080719	11572.9	4675.8	0.000164351	0.000170736	0.000153986	0.000163406	0.000144495	0.000146774	9.16098e-05	0.00010994	5	2	29	2	3	22	4	2	16	1	2	9
	20080832	11619	4631.3	0.000334469	0.00022835	0.000298848	0.000194861	0.000294423	0.000187651	0.000294423	0.000187651	7	11	30	2	1	7	0	0	2	0	0	2
	20080857	2794.3	2785.4	0.000105505	0.000108209	0.000102203	0.000103319	9.89007e-05	9.85866e-05	9.041e-05	9.02264e-05	0	5	21	0	3	19	0	1	18	0	1	16
	20080860	4251.5	4088	2.77993e-05	3.4715e-05	9.19755e-06	1.1715e-05	4.75379e-06	5.05141e-06	2.99695e-06	4.1916e-06	1	22	18	0	10	7	1	6	3	0	5	2
	20080867	898	895.4	0.00186812	0.00190438	0.00186812	0.00188083	0.00186812	0.00187936	0.00186421	0.00187199	0	21	71	0	11	71	0	10	71	0	8	70
	20080869	10988.7	5110.9	0.00300356	0.0019553	0.00298913	0.00193415	0.00297861	0.00191782	0.00297537	0.00191069	9	19	44	4	2	30	4	1	19	4	0	16
	20080933	19077	4901.1	0.000692827	0.000658814	0.000678017	0.000645905	0.000676935	0.000641423	0.000668782	0.000640078	11	12	35	2	2	25	2	1	23	2	2	21
	20080980	9121	5115.4	4.57623e-05	5.94372e-05	3.65135e-05	4.99032e-05	3.51165e-05	4.77559e-05	1.96055e-05	3.37555e-05	1	6	19	2	2	10	0	1	10	0	1	7
	20081042	7469	5357.2	9.17671e-06	1.59929e-05	2.88243e-06	4.26477e-06	1.52945e-06	2.54246e-06	6.47076e-07	1.39425e-06	0	13	13	0	3	6	0	3	4	0	3	2
	20081054	9871.3	4495.1	4.08598e-05	4.64285e-05	3.29816e-05	2.88346e-05	1.3798e-06	1.45639e-05	7.12154e-07	1.56391e-06	3	12	22	4	4	12	0	6	2	0	0	1
	20081084	1677.9	1665.6	0.00302309	0.00291494	0.00302309	0.00291388	0.00302309	0.00290808	0.00301367	0.00289594	1	25	26	1	24	26	1	19	26	1	16	22
	20081149	40554.6	7688.4	6.11578e-05	6.48048e-05	1.6966e-05	1.69727e-05	1.26108e-05	1.29152e-05	1.26108e-05	8.80065e-06	17	8	69	0	0	5	0	0	3	1	0	2
	20081154	25272.1	6633.4	9.67676e-05	0.000139559	5.46252e-05	9.45849e-05	4.05256e-05	7.84233e-05	3.42494e-05	7.06737e-05	19	15	74	4	4	20	1	1	12	2	3	4
	20081164	9423.2	3871.6	0.000204456	0.0003198	0.00016487	0.000297897	0.000151116	0.000259767	0.000104116	0.000192811	12	20	45	5	14	26	3	5	18	1	4	9
	20081170	77725.8	7708.3	6.32151e-05	4.71954e-05	8.9314e-06	3.30596e-06	3.86085e-06	2e-07	2e-07	2e-07	55	4	57	3	1	1	1	0	0	0	0	0
	20081207	15258.5	6159.1	6.69195e-05	5.38589e-05	5.12263e-05	4.13037e-05	3.48131e-05	2.71791e-05	2.3871e-05	1.75487e-05	8	11	25	2	6	12	0	4	4	0	2	1
	20081212	601.7	599.8	0.000933926	0.000962464	0.000933926	0.000962464	0.000926624	0.000950744	0.000922973	0.000942687	0	11	36	0	11	36	0	9	35	0	7	34
	20090224	42875.9	6440.6	0.00181928	0.000568803	0.00180834	0.000557957	0.00180368	0.000550794	0.00180329	0.000544245	24	14	26	8	3	20	9	1	17	10	1	15
	20090639	13757	3672.9	0.00023091	0.000178839	0.000221871	0.00016556	0.000217975	0.000161134	0.000217975	0.000161134	5	7	12	0	3	3	0	2	2	0	2	2
	20090816	20970.2	6603.7	0.000947784	0.000832795	0.000933495	0.000816894	0.000933495	0.000815696	0.000933495	0.000815696	16	18	34	4	2	18	4	0	18	4	0	18
	20091349	14065.4	4657.6	4.19831e-05	5.06575e-05	2.12414e-06	1.80178e-05	2.12414e-06	7.64107e-06	6.87223e-07	2.73569e-06	10	23	38	0	11	9	0	5	9	0	3	3
	20091939	27312.3	6598.4	3.96701e-05	3.81545e-05	2.72832e-05	2.29726e-05	2.6865e-05	2.03757e-05	1.89664e-05	1.77122e-05	14	19	20	4	5	6	2	4	5	1	3	4
	20091940	5249.3	4846.7	0.00019134	0.000184479	0.000180626	0.000165351	0.000178952	0.000163538	0.000163802	0.000144592	1	16	33	2	3	23	1	1	22	2	0	14
PA_sH1N1	20080194	20090.1	6947.5	4.54788e-05	7.34793e-05	1.7281e-05	2.66648e-05	1.23801e-05	1.28287e-05	7.66497e-06	8.66438e-06	16	35	54	1	3	11	2	1	6	2	1	3
	20080341	16507.1	5961.3	7.69192e-05	0.000181526	4.45798e-05	0.000125244	2.9767e-05	8.26611e-05	1.18446e-05	3.35811e-05	9	46	103	5	11	56	2	8	30	0	4	9
	20080684	23219.5	6965.9	7.57245e-05	7.91808e-05	5.69944e-05	5.65386e-05	3.69177e-05	4.68922e-05	3.20141e-05	3.89875e-05	8	14	31	3	2	12	0	2	7	0	1	4
	20080698	35520.1	7053.4	1.55019e-05	1.25037e-05	1.56333e-06	3.96944e-06	1.56333e-06	3.96944e-06	5.25489e-08	5.95416e-07	23	5	12	0	1	2	0	1	2	0	1	1
	20080719	14332	6703.1	5.39503e-05	4.72686e-05	4.90014e-05	3.17444e-05	2.89124e-05	2.81245e-05	5e-08	4.80343e-06	0	9	22	5	3	11	1	2	9	0	1	0
	20080832	14054.2	6753.1	3.71204e-05	4.62969e-05	1.95895e-06	7.94649e-06	5e-08	6.90999e-08	5e-08	6.90999e-08	6	19	44	0	4	3	0	1	0	0	1	0
	20080857	25185.1	7007.1	0.000191137	0.000336437	0.000177463	0.000318523	0.000174091	0.000310265	0.000154081	0.000294416	12	13	42	4	2	22	4	1	19	3	1	14
	20080860	15260.7	6812.8	4.92604e-05	5.29457e-05	9.02036e-06	1.67125e-05	7.67495e-06	9.52063e-06	7.00225e-06	8.56172e-06	14	26	44	1	7	8	1	4	6	0	3	4
	20080867	7093.5	5086.6	0.00018426	0.000211274	0.000132357	0.0001377	0.000106636	0.000111921	9.35446e-05	8.58673e-05	3	50	89	3	5	38	1	5	19	1	2	8
	20080869	3903.6	3667.8	0.000434643	0.000473019	0.000358138	0.000377474	0.000295022	0.000305846	0.000223059	0.000239944	2	57	167	0	25	128	0	8	108	0	4	77
	20080933	12094.3	5361.6	0.00027417	0.00012376	0.000248397	6.98869e-05	0.00020638	3.86423e-05	0.000198471	1.90601e-05	3	50	59	4	5	28	2	5	11	1	1	3
	20080980	24427.8	6721.8	7.99064e-05	8.22643e-05	5.38504e-05	5.35239e-05	3.49388e-05	3.7071e-05	1.33719e-07	9.30247e-06	12	16	46	1	8	18	0	5	9	0	4	1
	20081042	15419.6	6772.8	1.22563e-05	1.07482e-05	5e-08	1.03348e-06	5e-08	2.06696e-07	5e-08	2.06696e-07	5	6	11	0	2	0	0	1	0	0	1	0
	20081054	11085.6	6683.2	4.10836e-05	5.61372e-05	1.36384e-05	1.52213e-05	1.06498e-05	8.51833e-06	7.15596e-06	8.30886e-06	5	41	38	0	4	7	1	4	2	0	3	2
	20081084	19482.9	6376.6	7.20207e-05	7.7277e-05	4.60817e-05	3.87117e-05	3.97587e-05	3.32964e-05	3.93276e-05	3.00766e-05	20	42	37	1	7	10	1	7	5	0	6	4
	20081149	44641.8	7719.8	9.77553e-05	0.000110316	7.23339e-06	3.61473e-05	5e-08	2.29094e-05	5e-08	5e-08	63	17	108	0	9	7	0	9	0	0	0	0
	20081154	7739	4231.2	6.04777e-05	6.53989e-05	2.17672e-05	2.88946e-05	2.07421e-05	2.24981e-05	2.04406e-05	1.8197e-05	11	25	28	0	12	5	0	9	4	1	4	2
	20081164	15114.1	5998.9	6.14396e-05	0.000108358	3.98277e-05	7.50648e-05	3.00406e-05	5.83405e-05	6.76145e-06	2.31806e-05	12	28	60	1	2	33	1	4	19	0	2	7
	20081170	60491.2	7688.8	5.54413e-05	6.7184e-05	3.34792e-06	2.57933e-05	3.34792e-06	2.57933e-05	1.63539e-06	2.57933e-05	62	11	58	0	0	4	0	0	4	0	2	2
	20081207	16573.5	4314.2	9.48839e-05	0.000140287	3.27167e-05	7.91749e-05	2.37351e-05	5.9273e-05	1.64146e-05	3.62344e-05	19	37	70	0	27	26	0	22	23	0	8	21
	20081212	20579	6970.3	0.00119511	0.000832005	0.00117676	0.000814264	0.0011727	0.000804289	0.00114964	0.000793444	17	15	53	11	6	34	13	5	28	10	3	24
	20090224	6753.8	5685.4	0.000491592	0.000421376	0.000485028	0.000405782	0.000451103	0.000374921	0.000357	0.00030409	2	16	48	3	3	41	7	3	28	3	3	11
	20090639	28780.1	7018.1	3.31086e-05	1.76199e-05	2.39316e-05	8.57722e-06	2.39316e-05	6.44954e-06	2.38181e-05	6.44954e-06	10	11	10	1	4	2	1	3	2	1	4	1
	20090816	17292	5128.9	8.22524e-05	0.000193793	5.11379e-05	0.000141296	4.64154e-05	0.000115639	2.90096e-05	6.69631e-05	12	53	113	0	12	80	3	6	58	2	3	26
	20091349	36389.7	7092.8	4.34197e-05	5.13162e-05	7.25799e-06	1.25001e-05	8.20691e-07	8.09218e-06	5.64225e-07	3.55266e-06	53	36	50	1	4	9	0	4	6	0	2	4
	20091939	33309.3	7133.6	3.21651e-05	4.04255e-05	1.34908e-05	1.90353e-05	1.06049e-05	1.34097e-05	7.27076e-06	9.55035e-06	16	21	30	0	4	9	0	4	6	0	4	3
	20091940	19142.9	6896.3	0.000111181	0.000119969	5.54806e-05	8.03179e-05	3.21037e-05	4.93275e-05	1.87454e-05	2.71335e-05	17	18	75	3	18	17	1	6	10	1	4	4
HA_sH1N1	20080194	26066.8	7278.9	2.3702e-05	2.68086e-05	4.887e-06	2.94337e-06	4.887e-06	2.94337e-06	2e-07	2e-07	20	20	20	0	0	1	0	0	1	0	0	0
	20080341	8162.3	3824.5	0.000170612	0.000167905	0.000158127	0.000154128	0.000158127	0.000153219	0.00015685	0.000149283	1	8	12	0	5	6	0	3	6	0	0	3
	20080684	4452.3	4041.4	3.81057e-05	4.31259e-05	3.81057e-05	3.98306e-05	3.31637e-05	3.36697e-05	1.6907e-06	1.86258e-06	0	7	10	0	1	10	0	0	8	0	0	1
	20080698	2321.8	2311.8	0.000111975	0.000116217	9.40193e-05	9.59294e-05	9.02785e-05	9.21723e-05	3.51637e-05	3.5316e-05	0	4	16	0	2	10	0	2	9	0	0	4
	20080719	4520.2	4093.1	6.62279e-05	6.98848e-05	5.90543e-05	5.80015e-05	5.08559e-05	5.16355e-05	1.38349e-05	1.5137e-05	0	5	17	1	1	12	0	0	10	0	0	3
	20080832	6006.6	4161.1	3.37402e-05	3.67369e-05	8.38684e-06	8.07098e-06	4.14522e-06	2.08732e-06	2e-07	2e-07	3	10	16	1	1	5	1	0	2	0	0	0
	20080857	6151.8	3565.4	6.74874e-05	7.61688e-05	5.62866e-05	6.23642e-05	5.55336e-05	6.10649e-05	4.80977e-05	5.27822e-05	2	13	11	0	6	6	0	6	5	0	6	4
	20080860	3573	3357.8	4.60254e-05	6.88056e-05	3.06296e-05	3.65584e-05	2.85228e-05	3.2937e-05	2.18783e-05	2.31077e-05	0	25	14	0	6	7	0	3	5	0	0	2
	20080867	7271.5	4377.5	4.23638e-05	5.59534e-05	2.78709e-05	3.86251e-05	2.36505e-05	3.14821e-05	2.36505e-05	3.14821e-05	2	6	14	0	1	4	0	0	2	0	0	2
	20080869	32689.5	4040.1	1.54991e-05	4.47166e-05	1.29307e-06	1.71987e-05	1.29307e-06	1.36156e-05	1.29307e-06	1.18958e-05	11	23	19	0	10	9	0	9	9	0	5	9
	20080933	3259.7	3247.3	0.00660387	0.00557775	0.00659534	0.00555992	0.00659534	0.00555903	0.00658593	0.00554887	5	11	41	5	2	36	5	1	36	5	0	34
	20080980	12443.6	6853	0.000398695	0.000109926	0.000369007	7.99311e-05	0.000348625	5.99906e-05	0.0003436	5.53434e-05	7	6	39	5	2	12	2	0	4	1	0	3
	20081042	7222.9	5902.4	4.89017e-06	7.3577e-06	2e-07	2e-07	2e-07	2e-07	2e-07	2e-07	1	4	4	0	0	0	0	0	0	0	0	0
	20081054	7987.8	4205.5	5.22657e-05	5.08067e-05	1.96449e-05	1.70732e-05	1.15985e-05	1.17034e-05	2e-07	2e-07	7	11	23	2	2	3	0	1	1	0	0	0
	20081084	410.1	407.1	0.000158154	0.000354126	0.000158154	0.000354126	0.000158154	0.000349859	0.000145445	0.000331371	0	30	6	0	30	6	0	29	6	0	28	5
	20081149	7274.2	6730.9	5.60396e-05	6.88213e-05	2.30049e-05	2.71844e-05	9.39301e-06	8.77471e-06	2e-07	2e-07	0	21	37	0	2	11	0	0	4	0	0	0
	20081154	22704.2	7117.1	5.0089e-05	4.54793e-05	4.18258e-06	7.07817e-06	2.98391e-06	5.36965e-06	2e-07	2e-07	25	7	41	2	1	1	0	0	1	0	0	0
	20081164	11644.5	4231	0.000135255	8.79996e-05	0.000113724	6.56917e-05	0.000113724	6.22703e-05	0.000113475	6.1586e-05	5	5	17	1	1	6	1	0	6	1	0	5
	20081170	2710.7	2693.9	0.000132866	0.000154329	0.000127312	0.000125957	8.80076e-05	8.83416e-05	1.62344e-05	1.63357e-05	0	19	40	2	3	35	0	1	19	0	0	5
	20081207	25460.2	5950.9	4.64182e-05	6.05224e-05	1.34638e-05	2.23797e-05	8.41486e-07	1.17736e-05	2e-07	2e-07	12	12	33	2	1	7	0	2	2	0	0	0
	20081212	672.8	670.4	0.000205697	0.000241834	0.000205697	0.000236651	0.000199672	0.000230606	0.000129959	0.000155464	0	12	21	0	10	21	0	10	20	0	7	11
	20090224	20101.1	7087.6	0.00043823	0.000373114	0.000421753	0.000356529	0.000413399	0.000349667	0.000389749	0.000329161	7	7	26	1	1	13	0	0	11	0	0	6
	20090639	9615	5712.5	2.45709e-05	2.17932e-05	1.95121e-05	1.57114e-05	1.63806e-05	1.57114e-05	1.00572e-05	1.01364e-05	2	2	5	1	0	2	0	0	2	0	0	1
	20090816	22848.5	4250.7	0.000151498	0.000151341	0.000126003	0.000128592	0.000126003	0.000124233	9.04982e-05	0.000102574	18	8	30	3	5	15	3	3	15	3	1	12
	20091349	12625.6	4824.2	1.57767e-05	2.68865e-05	2.61415e-06	6.72162e-06	9.17247e-07	2.28055e-06	2e-07	2e-07	3	15	12	0	0	4	0	0	1	0	0	0
	20091939	29581.3	7281.8	9.36444e-05	0.000102419	7.50095e-05	8.41303e-05	6.83542e-05	7.45881e-05	6.46742e-05	6.72724e-05	16	15	23	0	2	8	0	0	5	0	0	3
	20091940	24549.9	4132.1	0.000161211	0.000148821	0.000150079	0.00013719	0.000118969	0.000114349	3.3398e-05	5.68941e-05	8	4	24	2	3	16	2	3	10	1	4	2
NP_sH1N1	20080194	7198.1	6146.2	0.000146085	0.000172831	7.76454e-05	7.23124e-05	5.00278e-05	5.2274e-05	3.73814e-05	3.60473e-05	5	42	64	3	0	17	0	1	6	0	0	4
	20080341	1474	1468.7	0.00152944	0.00140691	0.00152944	0.00136862	0.00147677	0.00128385	0.00106852	0.000879602	9	38	162	10	19	161	10	5	147	9	1	73
	20080684	9272.2	6588.3	6.67739e-05	8.39178e-05	6.01326e-05	6.15668e-05	3.89815e-05	3.92158e-05	1e-07	1e-07	0	23	22	0	0	16	0	0	9	0	0	0
	20080698	35550.6	7355	3.15556e-05	2.45714e-05	2.53424e-05	1.67449e-05	2.53424e-05	1.40148e-05	2.25182e-05	1.40148e-05	4	5	7	0	0	2	1	0	1	0	0	1
	20080719	894	887.3	3.96817e-05	6.26138e-05	3.96817e-05	6.03507e-05	3.96817e-05	4.5263e-05	2.69536e-05	2.41403e-05	0	8	8	0	7	8	0	2	8	1	1	5
	20080832	5950.1	5561.4	7.80698e-05	9.72468e-05	7.06453e-05	7.47404e-05	7.06453e-05	7.47404e-05	7.06453e-05	7.47404e-05	0	19	6	0	0	1	0	0	1	0	0	1
	20080857	2970.5	2960	6.80507e-05	0.000129573	6.26427e-05	6.51258e-05	4.21374e-05	4.29649e-05	2.72654e-05	2.80403e-05	0	49	18	0	2	15	0	0	8	0	0	5
	20080860	4122.4	4104.5	3.68573e-05	6.35993e-05	1.80227e-05	2.00582e-05	1.62367e-06	6.68608e-06	1e-07	1e-07	1	28	15	0	2	6	0	1	1	0	0	0
	20080867	815.5	812.4	0.00191323	0.00200135	0.00191323	0.00198899	0.00191323	0.00191978	0.00170393	0.00169485	1	35	100	1	30	100	3	9	98	1	1	64
	20080869	681.9	679.2	0.00214975	0.00230797	0.00214975	0.00230206	0.00214975	0.00221829	0.00192987	0.00193842	0	46	145	0	44	145	1	19	144	0	1	111
	20080933	809.7	805.7	0.000302548	0.000522529	0.000302548	0.000510068	0.000302548	0.000388781	0.00015458	0.000152854	0	76	41	0	71	41	0	32	41	0	0	17
	20080980	6139.4	5751.8	4.74256e-05	6.34222e-05	2.37673e-05	2.22269e-05	1.39551e-05	1.47791e-05	1.07934e-05	1.14044e-05	0	19	20	1	0	6	0	0	3	0	0	2
	20081042	11015.1	6792.8	2.91678e-06	6.01075e-06	1e-07	1e-07	1e-07	1e-07	1e-07	1e-07	0	3	2	0	0	0	0	0	0	0	0	0
	20081054	7000	6110	2.14189e-05	4.85305e-05	3.44232e-06	2.41009e-06	1e-07	1e-07	1e-07	1e-07	0	36	19	2	0	2	0	0	0	0	0	0
	20081084	2862.6	2836.9	3.99836e-05	7.29068e-05	3.76454e-05	4.29419e-05	3.48395e-05	3.51557e-05	2.78248e-05	2.80774e-05	0	27	4	0	6	3	0	1	2	0	1	1
	20081149	30065.4	7629.8	5.55015e-05	8.44818e-05	1.37808e-05	5.09698e-05	1.04636e-05	3.97407e-05	1.04636e-05	3.97407e-05	20	9	38	0	4	2	0	0	1	0	0	1
	20081154	7699.9	6326.4	3.9205e-05	6.6126e-05	2.33839e-05	2.33821e-05	9.9099e-06	1.19556e-05	1e-07	3.17405e-07	1	38	22	1	1	7	1	2	2	0	1	0
	20081164	314	312.8	0.00235143	0.00257865	0.00235143	0.00257865	0.00235143	0.00257865	0.00233011	0.00239675	0	38	97	0	38	97	0	38	97	0	12	95
	20081170	28624	7641.1	8.62638e-05	0.000145938	4.54118e-05	0.000104592	4.0127e-05	9.80218e-05	3.03291e-05	7.65604e-05	6	4	40	1	2	8	0	1	6	0	0	2
	20081207	16599.1	7096.5	8.3834e-05	8.14932e-05	4.63728e-06	4.62172e-06	1e-07	1e-07	1e-07	1e-07	27	15	59	1	1	2	0	0	0	0	0	0
	20081212	901.5	897.5	0.000218284	0.000343803	0.000218284	0.000310989	0.00020492	0.000227462	7.57311e-05	7.60692e-05	0	46	39	0	33	39	0	8	36	0	0	11
	20090224	677.5	672.1	4.34676e-05	0.0001235	4.34676e-05	0.000117524	4.34676e-05	8.76451e-05	2.07459e-05	2.39032e-05	0	23	6	0	21	6	0	13	6	0	1	3
	20090639	15401.8	7024.5	5.69311e-06	1.04816e-05	1e-07	1e-07	1e-07	1e-07	1e-07	1e-07	0	6	6	0	0	0	0	0	0	0	0	0
	20090816	750.3	747.5	0.00124629	0.00147396	0.00124629	0.0014659	0.00124629	0.00137635	0.00100364	0.00104323	0	53	117	0	50	117	0	23	117	1	1	74
	20091349	22135.3	7295.2	9.28329e-06	1.39462e-05	1e-07	1.83502e-07	1e-07	1.83502e-07	1e-07	1e-07	5	10	10	0	1	0	0	1	0	0	0	0
	20091939	8912	6516.9	2.8465e-05	4.60135e-05	1.38194e-05	1.73578e-05	4.88187e-06	2.05418e-06	1e-07	1e-07	1	27	18	0	2	8	1	1	0	0	0	0
	20091940	2009	1994.1	0.000286193	0.000346396	0.000272533	0.000283964	0.000236218	0.000226232	0.000206566	0.000205757	0	38	42	0	9	37	2	0	22	0	0	15
NA_sH1N1	20080194	18469.2	6780.6	1.04003e-05	2.18565e-05	2e-07	2.12199e-06	2e-07	2e-07	2e-07	2e-07	6	18	10	0	2	0	0	0	0	0	0	0
	20080341	9577.8	6203.7	0.000137458	0.000181604	0.00012912	0.000166992	0.00012912	0.000166992	0.000125515	0.000161426	0	8	10	0	0	3	0	0	3	0	0	2
	20080684	11356.5	6496.8	7.64625e-05	8.00615e-05	6.96208e-05	7.20885e-05	5.9865e-05	5.6032e-05	2.55931e-05	2.17041e-05	2	4	21	0	1	17	2	0	12	1	0	2
	20080698	13753.3	6624.2	9.7818e-06	1.45532e-05	5.64938e-06	5.64751e-06	5.64938e-06	5.64751e-06	4.70782e-07	6.51635e-07	2	8	6	0	0	3	0	0	3	0	0	2
	20080719	16642.7	6823.7	0.000174726	0.000197365	0.000166901	0.000188192	0.000155057	0.000172167	0.000121253	0.000136637	2	3	19	0	0	13	2	1	7	0	0	2
	20080832	10176	6337.1	2.67238e-05	3.28088e-05	3.53489e-07	6.81151e-07	3.53489e-07	6.81151e-07	3.53489e-07	3.40576e-07	5	14	19	1	2	0	1	2	0	1	1	0
	20080857	22551.3	6899.8	6.33247e-05	5.78683e-05	4.22378e-05	4.2541e-05	4.19506e-05	4.22282e-05	3.66869e-05	3.59722e-05	19	6	17	3	2	5	2	1	5	2	0	4
	20080860	11038.3	6461.3	6.69353e-05	8.08351e-05	6.15909e-05	7.40432e-05	5.83973e-05	6.65832e-05	8.14694e-06	1.69241e-05	3	9	16	0	2	14	1	1	12	0	2	1
	20080867	7149.9	5846	0.000160388	0.000202315	0.000156766	0.000191732	0.00015415	0.00018804	0.00015415	0.00018804	0	11	4	0	2	2	0	1	1	0	1	1
	20080869	19280.1	6855	2.80231e-05	4.93256e-05	1.98513e-05	3.63121e-05	1.63064e-05	3.27438e-05	1.63064e-05	3.25339e-05	3	11	9	0	2	3	0	1	1	0	0	1
	20080933	11883.2	6394.3	7.62216e-05	7.47067e-05	6.04809e-05	5.79427e-05	2.35506e-05	2.01393e-05	1.34402e-05	1.11385e-05	2	5	25	2	2	16	1	1	4	0	0	2
	20080980	5516.3	5258.5	0.000170457	0.000184423	0.000158981	0.000164859	0.000128593	0.00013476	0.000115029	0.000120669	1	12	20	1	2	14	0	1	5	0	1	1
	20081042	4796.5	4732.8	5.39967e-06	9.4246e-06	2.69984e-06	2.12814e-06	1.49991e-06	2.12814e-06	7.49954e-07	7.60048e-07	0	4	5	1	1	2	0	1	2	0	0	1
	20081054	5293.3	5123.9	2.37846e-05	4.43682e-05	8.56246e-06	9.12638e-06	7.33925e-06	7.86272e-06	3.94145e-06	4.21217e-06	0	27	13	0	2	3	0	2	2	0	1	1
	20081084	15626	6873.4	0.00010465	0.000106134	0.000100736	9.59808e-05	0.000100736	9.56668e-05	0.000100414	9.51435e-05	1	10	8	0	1	5	0	0	5	0	0	4
	20081149	23599.8	7552.8	0.000320543	0.00014145	0.000306825	0.000123447	0.000306825	0.000120494	0.000306825	0.000120494	6	10	16	1	1	1	1	0	1	1	0	1
	20081154	359.7	358.6	2e-07	3.21005e-05	2e-07	3.21005e-05	2e-07	3.21005e-05	2e-07	1.80566e-05	0	7	0	0	7	0	0	7	0	0	4	0
	20081164	16013.4	6774.7	0.000101399	9.73782e-05	9.13351e-05	8.20865e-05	8.19455e-05	6.98744e-05	7.27805e-05	6.57329e-05	4	6	21	2	2	9	2	1	6	0	1	5
	20081170	23414	7614.8	6.71062e-05	6.33942e-05	2.14777e-05	2.10684e-05	1.57626e-05	1.0487e-05	1.57626e-05	1.0487e-05	3	2	36	1	3	2	0	0	1	0	0	1
	20081207	326.1	325.2	0.0003574	0.000409258	0.0003574	0.000409258	0.0003574	0.000409258	0.000346369	0.000353953	0	8	12	0	8	12	0	8	12	0	1	11
	20081212	7639.7	5944.5	6.15865e-05	7.11621e-05	5.56538e-05	5.83335e-05	4.95328e-05	5.45818e-05	1.25245e-05	1.62172e-05	0	8	15	1	1	10	0	1	9	0	1	2
	20090224	5189.9	5063.6	4.24181e-05	4.53224e-05	3.61801e-05	3.63716e-05	3.61801e-05	3.63716e-05	5.96071e-06	5.82514e-06	0	3	10	0	0	6	0	0	6	0	0	1
	20090639	23603.7	7125	3.5356e-06	4.13983e-06	2e-07	4.03886e-07	2e-07	2e-07	2e-07	2e-07	3	4	2	0	1	0	0	0	0	0	0	0
	20090816	22230	7014.3	5.78323e-05	4.96413e-05	4.1036e-05	3.40515e-05	3.72496e-05	3.40515e-05	2.67317e-05	2.09232e-05	8	6	17	1	2	5	0	2	5	0	1	2
	20091349	25652.8	6921.4	0.000201305	0.000213289	0.000181813	0.000195307	0.000181813	0.000192604	0.000181617	0.000191877	15	10	17	0	3	3	0	1	3	0	1	2
	20091939	27078.6	7002	6.71374e-05	7.2744e-05	4.27745e-05	4.98317e-05	4.27745e-05	4.98317e-05	3.7886e-05	4.45917e-05	14	11	18	1	3	2	1	3	2	1	1	1
	20091940	10428.8	6342.1	0.000124585	0.000144291	0.000118032	0.000135784	0.000111133	0.000126822	6.22927e-05	7.39606e-05	2	6	27	0	1	22	0	1	19	0	0	8
MP_sH1N1	20080194	20160	6899.7	6.61895e-05	0.000122216	2.1303e-05	6.30011e-05	1.1403e-05	3.80127e-05	2e-07	1.04497e-05	9	12	44	0	2	16	0	3	6	0	2	0
	20080341	24552.7	6994.7	0.00012308	0.000181208	3.37065e-05	0.000101435	1.42146e-05	6.79716e-05	4.25587e-07	1.15029e-05	19	11	69	0	6	20	0	5	12	1	2	0
	20080684	4498.2	4475.7	0.000108716	0.00013331	5.87715e-05	6.07018e-05	2.02099e-05	1.89109e-05	2.55528e-06	2.56815e-06	0	19	34	0	3	17	1	3	6	0	0	1
	20080698	269.4	267.8	0.000159007	0.000288707	0.000159007	0.000288707	0.000159007	0.000288707	0.000159007	0.000206777	0	11	8	0	11	8	0	11	8	0	4	8
	20080719	12610.1	6497	7.78101e-05	7.9451e-05	4.80616e-05	4.74454e-05	1.24297e-05	2.09082e-05	2e-07	1.46357e-05	3	5	22	2	1	10	0	1	2	0	1	0
	20080832	12793.4	6565	1.45386e-05	2.4671e-05	7.35099e-07	1.11417e-06	7.35099e-07	2e-07	2e-07	2e-07	3	13	7	0	0	1	1	0	0	0	0	0
	20080857	1993.9	1986.3	4.24502e-05	6.10248e-05	4.24502e-05	4.47164e-05	2.62038e-05	2.73559e-05	7.86114e-06	8.94328e-06	0	9	6	0	2	6	0	1	3	0	1	1
	20080860	3263.4	3249.5	2.52954e-05	7.23518e-05	6.40391e-06	1.2541e-05	2e-07	2.57251e-06	2e-07	2e-07	0	29	8	0	5	2	0	2	0	0	0	0
	20080867	44453.5	7247.3	7.98269e-05	8.98259e-05	3.02524e-05	3.89294e-05	2.91241e-05	3.27295e-05	2e-07	1.45625e-05	30	13	33	3	3	5	2	0	4	0	1	0
	20080869	64378.5	7318.4	5.96816e-05	7.76727e-05	2.33727e-06	2.74139e-05	6.97936e-07	6.13957e-06	2e-07	2e-07	45	14	32	2	7	2	0	1	1	0	0	0
	20080933	16771.5	6721.4	4.16815e-05	6.37398e-05	1.09032e-05	1.89665e-05	2.18065e-06	5.59667e-06	2e-07	2e-07	4	15	25	0	2	10	1	1	3	0	0	0
	20080980	8679.3	6056.1	0.000109678	0.000107493	3.26266e-05	3.03673e-05	1.85406e-05	1.58738e-05	2e-07	1.48386e-05	0	6	35	1	1	6	1	0	2	0	1	0
	20081042	2379.3	2355.2	3.07417e-06	1.02045e-05	3.07417e-06	2e-07	2e-07	2e-07	2e-07	2e-07	0	3	1	1	0	0	0	0	0	0	0	0
	20081054	1120.4	1116.1	8.86019e-05	0.000150737	8.86019e-05	0.000121713	8.20733e-05	9.54979e-05	2.51816e-05	4.58765e-05	0	18	15	0	10	15	1	7	13	0	6	5
	20081084	896.4	887.9	0.000480286	0.000533094	0.000480286	0.000514265	0.000448811	0.000453071	0.00035322	0.000355396	0	13	35	0	8	35	0	2	31	0	1	21
	20081149	30692	7589.5	0.000227255	8.79789e-05	0.000214862	7.22831e-05	0.000212309	6.14063e-05	0.000210164	4.92902e-05	5	7	11	1	2	5	1	1	3	1	0	1
	20081154	9995.7	6308.6	3.43932e-05	4.73717e-05	7.42224e-06	1.54041e-05	5.85416e-06	1.06007e-05	5.22693e-06	8.11613e-06	6	19	14	0	5	4	0	2	2	0	0	1
	20081164	52779.5	7393.4	0.000199644	0.000261467	0.000147991	0.000202672	0.000142744	0.0001802	0.000130944	0.000168328	34	10	42	0	4	10	1	0	7	1	1	4
	20081170	56498.8	7704.2	4.411e-05	6.21192e-05	2.03442e-06	3.53998e-05	1.55356e-06	1.42413e-05	2e-07	2e-07	18	5	24	0	5	3	0	1	2	0	0	0
	20081207	5414	5274.5	0.000407438	0.000431685	0.000386014	0.000380771	0.000313637	0.000279932	0.00012835	0.000124414	0	22	71	0	1	62	4	0	42	1	0	21
	20081212	1811.2	1802.3	0.000195005	0.000251047	0.000178851	0.000199446	9.92335e-05	0.000109	4.7309e-05	5.33403e-05	0	21	36	1	11	31	0	6	16	0	3	9
	20090224	70416.8	7333.3	0.000113149	0.000106868	9.35465e-05	9.50414e-05	7.97757e-05	8.6777e-05	2.87584e-05	3.34854e-05	15	3	18	4	2	10	1	3	7	1	1	1
	20090639	n.a.	n.a.	n.a.	n.a.	n.a.	n.a.	n.a.	n.a.	n.a.	n.a.	n.a.	n.a.	n.a.	n.a.	n.a.	n.a.	n.a.	n.a.	n.a.	n.a.	n.a.	n.a.
	20090816	29877.1	7054.7	0.000135735	0.000225585	6.1275e-05	0.000146193	4.6236e-05	0.000117606	2.70002e-05	3.67335e-05	17	14	65	3	4	23	3	5	14	2	0	5
	20091349	1616.2	1607.9	0.000619381	0.000683002	0.000596752	0.000594621	0.00039568	0.000393814	0.00024633	0.000245647	0	23	84	2	4	77	1	2	42	0	1	24
	20091939	13421.6	6453.4	4.37542e-05	6.3149e-05	1.21453e-05	1.27917e-05	7.00689e-06	6.80066e-06	2e-07	2e-07	2	17	21	1	1	3	1	0	1	0	0	0
	20091940	7144.4	5795.8	0.000170538	0.00019886	7.85409e-05	7.86065e-05	3.96361e-05	3.28128e-05	2e-07	2e-07	2	25	58	0	0	18	1	0	7	0	0	0
NS_sH1N1	20080194	26112.2	6875.2	2.3364e-05	2.95194e-05	6.78311e-06	8.94526e-06	6.78311e-06	8.94526e-06	6.78311e-06	8.94526e-06	8	9	6	0	0	1	0	0	1	0	0	1
	20080341	5290.7	4758.6	3.0688e-05	4.70435e-05	3.25478e-06	4.65266e-06	2e-07	2e-07	2e-07	2e-07	0	12	10	0	1	1	0	0	0	0	0	0
	20080684	n.a.	n.a.	n.a.	n.a.	n.a.	n.a.	n.a.	n.a.	n.a.	n.a.	n.a.	n.a.	n.a.	n.a.	n.a.	n.a.	n.a.	n.a.	n.a.	n.a.	n.a.	n.a.
	20080698	10495.4	6302.7	5.2738e-06	7.61113e-06	2e-07	2e-07	2e-07	2e-07	2e-07	2e-07	0	2	2	0	0	0	0	0	0	0	0	0
	20080719	6029.7	5278.1	8.7717e-05	0.000102071	8.7717e-05	9.34487e-05	5.7118e-05	5.82598e-05	3.83507e-05	4.1947e-05	0	6	9	0	1	9	0	0	4	0	0	2
	20080832	n.a.	n.a.	n.a.	n.a.	n.a.	n.a.	n.a.	n.a.	n.a.	n.a.	n.a.	n.a.	n.a.	n.a.	n.a.	n.a.	n.a.	n.a.	n.a.	n.a.	n.a.	n.a.
	20080857	7659.6	5942.9	4.88175e-05	6.83006e-05	3.96642e-05	4.11874e-05	3.96642e-05	3.39433e-05	1.26861e-05	1.30392e-05	1	15	8	0	1	5	1	0	4	1	0	1
	20080860	5861	5408.7	4.19725e-05	5.91276e-05	1.63693e-05	1.50093e-05	2e-07	2e-07	2e-07	2e-07	0	13	14	0	0	3	0	0	0	0	0	0
	20080867	4816.2	4340.7	0.0002084	0.000250497	0.00018848	0.000207425	0.000148894	0.00016322	7.86609e-05	8.61439e-05	0	17	26	0	3	18	0	1	12	0	0	6
	20080869	14187.4	6442.4	0.000337513	0.000357601	0.000295898	0.000334499	0.000261046	0.000286959	0.000261046	0.00027894	4	7	23	1	5	12	0	1	7	0	0	7
	20080933	6563.6	5635.6	6.91498e-05	6.17666e-05	8.6203e-06	6.76595e-06	2e-07	2e-07	2e-07	2e-07	0	3	19	1	1	1	0	0	0	0	0	0
	20080980	7348.9	5777.8	6.31002e-05	6.6208e-05	1.37247e-05	2.32047e-05	2e-07	6.38662e-07	2e-07	2e-07	0	3	21	0	3	4	0	1	0	0	0	0
	20081042	8453.4	5982.6	9.31236e-06	1.2747e-05	6.69326e-06	9.25187e-06	6.69326e-06	9.25187e-06	2e-07	2e-07	0	1	2	0	0	1	0	0	1	0	0	0
	20081054	13381.8	6558.2	2.72992e-05	3.01962e-05	6.34224e-06	5.25152e-06	2e-07	2e-07	2e-07	2e-07	4	7	11	0	0	1	0	0	0	0	0	0
	20081084	420.7	417.2	2e-07	5.89706e-05	2e-07	5.89706e-05	2e-07	4.12794e-05	2e-07	4.12794e-05	0	4	0	0	4	0	0	2	0	0	2	0
	20081149	50485.3	7623.7	4.78017e-05	4.22714e-05	2e-07	6.45365e-06	2e-07	6.45365e-06	2e-07	2e-07	20	12	13	0	1	0	0	1	0	0	0	0
	20081154	27219.9	6929.3	6.7059e-05	6.62108e-05	1.81204e-05	2.53838e-05	1.81204e-05	2.04135e-05	1.81204e-05	1.93485e-05	16	8	25	0	4	2	0	1	2	0	0	2
	20081164	n.a.	n.a.	n.a.	n.a.	n.a.	n.a.	n.a.	n.a.	n.a.	n.a.	n.a.	n.a.	n.a.	n.a.	n.a.	n.a.	n.a.	n.a.	n.a.	n.a.	n.a.	n.a.
	20081170	53562.9	7640.6	0.000228238	0.000211211	0.000173125	0.000171287	0.0001328	0.000143436	8.38871e-05	8.21016e-05	21	2	36	0	1	14	0	1	8	0	0	2
	20081207	n.a.	n.a.	n.a.	n.a.	n.a.	n.a.	n.a.	n.a.	n.a.	n.a.	n.a.	n.a.	n.a.	n.a.	n.a.	n.a.	n.a.	n.a.	n.a.	n.a.	n.a.	n.a.
	20081212	698.3	695.2	0.000311781	0.000368018	0.000311781	0.000355633	0.000311781	0.000348556	0.000193762	0.000194625	0	11	17	0	9	17	0	8	17	1	2	10
	20090224	25743.4	6895.4	8.94437e-05	0.000111667	7.06663e-05	9.0618e-05	7.06663e-05	7.74177e-05	2.3651e-05	4.45955e-05	2	3	16	0	1	8	2	0	6	0	0	1
	20090639	3979.3	3944.7	2e-07	2e-07	2e-07	2e-07	2e-07	2e-07	2e-07	2e-07	0	0	0	0	0	0	0	0	0	0	0	0
	20090816	27682.6	6932.3	9.04649e-05	0.000131832	6.29611e-05	9.45714e-05	6.29611e-05	9.45714e-05	6.29611e-05	9.45714e-05	7	10	20	0	0	7	0	0	7	0	0	7
	20091349	19669.4	6844.2	4.69632e-05	6.20021e-05	3.13296e-05	4.3671e-05	2.55139e-05	3.68418e-05	2.55139e-05	3.46852e-05	4	9	7	0	3	2	0	3	1	0	0	1
	20091939	31447.8	6923.3	1.58407e-05	1.75887e-05	2e-07	1.77663e-06	2e-07	1.77663e-06	2e-07	2e-07	10	4	6	0	1	0	0	1	0	0	0	0
	20091940	n.a.	n.a.	n.a.	n.a.	n.a.	n.a.	n.a.	n.a.	n.a.	n.a.	n.a.	n.a.	n.a.	n.a.	n.a.	n.a.	n.a.	n.a.	n.a.	n.a.	n.a.	n.a.

## Sheet: sH3N2-samples
Characteristics of the 35 influenza A virus samples of seasonal H3N2 (sH3N2)
season: influenza surveillance season between October and March
date of symptoms onset as declared by patient; n.a., not available
virus load: Ct values obtained by RT-qPCR targeting the M gene (multiplexed RT-qPCR routinely used by the National Influenza Centre for diagnosis); n.a., not available
group: based on disease severity; mild: community case sampled by GROG network; severe: hospital case with external respiratory assistance required, sampled by RENAL network
season	sampling time			sample	symptoms onset date	age	virus load	group
	year	week	date
2007-2008	2007	45	2078-11-08	20080358	n.a.	48	n.a.	severe
2008-2009	2008	42	2008-10-21	20090123	2008-10-19	22	24.7	mild
	2008	50	2008-12-09	20090711	2008-12-06	17	31.46	severe
	2008	1	2008-12-29	20091973	2008-12-26	2	24.81	severe
	2008	1	2008-12-29	20091980	2008-12-26	0.9	23.46	severe
	2008	1	2008-12-30	20090892	2008-12-29	56	28.4	mild
	2008	1	2008-12-30	20091981	2008-12-28	64	18.19	severe
	2008	1	2008-12-31	20091983	n.a.	0.8	21.05	severe
	2009	1	2009-01-02	20090965	2009-01-01	25	26.3	mild
	2009	2	2009-01-06	20091068	2009-01-06	8	28.5	mild
	2009	2	2009-01-06	20091069	2009-01-05	55	28	mild
	2009	2	2009-01-07	20091094	2009-01-05	91	28.7	mild
	2009	2	2009-01-08	20091119	2009-01-07	38	22.8	mild
	2009	4	2009-01-20	20092285	2009-01-18	79	27.78	severe
2010-2011	2010	42	2010-10-22	20110089	n.a.	77	28.45	severe
	2011	1	2011-01-06	20110216	n.a.	61	29.07	severe
	2011	2	2011-01-10	20110129	2011-01-08	49	20.94	mild
2011-2012	2012	3	2012-01-19	20120647	2012-01-14	38	23.9	severe
	2012	6	2012-02-09	20121047	n.a.	43	28.65	severe
	2012	7	2012-02-14	20120642	2012-02-12	53	17.37	severe
	2012	7	2012-02-15	20120513	2012-02-14	33	25.05	mild
	2012	9	2012-03-01	20120850	2012-02-28	41	26.11	mild
	2012	9	2012-03-02	20120884	n.a.	41	30.85	mild
	2012	9	2012-03-05	20120907	2012-03-03	53	27.25	mild
	2012	9	2012-03-05	20120924	2012-03-04	5	25.38	mild
	2012	10	2012-03-08	20121009	n.a.	50	27.18	severe
	2012	10	2012-03-12	20120992	2012-03-12	8	24.97	mild
	2012	10	2012-03-12	20121026	2012-03-11	23	29.29	mild
	2012	11	2012-03-15	20121040	2012-03-14	30	24.55	mild
	2012	11	2012-03-20	20121105	2012-03-19	5	27.85	mild
	2012	11	2012-03-20	20121116	2012-03-18	46	25.66	mild
	2012	12	2012-03-21	20121156	2012-03-17	89	22.09	severe
	2012	12	2012-03-26	20121201	2012-03-25	40	31.14	mild
	2012	12	2012-03-26	20121208	2012-03-25	73	19.65	mild
	2012	14	2012-04-07	20121380	2012-04-05	32	32.99	mild

## Sheet: sH3N2-run-data
Run data for the 35 influenza A virus samples of seasonal H3N2 subtype (sH3N2)
set: when overlapping PCR were used for PB2, PB1, PA and HA, the 12 PCR products were separated into two sets (named A and B), each being tagged independently; after 2nd cleaning, sets A and B were processed together of 3rd cleaning (A+B)
1st cleaning: illumina contaminants (adapters) and phred < 30
2nd cleaning: PCR primers and influenza A virus genome segment sequences not covered by PCR included in the set, and phred < 30
3rd cleaning: non-influenza A viruses manipulated in the lab
na: not included in the set
nd: no data (no PCR product)
		Run information			Number of reads				Number of reads mapped on sample consensus sequence									% recovery				GISAID
sample id	set	run id	lane	tag	before cleaning	after 1st cleaning	after 2nd cleaning	after 3rd cleaning	total	PB2	PB1	PA	HA	NP	NA	M	NS	after 1st cleaning	2nd vs 1st	3rd vs 2nd	overall	Isolate_Id	PB2 Segment_Id	PB1 Segment_Id	PA Segment_Id	HA Segment_Id	NP Segment_Id	NA Segment_Id	MP Segment_Id	NS Segment_Id	Isolate_Name
20080358	A	64KLUAAXX	1	TAGCTT	6901391	6122553	4740998		4716404	1230862	55270	673910	1074904	399336	na	1282122	na	88.7148	77.435			EPI_ISL_164036	EPI535417 | A/Paris/358/2007	EPI535418 | A/Paris/358/2007	EPI535419 | A/Paris/358/2007	EPI535420 | A/Paris/358/2007	EPI535421 | A/Paris/358/2007	EPI535422 | A/Paris/358/2007	EPI535423 | A/Paris/358/2007	EPI535424 | A/Paris/358/2007	A/Paris/358/2007
	B	64KLUAAXX	1	GGCTAC	2133831	1872831	1521820		1518581	566094	15954	81522	33375	na	781576	na	40060	87.7685	81.2577
	A+B						6262818	6262403	6234630	1796956	71224	755432	1107924	399336	781576	1282122	40060			99.9934	69.311
20090123	A	64KLUAAXX	6	ACTTGA	3250166	3012613	2385004		2381535	152532	692193	276233	609104	217995	na	433478	na	92.6911	79.1673			EPI_ISL_164038	EPI535433 | A/Paris/123/2008	EPI535434 | A/Paris/123/2008	EPI535435 | A/Paris/123/2008	EPI535436 | A/Paris/123/2008	EPI535437 | A/Paris/123/2008	EPI535438 | A/Paris/123/2008	EPI535439 | A/Paris/123/2008	EPI535440 | A/Paris/123/2008	A/Paris/123/2008
	B	64KLUAAXX	6	GATCAG	1206194	1114638	893161		891214	198415	146901	65598	130980	na	280004	na	69316	92.4095	80.1301
	A+B						3278165	3278143	3272741	350946	839094	341830	740084	217995	279998	433478	69316			99.9993	73.561
20090711	A	64KLUAAXX	5	ACTTGA	1611179	1380533	1102458		1097216	332289	159877	226711	86981	268176	na	23182	na	85.6846	79.8574			EPI_ISL_164048	EPI535500 | A/Paris/711/2008	EPI535501 | A/Paris/711/2008	EPI535502 | A/Paris/711/2008	EPI535503 | A/Paris/711/2008	EPI535504 | A/Paris/711/2008	EPI535505 | A/Paris/711/2008	EPI535506 | A/Paris/711/2008	EPI535507 | A/Paris/711/2008	A/Paris/711/2008
	B	64KLUAAXX	5	GATCAG	1063320	900532	716403		700734	203324	63119	16479	123692	na	278599	na	15520	84.6906	79.5533
	A+B						1818861	1818713	1797945	535612	222996	243190	210670	268177	278598	23182	15520			99.9919	68.002
20091973	A	64KLUAAXX	3	TAGCTT	1135583	1019788	824745		795477	25843	334668	24445	197562	31012	na	181947	na	89.803	80.8742			EPI_ISL_164050	EPI535516 | A/Paris/1973/2008	EPI535517 | A/Paris/1973/2008	EPI535518 | A/Paris/1973/2008	EPI535519 | A/Paris/1973/2008	EPI535520 | A/Paris/1973/2008	EPI535521 | A/Paris/1973/2008	EPI535522 | A/Paris/1973/2008	EPI535523 | A/Paris/1973/2008	A/Paris/1973/2008
	B	64KLUAAXX	3	GGCTAC	2070345	1886413	1508897		1461385	415437	18469	394423	77101	na	475943	na	80010	91.1159	79.9876
	A+B						2333642	2333536	2256854	441280	353137	418868	274662	31013	475936	181948	80010			99.9955	72.7882
20091980	A	64KLUAAXX	2	TAGCTT	4031727	3190943	2537485		2518762	341123	760327	268794	511089	280621	na	356808	na	79.1458	79.5215			EPI_ISL_164051	EPI535524 | A/Paris/1980/2008	EPI535525 | A/Paris/1980/2008	EPI535526 | A/Paris/1980/2008	EPI535527 | A/Paris/1980/2008	EPI535528 | A/Paris/1980/2008	EPI535529 | A/Paris/1980/2008	EPI535530 | A/Paris/1980/2008	EPI535531 | A/Paris/1980/2008	A/Paris/1980/2008
	B	64KLUAAXX	2	GGCTAC	6670880	5287260	3992305		3952129	1043236	419487	1351939	204943	na	931104	na	nd	79.2588	75.508
	A+B						6529790	6529525	6470700	1384359	1179814	1620733	715841	280625	931104	356810				99.9959	61.0087
20090892	A	64KLUAAXX	3	ACTTGA	1806706	1646956	1372881		1368918	122810	598946	84510	253092	126848	na	182712	na	91.1579	83.3587			EPI_ISL_164039	EPI535441 | A/Paris/892/2009	EPI535442 | A/Paris/892/2009	EPI535443 | A/Paris/892/2009	EPI535444 | A/Paris/892/2009	EPI535445 | A/Paris/892/2009	EPI535446 | A/Paris/892/2009	EPI535447 | A/Paris/892/2009	EPI535448 | A/Paris/892/2009	A/Paris/892/2009
	B	64KLUAAXX	3	GATCAG	776349	702127	557760		557038	134472	74099	20239	114391	na	177507	na	36330	90.4396	79.4386
	A+B						1930641	1930616	1925952	257281	673044	104749	367483	126848	177505	182712	36330			99.9987	74.7416
20091981	A	64KLUAAXX	2	CGTACG	5664456	4504860	3338778		3328635	549227	825808	594143	482314	537036	na	340107	na	79.5286	74.115			EPI_ISL_164052	EPI535532 | A/Paris/1981/2009	EPI535533 | A/Paris/1981/2009	EPI535534 | A/Paris/1981/2009	EPI535535 | A/Paris/1981/2009	EPI535536 | A/Paris/1981/2009	EPI535537 | A/Paris/1981/2009	EPI535538 | A/Paris/1981/2009	EPI535539 | A/Paris/1981/2009	A/Paris/1981/2009
	B	64KLUAAXX	2	GAGTGG	6003042	4806297	3582913		3567892	787495	550116	512208	513834	na	888425	na	315813	80.0644	74.5462
	A+B						6921691	6921658	6896527	1336722	1375924	1106351	996148	537037	888425	340107	315813			99.9995	59.3243
20091983	A	64KLUAAXX	1	CGTACG	1486874	1327795	1027669		1024178	156907	217493	190022	143396	181583	na	134777	na	89.3011	77.3967			EPI_ISL_164053	EPI535540 | A/Paris/1983/2009	EPI535541 | A/Paris/1983/2009	EPI535542 | A/Paris/1983/2009	EPI535543 | A/Paris/1983/2009	EPI535544 | A/Paris/1983/2009	EPI535545 | A/Paris/1983/2009	EPI535546 | A/Paris/1983/2009	EPI535547 | A/Paris/1983/2009	A/Paris/1983/2009
	B	64KLUAAXX	1	GAGTGG	5614008	4994497	3790628		3774970	1059700	270111	834642	160788	na	1322056	na	127672	88.9649	75.8961
	A+B						4818297	4818268	4799130	1216604	487604	1024655	304184	181584	1322051	134777	127671			99.9994	67.8545
20090965	A	64KLUAAXX	2	ACTTGA	1591948	1264329	1022982		1021693	90703	511876	92014	145513	141290	na	40297	na	79.4202	80.9111			EPI_ISL_164040	EPI535449 | A/Paris/965/2009	EPI535450 | A/Paris/965/2009	EPI535451 | A/Paris/965/2009	EPI535452 | A/Paris/965/2009	EPI535453 | A/Paris/965/2009	EPI535454 | A/Paris/965/2009	EPI535455 | A/Paris/965/2009	EPI535456 | A/Paris/965/2009	A/Paris/965/2009
	B	64KLUAAXX	2	GATCAG	2017199	1604418	1276876		1274687	311921	124645	118696	257885	na	349890	na	111650	79.5369	79.585
	A+B						2299858	2299825	2296373	402624	636520	210708	403396	141290	349888	40297	111650			99.9986	63.7221
20091068	A	64KLUAAXX	1	GTGGCC	1910362	1655133	1335500		1322549	370002	156276	229711	88612	423451	na	54497	na	86.6398	80.6884			EPI_ISL_164042	EPI535468 | A/Paris/1068/2009	EPI535469 | A/Paris/1068/2009	EPI535470 | A/Paris/1068/2009	EPI535471 | A/Paris/1068/2009	EPI535472 | A/Paris/1068/2009	EPI535473 | A/Paris/1068/2009	EPI535474 | A/Paris/1068/2009	EPI535475 | A/Paris/1068/2009	A/Paris/1068/2009
	B	64KLUAAXX	1	GTTTCG	1389795	1223458	958931		937898	63340	199135	71401	404387	na	58124	na	141506	88.0315	78.3787
	A+B						2294431	2294164	2260426	433338	355411	301109	492993	423454	58118	54499	141504			99.9884	69.5168
20091069	A	64KLUAAXX	8	TAGCTT	3574280	3160795	2544642		2541987	245744	872798	141976	512401	215314	na	553754	na	88.4317	80.5064			EPI_ISL_164045	EPI535476 | A/Paris/1069/2009	EPI535477 | A/Paris/1069/2009	EPI535478 | A/Paris/1069/2009	EPI535479 | A/Paris/1069/2009	EPI535480 | A/Paris/1069/2009	EPI535481 | A/Paris/1069/2009	EPI535482 | A/Paris/1069/2009	EPI535483 | A/Paris/1069/2009	A/Paris/1069/2009
	B	64KLUAAXX	8	GGCTAC	1867897	1636415	1338213		1321872	366387	97515	221610	99512	na	498277	na	38570	87.6073	81.7771
	A+B						3882855	3882344	3863846	616130	970309	363586	611912	215314	498270	553755	38570			99.9868	71.3381
20091094	A	64KLUAAXX	6	TAGCTT	1205529	1099857	897902		889812	262851	72969	214942	38675	271470	na	28905	na	91.2344	81.6381			EPI_ISL_164046	EPI535484 | A/Paris/1094/2009	EPI535485 | A/Paris/1094/2009	EPI535486 | A/Paris/1094/2009	EPI535487 | A/Paris/1094/2009	EPI535488 | A/Paris/1094/2009	EPI535489 | A/Paris/1094/2009	EPI535490 | A/Paris/1094/2009	EPI535491 | A/Paris/1094/2009	A/Paris/1094/2009
	B	64KLUAAXX	6	GGCTAC	1175851	1096318	860409		851897	92813	120722	7790	375332	na	130232	na	125005	93.2361	78.4817
	A+B						1758311	1758263	1741701	355663	193689	222732	414003	271471	130231	28907	125005			99.9973	73.8338
20091119	A	64KLUAAXX	5	TAGCTT	3741352	3251916	2626968		2623737	63585	2022041	68705	158	83397	na	385851	na	86.9182	80.7822			EPI_ISL_164047	EPI535492 | A/Paris/1119/2009	EPI535493 | A/Paris/1119/2009	EPI535494 | A/Paris/1119/2009	EPI535495 | A/Paris/1119/2009	EPI535496 | A/Paris/1119/2009	EPI535497 | A/Paris/1119/2009	EPI535498 | A/Paris/1119/2009	EPI535499 | A/Paris/1119/2009	A/Paris/1119/2009
	B	64KLUAAXX	5	GGCTAC	7859841	6788445	5215356		5209042	356635	291004	2169368	234741	na	1980696	na	176596	86.3687	76.827
	A+B						7842324	7842286	7832738	420220	2313045	2238045	234899	83398	1980684	385852	176595			99.9995	67.599
20092285	A	64KLUAAXX	8	GTGGCC	2344629	2069206	1676245		1663787	301573	394945	348467	190778	247923	na	180101	na	88.253	81.0091			EPI_ISL_164054	EPI535548 | A/Paris/2285/2009	EPI535549 | A/Paris/2285/2009	EPI535550 | A/Paris/2285/2009	EPI535551 | A/Paris/2285/2009	EPI535552 | A/Paris/2285/2009	EPI535553 | A/Paris/2285/2009	EPI535554 | A/Paris/2285/2009	EPI535555 | A/Paris/2285/2009	A/Paris/2285/2009
	B	64KLUAAXX	8	GTTTCG	2996409	2666100	2054302		2029377	116793	309901	32216	1012638	na	131591	na	426238	88.9765	77.0527
	A+B						3730547	3729236	3693150	418365	704841	380683	1203409	247923	131591	180101	426237			99.9649	69.8223
20110089	A	64KLUAAXX	5	GTGGCC	1844807	1557593	1244908		1191579	60678	472943	40496	312467	47872	na	257123	na	84.4312	79.9251			EPI_ISL_164059	EPI535588 | A/Paris/089/2010	EPI535589 | A/Paris/089/2010	EPI535590 | A/Paris/089/2010	EPI535591 | A/Paris/089/2010	EPI535592 | A/Paris/089/2010	EPI535593 | A/Paris/089/2010	EPI535594 | A/Paris/089/2010	EPI535595 | A/Paris/089/2010	A/Paris/089/2010
	B	64KLUAAXX	5	GTTTCG	1446948	1238334	998787		974664	298067	20831	25605	175526	na	444077	na	10557	85.5825	80.6557
	A+B						2243695	2243590	2166240	358744	493774	66101	487992	47872	444076	257124	10557			99.9953	68.1579
20110216	A	64KLUAAXX	2	ACTGAT	769722	603790	472738		439984	182634	44029	86312	16698	97346	na	12965	na	78.4426	78.2951			EPI_ISL_164060	EPI535596 | A/Caen/216/2011	EPI535597 | A/Caen/216/2011	EPI535598 | A/Caen/216/2011	EPI535599 | A/Caen/216/2011	EPI535600 | A/Caen/216/2011	EPI535601 | A/Caen/216/2011	EPI535602 | A/Caen/216/2011	EPI535603 | A/Caen/216/2011	A/Caen/216/2011
	B	64KLUAAXX	2	ATTCCT	1035231	814729	649989		625718	178090	35301	9723	103140	na	292422	na	7039	78.7002	79.7798
	A+B						1122727	1122698	1065702	360724	79330	96035	119838	97348	292422	12966	7039			99.9974	62.201
20110129	A	64KLUAAXX	3	GTGGCC	2536373	2319500	1779436		1776858	377089	255739	518054	263044	364863	na	38069	na	91.4495	76.7164			EPI_ISL_164057	EPI535572 | A/Picardie/129/2011	EPI535573 | A/Picardie/129/2011	EPI535574 | A/Picardie/129/2011	EPI535575 | A/Picardie/129/2011	EPI535576 | A/Picardie/129/2011	EPI535577 | A/Picardie/129/2011	EPI535578 | A/Picardie/129/2011	EPI535579 | A/Picardie/129/2011	A/Picardie/129/2011
	B	64KLUAAXX	3	GTTTCG	2058889	1871363	1449298		1447004	369756	111919	349053	52433	na	510014	na	53828	90.8919	77.4461
	A+B						3228734	3228723	3223853	706841	367658	867105	315476	364864	510013	38069	53827			99.9997	70.262
20120647	A	64KLUAAXX	6	CGTACG	986860	865513	674111		658624	132995	24078	86696	175129	77355	na	162371	na	87.7037	77.8857			EPI_ISL_164079	EPI535730 | A/Paris/647/2012	EPI535731 | A/Paris/647/2012	EPI535732 | A/Paris/647/2012	EPI535733 | A/Paris/647/2012	EPI535734 | A/Paris/647/2012	EPI535735 | A/Paris/647/2012	EPI535736 | A/Paris/647/2012	EPI535737 | A/Paris/647/2012	A/Paris/647/2012
	B	64KLUAAXX	6	GAGTGG	962021	887023	706945		698139	64185	242464	10986	189315	na	118288	na	72901	92.2041	79.6986
	A+B						1381056	1380993	1356757	197180	266538	97681	364444	77355	118287	162371	71901			99.9954	70.8608
20121047	A	64NG1AAXX	3	ACTTGA	1550462	1368308	1129121		1117637	136689	476328	96936	171567	81855	na	154262	na	88.2516	82.5195			EPI_ISL_164081	EPI535746 | A/Paris/1047/2012	EPI535747 | A/Paris/1047/2012	EPI535748 | A/Paris/1047/2012	EPI535749 | A/Paris/1047/2012	EPI535750 | A/Paris/1047/2012	EPI535751 | A/Paris/1047/2012	EPI535752 | A/Paris/1047/2012	EPI535753 | A/Paris/1047/2012	A/Paris/1047/2012
	B	64NG1AAXX	3	GATCAG	1737187	1541664	1232810		1225845	494045	41494	20670	133303	na	506678	na	29642	88.7449	79.9662
	A+B						2361931	2361271	2343471	630734	517822	117602	304870	81868	506671	154262	29642			99.9721	71.8225
20120642	A	64KLUAAXX	7	CGTACG	1545143	1415403	1061708		1060824	7725	461843	4328	319156	25398	na	242374	na	91.6034	75.011			EPI_ISL_164078	EPI535722 | A/Paris/642/2012	EPI535723 | A/Paris/642/2012	EPI535724 | A/Paris/642/2012	EPI535725 | A/Paris/642/2012	EPI535726 | A/Paris/642/2012	EPI535727 | A/Paris/642/2012	EPI535728 | A/Paris/642/2012	EPI535729 | A/Paris/642/2012	A/Paris/642/2012
	B	64KLUAAXX	7	GAGTGG	1951077	1777005	1438782		1436181	17438	675856	72582	296877	na	29999	na	343428	91.0782	80.9667
	A+B						2500490	2500463	2496996	25163	1137694	76907	616033	25399	29998	242374	343428			99.9989	71.519
20120513	A	64KLUAAXX	1	ACTGAT	1239283	1107363	822053		820834	97200	179974	220	142833	301150	na	99457	na	89.3551	74.2352			EPI_ISL_164061	EPI535604 | A/Franche Comte/513/2012	EPI535605 | A/Franche Comte/513/2012	EPI535606 | A/Franche Comte/513/2012	EPI535607 | A/Franche Comte/513/2012	EPI535608 | A/Franche Comte/513/2012	EPI535609 | A/Franche Comte/513/2012	EPI535610 | A/Franche Comte/513/2012	EPI535611 | A/Franche Comte/513/2012	A/Franche Comte/513/2012
	B	64KLUAAXX	1	ATTCCT	2938566	2635805	2132256		2124533	117497	951034	128540	403623	na	143994	na	379842	89.697	80.8958
	A+B						2954309	2954294	2945351	214695	1131004	128754	546452	301153	143994	99457	379842			99.9995	70.7133
20120850	A	64KLUAAXX	5	CGTACG	3433141	2951957	2288618		2277840	387191	578969	354390	399011	299991	na	258288	na	85.9841	77.5288			EPI_ISL_164063	EPI535620 | A/Bourgogne/850/2012	EPI535621 | A/Bourgogne/850/2012	EPI535622 | A/Bourgogne/850/2012	EPI535623 | A/Bourgogne/850/2012	EPI535624 | A/Bourgogne/850/2012	EPI535625 | A/Bourgogne/850/2012	EPI535626 | A/Bourgogne/850/2012	EPI535627 | A/Bourgogne/850/2012	A/Bourgogne/850/2012
	B	64KLUAAXX	5	GAGTGG	2171538	1853944	1472303		1445857	239299	267928	361240	201378	na	164921	na	211090	85.3747	79.4146
	A+B						3760921	3760831	3723562	626489	846891	715574	600388	299991	164850	258289	211090			99.9976	67.1016
20120884	A	64KLUAAXX	3	CGTACG	3850231	3488682	2774765		2639952	912061	90469	689246	132	775856	na	172188	na	90.6097	79.5362			EPI_ISL_164064	EPI535628 | A/Nord Pas de Calais/884/2012	EPI535629 | A/Nord Pas de Calais/884/2012	EPI535630 | A/Nord Pas de Calais/884/2012	EPI535631 | A/Nord Pas de Calais/884/2012	EPI535632 | A/Nord Pas de Calais/884/2012	EPI535633 | A/Nord Pas de Calais/884/2012	EPI535634 | A/Nord Pas de Calais/884/2012	EPI535635 | A/Nord Pas de Calais/884/2012	A/Nord Pas de Calais/884/2012
	B	64KLUAAXX	3	GAGTGG	1434758	1306454	1045684		991696	309449	36152	53420	193874	na	392741	na	6060	91.0574	80.0399
	A+B						3820449	3820253	3631641	1221510	126621	742666	194005	775856	392737	172188	6058			99.9949	72.285
20120907	A	64NG1AAXX	3	ATCACG	1596560	1409668	1053404		1049580	217919	200588	254800	121704	166935	na	87634	na	88.2941	74.7271			EPI_ISL_164065	EPI535636 | A/Centre/907/2012	EPI535637 | A/Centre/907/2012	EPI535638 | A/Centre/907/2012	EPI535639 | A/Centre/907/2012	EPI535640 | A/Centre/907/2012	EPI535641 | A/Centre/907/2012	EPI535642 | A/Centre/907/2012	EPI535643 | A/Centre/907/2012	A/Centre/907/2012
	B	64NG1AAXX	3	TTAGGC	1527182	1348911	1072304		1069091	267415	157044	50147	194645	na	361362	na	35472	88.3268	79.4941
	A+B						2125708	2125228	2118666	485333	357632	304946	319349	166940	361359	87635	35472			99.9774	68.0347
20120924	A	64NG1AAXX	2	ATCACG	1359842	1138051	834801		816898	183543	107539	239817	66171	169576	na	50252	na	83.6899	73.3536			EPI_ISL_164066	EPI535644 | A/Bretagne/924/2012	EPI535645 | A/Bretagne/924/2012	EPI535646 | A/Bretagne/924/2012	EPI535647 | A/Bretagne/924/2012	EPI535648 | A/Bretagne/924/2012	EPI535649 | A/Bretagne/924/2012	EPI535650 | A/Bretagne/924/2012	EPI535651 | A/Bretagne/924/2012	A/Bretagne/924/2012
	B	64NG1AAXX	2	TTAGGC	1177026	995948	740696		724064	273926	21930	121971	25003	na	265841	na	15391	84.6156	74.371
	A+B						1575497	1574863	1540961	457469	129469	361788	91174	169576	265840	50254	15391			99.9598	62.079
20121009	A	64KLUAAXX	7	ACTGAT	3693264	3386744	2581964		2579912	327615	742497	254072	604803	278306	na	372619	na	91.7006	76.2374			EPI_ISL_164080	EPI535738 | A/Paris/1009/2012	EPI535739 | A/Paris/1009/2012	EPI535740 | A/Paris/1009/2012	EPI535741 | A/Paris/1009/2012	EPI535742 | A/Paris/1009/2012	EPI535743 | A/Paris/1009/2012	EPI535744 | A/Paris/1009/2012	EPI535745 | A/Paris/1009/2012	A/Paris/1009/2012
	B	64KLUAAXX	7	ATTCCT	4632398	4250764	3403782		3396409	85734	1302736	87034	1066308	na	83820	na	770772	91.7616	80.0746
	A+B						5985746	5985567	5976284	413347	2045218	341097	1671106	278310	83816	372620	770770			99.997	71.893
20120992	A	64NG1AAXX	1	ATCACG	1313760	1010852	742657		740943	131991	171785	122523	126927	110583	na	77134	na	76.9434	73.4684			EPI_ISL_164067	EPI535652 | A/Lorraine/992/2012	EPI535653 | A/Lorraine/992/2012	EPI535654 | A/Lorraine/992/2012	EPI535655 | A/Lorraine/992/2012	EPI535656 | A/Lorraine/992/2012	EPI535657 | A/Lorraine/992/2012	EPI535658 | A/Lorraine/992/2012	EPI535659 | A/Lorraine/992/2012	A/Lorraine/992/2012
	B	64NG1AAXX	1	TTAGGC	1529693	1180163	923977		922482	294777	84935	137484	65541	na	299383	na	40359	77.1503	78.2923
	A+B						1666634	1665170	1663420	426767	256720	260003	192468	110586	299383	77134	40359			99.9122	58.5615
20121026	A	64KLUAAXX	6	ACTGAT	1669568	1554656	1205373		1171930	250633	273088	73491	151064	261656	na	161998	na	93.1173	77.5331			EPI_ISL_164069	EPI535668 | A/Haute Normandie/1026/2012	EPI535669 | A/Haute Normandie/1026/2012	EPI535670 | A/Haute Normandie/1026/2012	EPI535671 | A/Haute Normandie/1026/2012	EPI535672 | A/Haute Normandie/1026/2012	EPI535673 | A/Haute Normandie/1026/2012	EPI535674 | A/Haute Normandie/1026/2012	EPI535675 | A/Haute Normandie/1026/2012	A/Haute Normandie/1026/2012
	B	64KLUAAXX	6	ATTCCT	1284439	1185543	981444		970849	376865	20537	66114	107621	na	385264	na	14448	92.3005	82.7843
	A+B						2186817	2186780	2142777	627498	293625	139605	258685	261656	385262	161998	14448			99.9983	74.0276
20121040	A	64KLUAAXX	5	ACTGAT	1963078	1687345	1241506		1239439	326965	24240	368	9016	866517	na	12333	na	85.954	73.5775			EPI_ISL_164070	EPI535676 | A/Paris/1040/2012	EPI535677 | A/Paris/1040/2012	EPI535678 | A/Paris/1040/2012	EPI535679 | A/Paris/1040/2012	EPI535680 | A/Paris/1040/2012	EPI535681 | A/Paris/1040/2012	EPI535682 | A/Paris/1040/2012	EPI535683 | A/Paris/1040/2012	A/Paris/1040/2012
	B	64KLUAAXX	5	ATTCCT	3403773	2953818	2273638		2267696	786803	144159	298112	107661	na	832710	na	98251	86.7807	76.9729
	A+B						3515144	3515130	3507110	1113766	168397	298470	116676	866517	832703	12333	98248			99.9996	65.4971
20121105	A	64NG1AAXX	1	ACTTGA	1139790	878654	696126		690846	27208	301251	41684	183283	28379	na	109040	na	77.0891	79.2264			EPI_ISL_164071	EPI535684 | A/Centre/1105/2012	EPI535685 | A/Centre/1105/2012	EPI535686 | A/Centre/1105/2012	EPI535687 | A/Centre/1105/2012	EPI535688 | A/Centre/1105/2012	EPI535689 | A/Centre/1105/2012	EPI535690 | A/Centre/1105/2012	EPI535691 | A/Centre/1105/2012	A/Centre/1105/2012
	B	64NG1AAXX	1	GATCAG	1148996	887648	712039		706931	174956	111684	1549	136430	na	195398	na	86907	77.2542	80.2164
	A+B						1408165	1407262	1397775	202164	412935	43233	319713	28385	195397	109041	86907			99.9359	61.4851
20121116	A	64NG1AAXX	7	ATCACG	3443841	3157478	2399367		2386349	521795	167035	990582	26941	604384	na	75312	na	91.6848	75.99			EPI_ISL_164072	EPI535692 | A/Paris/1116/2012	EPI535693 | A/Paris/1116/2012	EPI535694 | A/Paris/1116/2012	EPI535695 | A/Paris/1116/2012	EPI535696 | A/Paris/1116/2012	EPI535697 | A/Paris/1116/2012	EPI535698 | A/Paris/1116/2012	EPI535699 | A/Paris/1116/2012	A/Paris/1116/2012
	B	64NG1AAXX	7	TTAGGC	2818177	2607849	2043243		2034246	410039	420361	149010	310471	na	518641	na	225721	92.5367	78.3497
	A+B						4442610	4430271	4420580	931832	587393	1139586	337411	604685	518638	75314	225721			99.7223	70.7483
20121156	A	64NG1AAXX	6	ATCACG	2115463	1945848	1496196		1479965	361743	123647	431070	81200	428893	na	53410	na	91.9821	76.8917			EPI_ISL_164082	EPI535754 | A/Paris/1156/2012	EPI535755 | A/Paris/1156/2012	EPI535756 | A/Paris/1156/2012	EPI535757 | A/Paris/1156/2012	EPI535758 | A/Paris/1156/2012	EPI535759 | A/Paris/1156/2012	EPI535760 | A/Paris/1156/2012	EPI535761 | A/Paris/1156/2012	A/Paris/1156/2012
	B	64NG1AAXX	6	TTAGGC	1521967	1406003	1066923		1058217	359719	2159	301687	906	na	392561	na	nd	92.3806	75.8834
	A+B						2563119	2545895	2538137	721455	125806	732751	82106	428894	392529	53414				99.328	69.9916
20121201	A	64NG1AAXX	5	ATCACG	2020487	1813362	1455521		1447942	600691	10889	546166	7852	278364	na	3978	na	89.7488	80.2664
	B	64NG1AAXX	5	TTAGGC	606292	540974	433150		417157	79427	29584	14520	162500	na	130943	na	nd	89.2266	80.0685
	A+B						1888671	1885112	1865099	680118	40473	560686	170352	278373	130943	3981				99.8116	71.7652
20121208	A	64NG1AAXX	7	ACTTGA	948883	874617	628454		621786	94229	111750	146922	91968	111166	na	65750	na	92.1733	71.8548			EPI_ISL_164073	EPI535700 | A/Picardie/1208/2012	EPI535701 | A/Picardie/1208/2012	EPI535702 | A/Picardie/1208/2012	EPI535703 | A/Picardie/1208/2012	EPI535704 | A/Picardie/1208/2012	EPI535705 | A/Picardie/1208/2012	EPI535706 | A/Picardie/1208/2012	EPI535707 | A/Picardie/1208/2012	A/Picardie/1208/2012
	B	64NG1AAXX	7	GATCAG	2214088	2042932	1542114		1531687	377433	208550	270787	149244	na	400659	na	125012	92.2697	75.4853
	A+B						2170568	2161787	2153473	471662	320300	417709	241212	111167	400659	65751	125013			99.5955	68.3467
20121380	A	64NG1AAXX	6	ACTTGA	968936	876148	727874		713295	84410	199532	254784	60538	49650	na	64379	na	90.4237	83.0766			EPI_ISL_164074	EPI535708 | A/Lorraine/1380/2012	EPI535709 | A/Lorraine/1380/2012	EPI535710 | A/Lorraine/1380/2012	EPI535711 | A/Lorraine/1380/2012	EPI535712 | A/Lorraine/1380/2012	EPI535713 | A/Lorraine/1380/2012	EPI535714 | A/Lorraine/1380/2012	EPI535715 | A/Lorraine/1380/2012	A/Lorraine/1380/2012
	B	64NG1AAXX	6	GATCAG	977085	877545	689158		676823	99244	46728	43574	152	na	454920	na	32198	89.8126	78.5325
	A+B						1417032	1405122	1390115	183653	246260	298358	60690	49655	454918	64381	32200			99.1595	72.2049

## Sheet: sH3N2-values
Calculated values for the 27 influenza A virus samples of seasonal H1N1 subtype (sH1N1)
Avg Cov.: average coverage; Thr: threshold
lowest calculated value for each genomic segment
when no variant positions were detected at a given threshold, an arbitrary Global Mutation Frequency was allocated, being below the lowest calculated values, to avoid the 0 value in graphs
n.a.: not applicable (no PCR product or coverage below 100x)
		Coverage		Global Mutation Frequency								Number of variant positions
		Avg Cov.		Thr None		Thr 0.003		Thr 0.005		Thr 0.01		Venn Thr None			Venn Thr 0.003			Venn Thr 0.005			Venn Thr 0.01
genomic segment	souche	LoFreq	ViVan	LoFreq	ViVan	LoFreq	ViVan	LoFreq	ViVan	LoFreq	ViVan	LoFreq	ViVan	Common	LoFreq	ViVan	Common	LoFreq	ViVan	Common	LoFreq	ViVan	Common
PB2_sH3N2	20080358	51560	7605.3	8.93555e-05	7.80527e-05	9.43442e-06	2.11668e-05	5.60805e-06	1.38044e-05	5.09052e-06	7.07478e-06	86	12	95	2	6	3	1	2	2	1	0	1
	20090123	10124	6820.5	4.23444e-05	4.73968e-05	1.06293e-05	1.25066e-05	4.96899e-06	8.466e-06	2e-07	2e-07	3	15	46	1	1	7	0	2	3	0	0	0
	20090711	15356.2	7071.1	0.000325344	0.000114881	0.000298339	9.42185e-05	0.000296972	8.61762e-05	0.000293439	8.15983e-05	7	7	35	3	5	9	2	0	8	2	0	6
	20090892	7449.7	6560.4	0.000114092	0.000116023	0.000101115	0.000100153	9.14854e-05	8.82176e-05	3.89312e-05	4.12082e-05	0	11	41	0	1	28	0	0	21	0	1	6
	20090965	11588.5	6199.9	4.09189e-05	5.17182e-05	1.67224e-05	2.51888e-05	6.9834e-06	1.2418e-05	2e-07	2e-07	11	22	32	1	0	12	0	0	4	0	0	0
	20091068	12402.8	5502.9	7.62885e-05	8.98276e-05	5.68548e-05	6.59795e-05	3.36121e-05	4.2529e-05	7.2303e-06	1.90784e-05	6	17	40	3	3	23	4	2	12	0	1	3
	20091069	17668.8	7299.3	8.68267e-05	8.45012e-05	2.93631e-05	2.72681e-05	1.69593e-05	8.27033e-06	1.41369e-05	6.53236e-06	9	26	70	4	7	7	2	0	2	1	0	1
	20091094	10220.8	6244.7	0.00010687	9.35169e-05	9.99366e-05	8.34297e-05	9.09487e-05	7.01902e-05	5.90632e-05	4.37813e-05	8	13	28	4	1	22	6	0	16	4	0	8
	20091119	12134.9	5554.7	1.32298e-05	1.22065e-05	2e-07	7.87518e-07	2e-07	2e-07	2e-07	2e-07	8	13	7	0	2	0	0	0	0	0	0	0
	20091973	12791.4	4520.6	7.99899e-05	0.000103929	2.47596e-05	6.92857e-05	2.29813e-05	6.6673e-05	2.11688e-05	5.98992e-05	20	5	53	0	1	21	0	2	18	0	1	15
	20091980	39798.8	7422	5.53418e-05	6.90764e-05	2.75665e-05	3.60117e-05	9.41964e-06	1.92141e-05	5.84743e-06	6.3654e-06	19	19	50	3	5	14	1	2	4	1	0	1
	20091981	38361.9	7470.7	6.91029e-06	9.01741e-06	2e-07	1.9323e-06	2e-07	2e-07	2e-07	2e-07	10	3	10	0	1	0	0	0	0	0	0	0
	20091983	35190.9	7185	3.50917e-05	3.17203e-05	8.42798e-06	1.65603e-05	1.90189e-06	9.5587e-06	8.20423e-07	4.01831e-06	34	12	23	0	3	5	0	1	2	0	0	1
	20092285	11985.5	6693.7	0.00369367	0.00268857	0.00365856	0.00264348	0.00363418	0.00263178	0.00347395	0.00250892	12	31	108	13	3	69	8	2	63	5	7	21
	20110089	10349	5456.3	0.000172332	0.00026986	0.00015665	0.000238272	0.000147605	0.000222718	0.000121947	0.000190249	4	30	80	1	3	58	2	2	42	1	1	26
	20110129	20360.7	7413.9	5.03604e-05	5.31029e-05	6.6388e-06	8.61446e-06	6.6388e-06	3.83521e-06	6.6388e-06	2e-07	20	18	59	0	3	1	0	0	1	1	0	0
	20110216	10324.4	6777.6	0.0010898	0.000910898	0.00104557	0.000867525	0.00101773	0.000831768	0.000942483	0.000762901	20	18	147	16	4	103	19	5	79	19	6	56
	20120513	6171	5755.6	3.42387e-05	4.75024e-05	1.67295e-05	1.48208e-05	1.48864e-06	9.12046e-07	9.21538e-07	9.12046e-07	1	31	30	2	2	11	1	0	1	0	0	1
	20120642	727	724	3.851e-05	5.7398e-05	3.851e-05	5.7398e-05	3.851e-05	5.55855e-05	3.06876e-05	3.62514e-05	0	8	7	0	8	7	0	7	7	0	2	5
	20120647	5678.4	4974.4	0.000396046	0.000331176	0.000384491	0.00031095	0.000364538	0.000289318	0.000338269	0.000266893	0	15	34	1	0	22	2	0	13	0	0	5
	20120850	17991.3	7243	4.5492e-05	5.88859e-05	1.15736e-05	1.7696e-05	9.65276e-06	1.4797e-05	8.75314e-06	9.96531e-06	20	39	45	0	1	4	0	1	2	0	0	1
	20120884	35102.8	7364.8	0.000118512	0.000115111	8.92891e-05	9.75295e-05	8.39928e-05	8.83824e-05	7.47835e-05	7.92947e-05	36	8	42	0	4	14	1	1	11	1	1	8
	20120907	14008.5	7011.6	9.09961e-05	0.000107247	6.52337e-05	6.9252e-05	4.45925e-05	4.8414e-05	1.62382e-05	1.10429e-05	13	38	58	4	4	26	1	3	14	1	1	1
	20120924	13169.2	7010.4	1.90999e-05	2.9827e-05	5.11546e-06	4.24316e-06	2.29199e-06	2.80798e-06	2e-07	2e-07	5	31	22	2	0	3	0	0	1	0	0	0
	20120992	12292.9	6748.6	5.02109e-05	5.581e-05	1.15652e-05	9.13961e-06	7.11707e-07	2.07424e-06	2e-07	2e-07	17	40	46	7	2	7	0	1	1	0	0	0
	20121009	11856.6	5956.4	4.78893e-05	4.94994e-05	7.5634e-06	1.21913e-05	4.42736e-07	8.81296e-07	2e-07	2e-07	13	29	45	2	2	6	0	0	1	0	0	0
	20121026	18128.3	7239.6	6.81204e-05	7.55303e-05	4.57514e-05	5.02126e-05	4.21801e-05	4.67684e-05	1.27892e-05	1.80064e-05	8	22	44	0	4	17	0	3	15	0	4	4
	20121040	32097.9	7173.9	2.54307e-05	3.35987e-05	2.19418e-06	7.9271e-06	1.06302e-06	3.53671e-06	3.40711e-07	2.01226e-06	27	20	33	0	4	6	1	1	4	0	1	2
	20121047	18229.4	6961	0.00018715	0.000222149	0.000156506	0.00018658	0.000128238	0.000150823	8.26446e-05	7.26462e-05	25	25	103	13	3	64	8	5	39	1	2	10
	20121105	5823.6	4141.1	0.0001467	0.000191515	0.000116504	0.000146515	9.92274e-05	0.000123698	7.21859e-05	9.80288e-05	4	37	94	4	7	75	5	2	62	1	1	46
	20121116	26885.7	7404.4	8.87722e-05	0.000127552	4.9853e-05	7.00091e-05	4.45651e-05	6.94774e-05	3.51607e-05	6.19743e-05	41	49	70	1	1	7	0	2	5	0	1	3
	20121156	20774	7214.8	4.98427e-05	7.11819e-05	1.48875e-05	1.72195e-05	1.40452e-05	1.27933e-05	1.3224e-05	1.27933e-05	25	48	59	1	1	4	1	0	1	0	0	1
	20121201	19548.2	5960.4	0.000125673	0.000201462	9.0876e-05	0.000146932	7.46298e-05	0.000120144	3.57372e-05	6.76679e-05	25	40	97	5	1	50	3	4	25	2	2	8
	20121208	13601.7	6433.7	3.16465e-05	6.79928e-05	1.3379e-05	2.08738e-05	1.20283e-05	1.863e-05	7.65434e-06	1.60463e-05	7	59	37	2	2	5	0	0	3	0	0	2
	20121380	5289.3	5249.5	0.000536005	0.000557821	0.000507307	0.000485822	0.000460496	0.00044374	0.000378867	0.000365575	7	74	124	9	1	94	6	0	72	5	0	37
PB1_sH3N2	20080358	2056.5	2048.5	0.0030735	0.00278075	0.00306283	0.002739	0.00304726	0.00270774	0.00303575	0.00269254	1	49	34	1	21	29	1	4	24	2	0	13
	20090123	24317.7	6916.5	5.67956e-05	4.78132e-05	2.43487e-06	5.77056e-06	5e-07	3.36088e-06	5e-07	5e-07	29	17	52	0	2	2	0	2	0	0	0	0
	20090711	6432.2	4904.3	0.000143603	0.000141121	0.000125806	0.000113398	0.000108418	9.99833e-05	0.000103372	9.52434e-05	0	14	37	2	1	20	1	0	12	0	0	8
	20090892	19500.6	5534.5	0.00012512	0.000147877	0.000108499	0.000126163	6.68896e-05	0.000100645	1.56091e-05	4.65186e-05	11	15	51	2	1	33	1	6	15	0	2	4
	20090965	18388.5	6453.3	0.000140033	0.000201584	0.000112151	0.00017569	8.25985e-05	0.000152717	3.08164e-05	9.46073e-05	10	12	58	3	2	33	1	1	22	0	2	4
	20091068	10236.5	6839.5	0.000190109	0.000201807	0.000180597	0.0001843	0.000177812	0.000182376	0.000148291	0.000168525	3	17	38	1	0	25	1	0	24	2	2	18
	20091069	28091.4	5867.3	7.64267e-05	7.68462e-05	3.2413e-05	3.91706e-05	3.27877e-06	1.58477e-05	5e-07	5e-07	27	17	55	3	2	20	0	2	6	0	0	0
	20091094	5599.9	5214	0.000120538	0.00012231	0.000111218	0.00010843	0.000107693	0.000104645	9.47701e-05	9.21109e-05	0	10	21	0	0	12	0	0	9	0	0	5
	20091119	66730.8	7340.1	3.48547e-05	3.23862e-05	1.16993e-06	1.08153e-05	1.16993e-06	8.36544e-06	1.16993e-06	6.7521e-06	59	20	22	0	4	1	0	1	1	0	0	1
	20091973	10237.5	4203.4	0.000179552	0.000205349	0.000134953	0.000156725	0.000110362	0.00014942	0.000110362	0.000137212	13	14	57	4	1	24	1	3	18	1	0	18
	20091980	34064	7397.9	9.37992e-05	0.000127407	6.5035e-05	9.35545e-05	5.10134e-05	8.84559e-05	3.61806e-05	7.75471e-05	14	15	51	1	0	10	1	2	5	0	0	3
	20091981	39702.5	7455.4	3.05009e-05	1.75901e-05	1.30245e-05	8.11849e-06	1.27594e-05	5.58882e-06	1.27594e-05	5.58882e-06	21	7	14	0	3	2	0	0	1	0	0	1
	20091983	14059.7	7102.9	1.24781e-05	1.02503e-05	1.90291e-06	3.27269e-06	5e-07	5e-07	5e-07	5e-07	8	8	7	0	1	1	0	0	0	0	0	0
	20092285	20263.5	7288.4	0.000506832	0.000539012	0.000465794	0.000499054	0.000460123	0.000492314	0.000441595	0.000469627	21	22	99	3	2	48	2	1	45	3	0	39
	20110089	14335.4	4316.2	0.000283129	0.000246013	0.00026673	0.000229856	0.000257429	0.000219186	0.000194158	0.000200997	12	10	35	6	2	25	5	0	23	2	3	15
	20110129	10618.2	6034	7.50117e-05	8.40268e-05	5.50609e-05	5.45884e-05	2.96164e-05	2.42777e-05	5.78284e-06	8.57713e-06	5	21	48	2	1	25	1	1	5	0	0	2
	20110216	2284.7	2268	0.000449402	0.0004587	0.000449402	0.000449612	0.000442875	0.000441876	0.000430588	0.00043124	0	9	38	0	0	38	1	0	35	0	0	30
	20120513	32718.5	7304	7.85273e-05	6.70741e-05	9.07528e-06	1.95758e-05	7.10472e-07	4.02325e-06	5e-07	5e-07	55	25	78	0	1	11	0	1	1	0	0	0
	20120642	32934.7	7460.6	1.49152e-05	8.40673e-06	5e-07	5e-07	5e-07	5e-07	5e-07	5e-07	29	8	9	0	0	0	0	0	0	0	0	0
	20120647	7696.9	4803.9	0.000107244	0.000114308	8.71283e-05	9.12087e-05	8.29115e-05	8.65524e-05	4.43904e-05	6.54621e-05	7	19	32	2	5	17	1	4	14	0	3	4
	20120850	24367.7	7159.8	7.62442e-05	7.43058e-05	9.41354e-06	1.23741e-05	8.80157e-06	2.63409e-06	1.36793e-06	5e-07	29	26	78	2	4	3	2	0	1	1	0	0
	20120884	3669.4	3624.1	3.16749e-05	4.01789e-05	2.22322e-05	2.35991e-05	1.98417e-05	2.00895e-05	1.82878e-05	1.85162e-05	0	13	10	0	2	5	0	0	4	0	0	3
	20120907	10367.5	6724.5	3.93859e-05	3.91995e-05	2.84289e-05	2.13934e-05	9.43401e-06	1.55885e-05	5.75348e-06	8.73999e-06	1	13	21	2	0	6	0	1	2	0	0	1
	20120924	3740.1	3596.3	3.4946e-05	5.54902e-05	1.64176e-05	1.9513e-05	1.32513e-05	1.32933e-05	1.64176e-06	1.9513e-06	0	27	26	0	6	14	1	3	10	0	1	1
	20120992	7397.2	5391.6	1.25107e-05	3.00172e-05	1.48231e-06	4.06737e-06	5e-07	5e-07	5e-07	5e-07	2	37	11	0	1	2	0	0	0	0	0	0
	20121009	59191.8	7632.8	6.71249e-05	6.71158e-05	1.71684e-05	2.78692e-05	2.28961e-06	1.41357e-05	5e-07	7.06785e-06	48	11	69	1	3	9	0	3	1	0	1	0
	20121026	8513.4	4236.6	8.95394e-05	0.000111186	7.05806e-05	9.51398e-05	4.31211e-05	6.00447e-05	4.10604e-05	5.61108e-05	0	7	29	0	6	16	0	1	7	0	0	4
	20121040	4849.5	4356.8	3.26494e-05	4.65088e-05	2.43288e-05	2.39591e-05	1.71839e-05	1.87243e-05	3.88899e-06	4.32874e-06	0	22	20	1	4	13	0	0	11	0	0	3
	20121047	14997.4	4778.4	7.72063e-05	9.51839e-05	6.12387e-05	7.05848e-05	5.74953e-05	5.8377e-05	4.75228e-05	4.29567e-05	3	17	25	0	1	10	1	1	5	0	0	2
	20121105	11950.9	6092.6	8.1657e-05	0.000105175	4.4737e-05	6.70931e-05	1.81664e-05	3.15309e-05	8.66115e-06	1.30299e-05	4	23	60	3	6	31	1	1	14	0	0	4
	20121116	16965.2	7043.9	9.35607e-05	0.000120236	3.21865e-05	4.52051e-05	2.90584e-05	3.37482e-05	2.46634e-05	2.3412e-05	19	48	98	0	3	15	0	0	9	0	0	2
	20121156	3652.2	3271.7	0.000313918	0.000319327	0.000231535	0.000236479	0.000116008	0.000115022	4.83966e-05	5.67067e-05	4	34	150	6	23	109	5	20	74	1	20	58
	20121201	1166.6	1162.5	0.000222952	0.000282596	0.000220696	0.000251658	0.000172572	0.000190158	9.43692e-05	9.9984e-05	0	49	68	3	34	64	0	18	51	0	5	24
	20121208	9262.3	6535.5	0.00010697	0.000148849	6.87092e-05	9.33492e-05	6.55839e-05	8.82489e-05	6.37845e-05	8.56987e-05	5	56	51	1	1	8	0	0	4	0	0	1
	20121380	7130.4	4621.8	0.000291499	0.000247681	0.000202862	0.000150886	0.000159989	9.65102e-05	0.000116932	4.01414e-05	8	48	142	5	6	72	4	3	33	1	0	4
PA_sH3N2	20080358	22952.6	5718.8	8.40585e-05	5.79645e-05	2.26288e-05	2.15551e-05	2.12409e-05	1.55003e-05	1.57094e-05	8.96109e-06	48	22	43	0	1	7	0	0	5	0	0	2
	20090123	10421.4	5319.9	3.30045e-05	3.05478e-05	1.60371e-05	1.30175e-05	1.60371e-05	1.22365e-05	1.60371e-05	1.19761e-05	9	18	11	0	3	1	0	1	1	0	0	1
	20090711	7384.6	4077.7	0.000130666	0.000151941	0.000113848	0.0001336	0.000110722	0.000132467	9.49671e-05	0.000113786	1	12	29	0	6	18	0	4	17	0	1	14
	20090892	3194.5	3156.3	0.000154209	0.000161484	0.0001386	0.00014086	0.000112875	0.000118919	6.66264e-05	6.05565e-05	0	13	30	1	8	21	0	4	14	1	0	3
	20090965	6372.6	5525.5	8.65029e-05	8.58937e-05	6.41164e-05	5.03832e-05	6.21604e-05	4.78766e-05	6.21604e-05	4.78766e-05	1	31	21	0	2	3	0	0	2	0	0	2
	20091068	9117.1	5382.2	9.58597e-05	0.000111599	7.54015e-05	8.96397e-05	6.76031e-05	8.31205e-05	2.81553e-05	4.88086e-05	5	16	32	0	1	18	0	1	15	1	2	6
	20091069	11061.9	6818.3	0.000156093	0.000146934	0.000114524	9.84526e-05	0.000112103	9.26971e-05	9.28628e-05	7.5837e-05	11	39	56	2	2	12	2	0	9	2	1	3
	20091094	6788.9	3871.7	0.00016328	0.000169923	0.000148727	0.000153587	0.000132202	0.000131169	0.00011078	0.000115429	6	10	24	4	3	16	6	2	9	4	1	7
	20091119	67823.9	6307.8	4.04815e-05	5.2845e-05	1.14358e-06	1.93228e-05	8.57688e-07	1.16376e-05	2e-07	6.29455e-06	56	21	32	0	7	2	0	2	1	0	1	0
	20091973	12710.5	4899.8	4.32605e-05	4.70181e-05	1.45291e-05	2.31793e-05	5.63004e-06	1.78085e-05	4.35874e-06	1.1307e-05	8	8	34	0	2	10	1	2	6	0	0	5
	20091980	49146.2	7478.2	0.000172991	0.000125511	0.000133555	9.01975e-05	0.000124114	8.62463e-05	0.000118675	6.57497e-05	39	27	46	2	2	10	1	5	5	1	0	3
	20091981	33419.7	7408.2	1.63289e-05	1.52686e-05	3.20499e-06	5.23493e-06	3.20499e-06	1.93194e-06	2e-07	2e-07	17	8	13	0	1	2	1	0	1	0	0	0
	20091983	30988.3	7421.9	4.70496e-05	4.08688e-05	9.37119e-06	1.18812e-05	7.80684e-06	8.3977e-06	2e-07	2e-07	37	8	44	1	0	5	1	1	2	0	0	0
	20092285	11566.7	4546.8	0.000313968	0.000349397	0.00023833	0.000277913	0.000133314	0.000203688	2e-07	2.38618e-05	12	36	109	7	21	57	6	22	25	0	5	0
	20110089	2000.7	1989.1	0.000230756	0.000244872	0.000227295	0.000226536	0.000214142	0.000213306	0.000163837	0.000163635	0	13	32	0	0	30	0	0	26	0	0	16
	20110129	26307.9	7292.1	5.89475e-05	5.13465e-05	2.14099e-05	2.05766e-05	2.02868e-05	1.7221e-05	1.81107e-05	1.3359e-05	37	21	44	2	1	5	1	0	3	1	0	2
	20110216	2904.6	2871.7	0.000194391	0.000217524	0.000175635	0.000182637	0.00016435	0.000171543	0.000152588	0.000155305	0	28	35	0	13	26	0	13	22	0	4	20
	20120513	3908.7	3347.6	4.16953e-05	6.60602e-05	2.65764e-05	3.02029e-05	2.00799e-05	2.45485e-05	1.90169e-05	2.2066e-05	2	36	16	1	10	9	0	8	7	1	8	5
	20120642	2325.9	2317.7	1.3299e-05	2.05171e-05	5.55781e-06	6.37423e-06	4.16836e-06	4.97987e-06	4.16836e-06	4.97987e-06	0	8	8	0	2	4	0	2	3	0	2	3
	20120647	2977.9	2969.3	0.000234721	0.000259033	0.000213791	0.00021752	0.000201234	0.000203215	0.000134569	0.000135581	0	30	39	0	9	28	0	6	25	0	2	11
	20120850	21669.1	7271.2	6.40244e-05	6.74947e-05	2.72716e-06	8.19079e-06	8.09626e-07	1.58736e-06	5.75261e-07	1.58736e-06	25	35	79	1	2	6	1	0	1	0	0	1
	20120884	22587.4	5119.1	0.00011714	0.000102814	7.36034e-05	7.93652e-05	6.75942e-05	7.52165e-05	4.56419e-05	5.80809e-05	32	8	39	2	2	14	1	2	12	0	0	7
	20120907	9258.7	4959.6	0.000111597	0.000165884	7.39992e-05	0.000102118	1.51589e-05	3.83525e-05	7.23038e-06	1.34979e-05	7	61	91	1	13	59	1	5	18	0	0	4
	20120924	10965.1	6453.7	3.3431e-05	6.23801e-05	2.65259e-06	4.93604e-06	3.36837e-07	5.72294e-07	2e-07	2e-07	5	64	41	0	2	7	0	0	1	0	0	0
	20120992	7856	6100.5	7.61636e-05	0.000119043	2.29196e-05	2.52767e-05	9.69675e-06	1.26383e-05	3.81993e-06	1.02166e-05	6	84	72	4	3	16	0	3	4	0	1	2
	20121009	10336.9	5648.6	7.98584e-05	8.69643e-05	1.67042e-05	2.29671e-05	1.04513e-05	1.28321e-05	8.93271e-07	1.63467e-06	11	38	70	0	4	13	0	0	8	1	1	0
	20121026	4241.7	4139.2	9.87199e-05	0.000113994	8.63119e-05	8.63319e-05	6.5523e-05	6.39123e-05	2.65575e-05	2.67696e-05	0	26	35	0	3	26	1	1	16	0	0	6
	20121040	9040.1	4135.3	5.36747e-05	6.92191e-05	1.81299e-05	1.9426e-05	5.97521e-06	1.08294e-05	2.45137e-06	5.24725e-06	6	25	36	1	2	7	1	1	3	0	1	2
	20121047	3567	3527.3	0.000588003	0.000616879	0.000555387	0.000560466	0.000533384	0.000535728	0.000257826	0.000239527	0	47	151	0	14	131	0	8	122	2	1	56
	20121105	1309.5	1299	0.000433289	0.000522816	0.000427296	0.000437161	0.000294735	0.000310989	0.000241147	0.000254478	0	55	120	3	18	115	1	17	82	0	15	72
	20121116	34645.5	6777.8	0.000111044	0.000101698	1.96823e-05	3.0993e-05	1.83897e-05	2.11842e-05	1.03942e-05	1.55305e-05	95	54	87	0	5	11	0	0	6	0	1	1
	20121156	22256.6	7098	6.31433e-05	9.58098e-05	2.80038e-06	1.00818e-05	1.80469e-06	4.09777e-06	2e-07	2e-07	45	84	86	0	4	6	0	0	3	0	0	0
	20121201	17059.1	4166.4	0.000138971	0.00021198	7.89173e-05	0.000169872	6.01893e-05	0.000151366	3.46955e-05	0.000103053	36	29	123	1	21	93	1	20	84	3	3	55
	20121208	12670.3	6869.1	2.41584e-05	5.01395e-05	5.39282e-06	8.93908e-06	3.75311e-06	5.91458e-06	2e-07	3.36056e-07	10	55	30	1	1	7	1	0	4	0	1	0
	20121380	9074.6	4815.5	0.000316197	0.000358855	0.000223347	0.000243232	0.000190634	0.000199513	0.000167739	0.000153398	13	68	143	4	11	73	4	7	43	2	1	17
HA_sH3N2	20080358	42294.4	5107.4	0.000291519	0.000254611	0.000228161	0.000206321	0.000227995	0.000197052	0.00019852	0.000182977	52	17	47	1	4	15	1	0	14	2	2	9
	20090123	28450.8	7001.4	5.70058e-05	4.69139e-05	5.62868e-06	1.99509e-05	5.62868e-06	1.81979e-05	3.55387e-06	1.2605e-05	49	10	28	0	1	3	0	0	3	0	0	2
	20090711	8032.1	6386.5	0.00019421	0.00019291	0.000163649	0.000147336	0.00013789	0.000130864	0.0001221	0.000115215	1	10	48	4	0	18	2	1	10	1	0	7
	20090892	14098.4	6837	0.000109359	0.0001007	6.10224e-05	5.74449e-05	5.1612e-05	4.35111e-05	2.09765e-05	2.37644e-05	8	14	48	1	2	12	1	0	8	0	1	2
	20090965	15407	7107.1	8.429e-05	0.000105344	4.84042e-05	5.85516e-05	3.41409e-05	4.17756e-05	2.28744e-05	2.86179e-05	6	23	49	1	2	11	1	2	3	0	0	2
	20091068	18852.6	6877.3	0.000143319	0.000152799	0.000101901	0.000112347	3.84725e-05	6.62864e-05	1.68957e-05	3.16135e-05	12	18	58	4	3	26	1	2	8	0	0	1
	20091069	23455.8	6748.3	0.000101388	0.000113022	2.57644e-05	5.00589e-05	2.45684e-05	3.78473e-05	2.26498e-05	3.18714e-05	33	38	56	1	8	5	0	0	4	0	0	2
	20091094	15796.5	5499.3	6.18991e-05	7.33312e-05	2.90441e-05	3.56028e-05	1.22466e-05	1.55165e-05	2e-07	2e-07	7	12	41	3	2	13	1	0	5	0	0	0
	20091119	8999.2	4086.4	1.42879e-05	3.14655e-05	9.74175e-06	1.90223e-05	2.85758e-06	1.18711e-05	2.85758e-06	1.18711e-05	1	15	12	0	9	9	0	9	7	0	9	7
	20091973	10540.1	6128	0.000128535	0.000165857	0.000109072	0.000143539	9.68169e-05	0.000129138	6.06076e-05	7.73491e-05	4	14	48	0	2	30	0	0	25	1	1	10
	20091980	27296.7	7187.4	6.61177e-05	8.0097e-05	1.90559e-05	3.69178e-05	1.07484e-05	7.64378e-06	2e-07	2e-07	12	13	51	0	9	8	2	1	1	0	0	0
	20091981	38008.3	7388.6	0.000101811	9.7137e-05	7.96835e-05	8.10002e-05	7.92683e-05	7.6175e-05	7.77614e-05	7.49094e-05	21	8	17	1	2	2	1	1	1	0	0	1
	20091983	11624.9	6791	4.15781e-05	4.69044e-05	2.93611e-05	3.18433e-05	2.87075e-05	2.90893e-05	2.50374e-05	2.29788e-05	2	7	16	0	1	4	0	0	3	0	0	1
	20092285	46131.4	7330.3	0.000142542	0.000114654	7.51924e-05	5.56527e-05	6.16109e-05	2.62317e-05	5.54663e-05	2e-07	37	20	72	3	7	16	3	6	3	1	0	0
	20110089	18692.3	7068.3	0.000423137	0.00035431	0.000394622	0.000320987	0.000386336	0.000314372	0.000324708	0.000241361	9	12	58	3	0	30	2	0	27	1	0	11
	20110129	12102	5558.4	6.18648e-05	7.25523e-05	2.09114e-05	3.60659e-05	9.99689e-06	1.12509e-05	7.24412e-07	1.57722e-06	6	14	40	0	2	15	1	0	4	0	0	1
	20110216	4593.1	4022.5	0.000272431	0.000216054	0.000261361	0.000194405	0.000256398	0.000187722	0.000165927	0.000115655	7	10	37	8	0	31	8	0	29	7	2	16
	20120513	21111.8	7268	0.000190602	0.000343775	0.000155721	0.000301476	0.000155001	0.000294158	0.000152703	0.000288208	17	29	39	0	3	4	0	0	3	0	0	1
	20120642	23804.4	7403.8	2.12868e-05	1.96561e-05	3.65829e-06	5.21004e-06	3.65829e-06	5.21004e-06	2e-07	2e-07	16	5	16	0	0	1	0	0	1	0	0	0
	20120647	14005.3	7062.7	0.000166255	0.000177006	0.000122063	0.000131575	0.000108917	0.000112956	5.74216e-05	6.4712e-05	8	21	61	0	2	22	1	0	15	0	0	5
	20120850	23017.2	7179.8	7.16054e-05	7.96935e-05	3.78341e-06	1.1315e-05	2e-07	7.32627e-06	2e-07	2e-07	19	27	66	0	1	3	0	2	0	0	0	0
	20120884	7431.9	3975.5	9.70434e-05	0.000104086	7.15636e-05	7.74766e-05	6.27558e-05	7.1302e-05	4.98586e-05	5.85118e-05	3	15	23	2	12	9	0	10	9	0	10	7
	20120907	12285.1	6921.8	7.1837e-05	8.5028e-05	4.24837e-05	4.43294e-05	1.34159e-05	1.49453e-05	2.61658e-06	3.8841e-06	3	19	43	3	0	17	0	0	4	0	0	1
	20120924	3507.4	3485.8	6.49871e-06	2.16293e-05	2e-07	6.70676e-07	2e-07	2e-07	2e-07	2e-07	0	16	3	0	1	0	0	0	0	0	0	0
	20120992	7423.8	5748.8	2.04689e-05	3.21264e-05	5.98323e-06	3.35498e-06	2e-07	2e-07	2e-07	2e-07	2	26	13	2	1	2	0	0	0	0	0	0
	20121009	64626.6	7492.4	9.00919e-05	7.66797e-05	4.11482e-06	1.82534e-05	2e-07	8.0346e-06	2e-07	2e-07	94	16	77	1	7	2	0	4	0	0	0	0
	20121026	9939.2	6715	0.000100553	0.000113931	7.47383e-05	8.52957e-05	5.52158e-05	6.73662e-05	7.11513e-06	1.01833e-05	2	15	45	1	1	24	0	0	17	0	0	2
	20121040	4491.7	3788.2	3.03177e-05	5.73924e-05	2.35515e-05	3.23989e-05	2.23804e-05	2.9159e-05	1.93877e-05	2.26793e-05	0	24	16	0	8	12	0	5	11	0	0	9
	20121047	11700.2	6839.8	8.56682e-05	8.80984e-05	6.58871e-05	5.34059e-05	6.47882e-05	5.34059e-05	2.35775e-05	1.2732e-05	4	30	27	2	0	10	1	0	10	1	0	2
	20121105	12269.7	6986	7.17842e-05	9.08556e-05	2.11971e-05	2.50982e-05	1.46712e-05	1.53099e-05	5.85896e-06	7.44581e-06	1	29	50	0	0	7	1	0	3	0	0	1
	20121116	13003.7	5084	3.45179e-05	4.66731e-05	8.3598e-06	1.96579e-05	5.75298e-06	1.45997e-05	5.75298e-06	1.45997e-05	10	15	22	0	0	5	0	0	2	0	0	2
	20121156	3159	3020.5	2.14614e-05	3.92797e-05	7.95552e-06	8.32033e-06	7.95552e-06	8.32033e-06	4.99533e-06	5.22439e-06	0	18	8	0	0	2	0	0	2	0	0	1
	20121201	6552.6	4095.1	0.000152789	0.000139866	0.00013727	0.000110751	0.000131026	0.000102045	0.000116042	8.66315e-05	0	15	23	0	0	14	0	0	11	0	0	7
	20121208	9253.9	6505.8	1.06105e-05	1.94044e-05	5.05261e-07	1.16786e-06	2e-07	2e-07	2e-07	2e-07	1	15	11	0	1	1	0	0	0	0	0	0
	20121380	2314.5	2301.1	0.000929255	0.000101089	0.000910064	6.68e-05	0.000893145	5.00365e-05	0.000862086	2.13354e-05	3	34	17	3	22	10	3	22	6	2	21	1
NP_sH3N2	20080358	17359.2	6969.2	7.09089e-05	8.72075e-05	2.03203e-05	3.62084e-05	1.43052e-05	2.47792e-05	3.54737e-06	1.49828e-05	10	14	51	0	3	10	1	2	5	0	2	1
	20090123	9469.1	6398.4	5.12481e-05	6.2034e-05	2.73559e-05	2.5525e-05	2.02165e-05	2.21774e-05	1.7177e-05	1.63192e-05	0	17	25	1	0	6	1	1	2	0	0	1
	20090711	11653.8	6703.3	0.000137789	0.000145086	0.000121017	0.000127612	9.28164e-05	0.000107941	5.47939e-05	5.64169e-05	6	7	35	1	1	22	0	2	14	0	0	5
	20090892	5522.1	5372.8	0.000202908	0.000185376	0.00017806	0.000143891	0.000159272	0.000128443	0.000138423	0.000107638	2	19	30	3	1	16	2	1	9	2	1	4
	20090965	6122.4	5598.6	4.27471e-05	5.85818e-05	3.50942e-05	2.92909e-05	2.71133e-05	2.05634e-05	7.65294e-06	5e-07	1	25	15	1	0	10	2	0	6	2	0	0
	20091068	18453	7065.1	9.48173e-05	0.00010535	5.25231e-05	6.30014e-05	2.10383e-05	3.10744e-05	6.8193e-06	5e-07	11	12	54	3	2	19	3	4	4	2	0	0
	20091069	9371.7	6440.5	6.46365e-05	7.35806e-05	3.42823e-05	2.67094e-05	1.83553e-05	1.33027e-05	1.09275e-05	9.76918e-06	8	30	31	3	0	7	1	0	2	0	0	1
	20091094	11848.2	6733	0.000147504	0.000170095	0.000117449	0.000140271	8.55871e-05	0.000114623	7.57008e-05	9.84185e-05	8	10	40	1	1	16	0	1	5	0	0	1
	20091119	3624.6	3599.4	9.0487e-06	1.97119e-05	1.84667e-06	2.97538e-06	1.84667e-06	2.23154e-06	5e-07	5e-07	0	11	5	0	2	1	0	1	1	0	0	0
	20091973	1350.8	1344.8	0.000469755	0.000410127	0.000469755	0.000405149	0.000465791	0.000391213	0.000428131	0.000354879	2	7	18	2	4	18	3	1	16	2	0	10
	20091980	12152.7	6802.9	8.80697e-05	9.1504e-05	7.73845e-05	6.8382e-05	6.68096e-05	5.12619e-05	5.94842e-06	5e-07	0	16	28	1	2	16	2	0	11	1	0	0
	20091981	23261.8	7082.9	1.62575e-05	2.16409e-05	4.86286e-06	7.74913e-06	5e-07	2.92955e-06	5e-07	5e-07	9	8	11	0	2	2	0	2	0	0	0	0
	20091983	7898.4	6086.3	1.04236e-05	2.32047e-05	2.4576e-06	3.40922e-06	1.01694e-06	1.3197e-06	5e-07	5e-07	1	19	8	0	1	3	0	0	1	0	0	0
	20092285	10783.2	6542.7	6.44936e-05	7.8979e-05	2.26566e-05	2.23024e-05	1.21663e-05	1.3095e-05	4.59339e-06	6.34288e-06	2	26	38	1	0	10	1	0	4	0	0	1
	20110089	2078.3	2063.4	0.000217392	0.000229668	0.000214493	0.000214097	0.000203865	0.000203717	0.000138809	0.000138514	0	10	30	0	2	29	0	2	25	0	0	12
	20110129	15865.5	6916	0.000106864	0.000115848	8.53901e-05	9.02978e-05	7.10459e-05	7.18124e-05	6.34941e-05	6.10696e-05	8	12	31	1	1	11	1	0	5	1	0	3
	20110216	4218.6	4180	0.000119793	0.000137071	0.000108051	0.000109209	9.88487e-05	9.79996e-05	5.74369e-05	5.6686e-05	0	19	28	0	3	21	0	0	17	1	0	7
	20120513	13152.6	6825.9	4.71248e-05	6.06986e-05	1.48601e-05	1.57875e-05	1.23664e-05	1.0002e-05	5e-07	5e-07	9	35	28	1	2	4	0	1	2	0	0	0
	20120642	1110	1103.9	5.78871e-05	6.36667e-05	5.78871e-05	6.36667e-05	5.36662e-05	5.45715e-05	2.47226e-05	2.48603e-05	0	3	11	0	3	11	0	1	10	0	0	4
	20120647	3370.2	3358.9	9.53319e-05	0.000127734	8.06349e-05	8.17022e-05	5.91852e-05	5.83872e-05	1.19165e-06	1.19564e-06	0	29	31	0	2	23	0	0	16	0	0	1
	20120850	13030.8	6792.5	4.41752e-05	7.02605e-05	1.0787e-05	1.18251e-05	5.23938e-06	5.32127e-06	5e-07	5e-07	8	40	33	2	1	3	0	0	1	0	0	0
	20120884	33851.3	7344.5	0.000173113	0.000181998	0.000130028	0.000143266	0.000122059	0.000132147	0.00010895	0.00012759	33	10	55	2	1	15	1	0	11	0	1	9
	20120907	7268.2	6046.2	0.000111155	0.000129635	8.26988e-05	8.43569e-05	3.72053e-05	3.60897e-05	1.38138e-05	1.59415e-05	0	26	45	1	1	25	1	0	8	0	0	3
	20120924	7361.2	5994.2	1.35484e-05	2.90327e-05	3.72808e-06	2.79161e-06	1.63672e-06	2.00996e-06	5e-07	5e-07	1	23	10	1	0	2	0	0	1	0	0	0
	20120992	4815.1	4767	1.02867e-05	3.63665e-05	4.30931e-06	4.21233e-06	5e-07	1.12329e-06	5e-07	5e-07	0	34	6	1	5	1	0	2	0	0	0	0
	20121009	12127.9	6734.8	7.89773e-05	0.000106839	3.14585e-05	4.32327e-05	2.56083e-05	3.4288e-05	2.56083e-05	3.4288e-05	6	32	50	0	1	8	0	0	3	0	0	3
	20121026	11497	6761.2	7.03867e-05	8.19702e-05	3.563e-05	4.07871e-05	3.07978e-05	3.48472e-05	1.10034e-05	1.74236e-05	3	22	35	1	2	8	0	0	6	0	0	2
	20121040	37609	7309.2	4.21622e-05	4.90846e-05	1.60177e-06	7.50921e-06	5e-07	4.85351e-06	5e-07	5e-07	31	18	36	0	4	2	0	3	0	0	0	0
	20121047	3561	3540.7	0.000375747	0.000416084	0.000336462	0.000328746	0.000225937	0.000227797	0.000176126	0.00016598	0	41	97	3	3	74	1	2	36	1	0	22
	20121105	1231.9	1220.8	0.000189085	0.000309792	0.000189085	0.000256607	0.000148334	0.000157912	0.00010867	0.000105823	0	60	26	0	33	26	0	7	16	1	3	6
	20121116	26347.3	7148.6	7.24287e-05	0.000103183	3.34325e-05	4.24155e-05	3.17812e-05	3.67975e-05	3.17812e-05	2.98687e-05	23	43	46	0	6	5	0	6	1	0	1	1
	20121156	18767	7044.5	8.60262e-05	0.000111834	4.32984e-05	4.55128e-05	3.84835e-05	3.89567e-05	3.79842e-05	3.43959e-05	13	37	53	0	1	9	0	3	3	0	1	2
	20121201	12138.7	6755.5	0.000224756	0.000236509	0.000206118	0.000211045	0.000196358	0.000200938	0.000150315	0.000160216	4	13	45	2	0	27	2	1	22	1	1	15
	20121208	4837	4808.8	6.72532e-05	9.06141e-05	5.8812e-05	5.98527e-05	4.99556e-05	5.01092e-05	1.67441e-05	1.68423e-05	0	30	26	0	3	19	0	1	14	0	0	4
	20121380	2158.2	2150.4	0.0016276	0.00144771	0.00161116	0.00137675	0.00146757	0.00120897	0.00129234	0.00105271	4	45	116	4	10	109	8	1	61	3	0	26
NA_sH3N2	20080358	37205.2	7307.4	5.97932e-05	6.31529e-05	1.55772e-05	2.67981e-05	1.55772e-05	2.36454e-05	1.09718e-05	1.82266e-05	32	8	41	0	4	4	0	1	4	1	1	1
	20090123	13328.9	6879.1	1.16129e-05	2.28152e-05	6.37359e-06	1.26635e-05	6.37359e-06	1.26635e-05	6.37359e-06	1.17216e-05	2	10	5	0	2	1	0	2	1	0	0	1
	20090711	13252.7	6890.1	0.000129292	0.000127582	0.000117938	0.000112744	0.000117503	0.000111908	0.000113212	0.000103758	1	6	22	0	0	11	0	0	10	0	0	8
	20090892	8423.9	6440.1	7.92256e-05	8.33957e-05	5.29025e-05	4.76228e-05	3.02544e-05	2.95127e-05	1.61528e-05	1.26323e-05	0	11	30	2	2	11	0	0	5	0	0	1
	20090965	16609.2	7133.5	1.82053e-05	3.22957e-05	9e-08	1.61479e-06	9e-08	9e-08	9e-08	9e-08	3	18	16	0	1	0	0	0	0	0	0	0
	20091068	2747.1	2737.5	7.83591e-05	0.000111508	6.52556e-05	7.15336e-05	3.64278e-05	4.57605e-05	1.80829e-05	1.78834e-05	0	19	20	1	3	14	0	3	5	0	0	1
	20091069	23695.6	7173.8	4.38427e-05	4.72685e-05	2.43064e-06	6.82432e-06	2.43064e-06	6.52325e-06	9e-08	9e-08	20	16	36	0	1	4	0	0	4	0	0	0
	20091094	6214.5	5799.7	0.000239459	0.000234492	0.000211424	0.000199485	0.000188138	0.000180493	0.000188138	0.000180493	0	7	23	1	0	7	0	0	1	0	0	1
	20091119	94093.9	7425.4	2.86083e-05	4.33397e-05	3.90982e-06	1.59009e-05	3.54256e-06	3.97523e-06	1.7445e-06	9e-08	35	18	17	2	4	2	2	1	0	1	0	0
	20091973	22744	7105.5	3.84282e-05	4.99517e-05	9.84446e-06	2.3304e-05	7.43874e-06	1.82379e-05	4.1467e-06	1.75287e-05	12	10	22	0	2	4	0	0	3	0	1	1
	20091980	44052.1	7278.8	2.7734e-05	3.53107e-05	1.35156e-05	1.73092e-05	1.33032e-05	1.46386e-05	1.30417e-05	1.46386e-05	9	10	14	0	1	3	1	0	1	0	0	1
	20091981	42120.6	7357.8	4.59785e-06	5.18592e-06	2.22201e-07	1.27202e-06	9e-08	9e-08	9e-08	9e-08	4	2	4	0	1	1	0	0	0	0	0	0
	20091983	62947.8	7414.8	0.000143239	0.000136904	0.000123212	0.000120495	0.000118088	0.000113699	0.000117402	0.000113699	27	4	20	5	1	4	0	0	2	0	1	1
	20092285	6268.3	5828	0.000317456	0.000322665	0.000294601	0.000289929	0.000243031	0.000250893	0.000210068	0.000208769	0	12	54	1	2	41	0	3	26	0	0	20
	20110089	21177.5	7072.4	0.00025507	0.000289101	0.000227839	0.000264161	0.000226037	0.000261921	0.000196291	0.000229143	4	3	45	1	3	21	0	2	21	2	1	14
	20110129	24296.5	7238.4	2.29348e-05	2.29758e-05	9.60062e-06	1.03441e-05	9.60062e-06	9.94621e-06	9.60062e-06	9.54837e-06	9	9	9	0	2	1	0	1	1	0	0	1
	20110216	13923.9	6875.3	8.00403e-05	8.27247e-05	5.82205e-05	5.98969e-05	5.48597e-05	5.6546e-05	4.92238e-05	4.20954e-05	1	5	22	0	0	6	0	0	5	1	0	3
	20120513	6851.8	6008.2	2.96308e-05	4.57736e-05	1.74422e-05	1.73748e-05	1.08226e-05	1.05447e-05	1.08226e-05	9.58609e-06	0	23	11	0	2	3	0	2	1	0	0	1
	20120642	1429.5	1424.2	3.02185e-06	1.76922e-05	3.02185e-06	8.59335e-06	3.02185e-06	3.03295e-06	9e-08	9e-08	0	7	1	0	3	1	0	0	1	0	0	0
	20120647	5630.3	5529.1	0.000209833	0.000214066	0.000194361	0.00019193	0.00014219	0.000127476	1.66229e-05	1.10679e-05	0	9	55	0	0	46	3	0	26	1	0	3
	20120850	7826.2	6306.2	1.72943e-05	3.97293e-05	6.1634e-06	8.56234e-06	2.29977e-06	2.73995e-06	6.43937e-07	6.84987e-07	1	27	11	0	1	4	0	0	2	0	0	1
	20120884	18629.5	6895.3	6.84408e-05	8.81229e-05	5.6654e-05	7.59068e-05	5.33691e-05	7.19392e-05	5.33691e-05	7.19392e-05	4	5	16	0	1	7	0	0	6	0	0	6
	20120907	17170.4	6871.2	4.76316e-05	5.616e-05	4.18454e-05	4.78827e-05	1.00211e-05	2.28412e-05	3.68978e-06	7.22955e-06	3	3	17	2	1	13	0	1	5	0	0	2
	20120924	12582.3	6644.6	9.49833e-06	2.05867e-05	1.94544e-06	3.57558e-06	1.54491e-06	2.27537e-06	1.54491e-06	2.27537e-06	3	19	7	0	1	3	0	0	2	0	0	2
	20120992	14215.1	6818.8	9.66837e-05	8.99559e-05	8.8479e-05	7.89754e-05	8.8479e-05	7.82363e-05	8.80738e-05	7.82363e-05	5	10	7	1	2	2	1	0	2	0	0	2
	20121009	3964.3	3950.8	2.97832e-05	6.19569e-05	8.53544e-06	1.03869e-05	4.54013e-06	3.09785e-06	9e-08	9e-08	0	32	15	0	4	4	1	1	1	0	0	0
	20121026	18400.9	6939	0.000101374	0.000121287	8.1068e-05	0.000100225	7.60991e-05	9.37927e-05	2.72705e-05	4.17087e-05	5	8	33	1	3	13	0	1	11	0	1	2
	20121040	39530	7250.9	3.01782e-05	3.58439e-05	9.65266e-06	1.50922e-05	9.47053e-06	1.11205e-05	9e-08	9e-08	20	13	22	0	4	5	0	1	4	0	0	0
	20121047	24157.8	7083.2	7.98982e-05	0.000117598	7.25372e-05	0.000107942	6.91696e-05	0.000103978	3.41825e-05	6.14927e-05	3	7	20	0	1	14	2	0	11	2	2	3
	20121105	9277	6296.1	2.6308e-05	3.76203e-05	5.97557e-06	8.69041e-06	9e-08	9e-08	9e-08	9e-08	0	17	17	0	4	2	0	0	0	0	0	0
	20121116	24664.5	6961.3	3.92598e-05	7.36356e-05	2.97733e-05	6.33969e-05	2.39937e-05	5.76054e-05	2.39937e-05	5.12967e-05	9	8	13	0	4	5	0	1	2	1	1	1
	20121156	18682.1	6944.8	4.66291e-06	8.9153e-06	3.46828e-07	1.34766e-06	9e-08	5.18331e-07	9e-08	9e-08	5	12	2	1	3	0	0	1	0	0	0	0
	20121201	6251.9	5868.1	9.94939e-05	0.000109928	8.90148e-05	9.38563e-05	8.90148e-05	9.29975e-05	7.85357e-05	8.73538e-05	0	9	13	0	2	7	0	0	7	0	1	5
	20121208	19066.8	7124.5	5.02194e-06	6.77043e-06	9e-08	9.09461e-07	9e-08	5.05256e-07	9e-08	9e-08	3	8	3	0	2	0	0	1	0	0	0	0
	20121380	21613.3	7177.1	2.66149e-05	2.94914e-05	3.33102e-07	3.41057e-06	3.33102e-07	1.00311e-06	1.33241e-07	4.01243e-07	5	6	24	0	1	2	0	0	2	0	0	1
MP_sH3N2	20080358	87763.7	7408.1	7.82595e-05	7.5604e-05	4.60056e-05	5.45872e-05	4.21837e-05	4.51367e-05	2.60746e-06	4.23157e-06	40	5	21	0	2	8	0	0	7	0	0	1
	20090123	29710.6	7168.4	4.28726e-05	4.24187e-05	7.24509e-06	7.57998e-06	7.38577e-07	2.47807e-06	2e-07	2e-07	16	6	20	0	0	2	0	0	1	0	0	0
	20090711	1583.7	1572.5	0.000277781	0.000280423	0.000277781	0.000280423	0.000261286	0.000259159	0.000195964	0.000193372	0	2	17	0	2	17	0	0	14	0	0	7
	20090892	12536.9	6825.4	0.000139275	0.000136561	0.000109937	0.000106095	8.10981e-05	7.59353e-05	2e-07	2e-07	3	8	28	1	1	15	0	0	9	0	0	0
	20090965	2744	2717.2	7.04486e-05	9.69082e-05	7.04486e-05	8.2295e-05	6.74021e-05	7.69112e-05	2e-07	2e-07	0	8	8	0	2	8	0	1	7	0	0	0
	20091068	3734	3716.4	9.2347e-05	0.000106562	8.98284e-05	9.0254e-05	6.74413e-05	6.57927e-05	1.5671e-05	1.54641e-05	0	11	14	0	2	13	0	0	9	0	0	2
	20091069	37885.8	7264.1	6.76014e-05	6.94794e-05	2.68916e-05	2.07143e-05	1.699e-05	1.65427e-05	1.699e-05	1.65427e-05	17	11	26	1	0	2	0	0	1	0	0	1
	20091094	1982.7	1976.4	9.17004e-05	9.41096e-05	8.80113e-05	8.82938e-05	8.43222e-05	8.45929e-05	6.32417e-06	6.34447e-06	0	1	13	0	0	12	0	0	11	0	0	1
	20091119	26356.2	7104.7	7.88966e-06	9.41289e-06	2e-07	2e-07	2e-07	2e-07	2e-07	2e-07	3	5	3	0	0	0	0	0	0	0	0	0
	20091973	12472.4	6800.3	4.83409e-05	5.13224e-05	2.89878e-05	3.13466e-05	7.79151e-06	6.45372e-06	2e-07	2e-07	3	10	13	1	2	5	0	0	1	0	0	0
	20091980	24276.2	7029.6	2.6687e-05	2.91348e-05	1.76478e-06	4.01347e-06	1.24826e-06	4.01347e-06	2e-07	2e-07	6	6	14	1	0	1	0	0	1	0	0	0
	20091981	23107.2	7012.4	5.29086e-06	5.21542e-06	2e-07	2e-07	2e-07	2e-07	2e-07	2e-07	1	1	3	0	0	0	0	0	0	0	0	0
	20091983	9257.8	6295.3	8.80391e-06	1.07891e-05	2e-07	2e-07	2e-07	2e-07	2e-07	2e-07	1	4	4	0	0	0	0	0	0	0	0	0
	20092285	12326.9	6754.2	4.46731e-05	5.24458e-05	2.57697e-05	2.73832e-05	1.86491e-05	1.39237e-05	2e-07	2e-07	0	8	14	0	0	5	1	0	2	0	0	0
	20110089	17599.1	6968.9	0.000516912	0.000542794	0.000493697	0.000514455	0.000485088	0.000495412	0.000449226	0.000469022	2	4	29	0	1	16	1	0	12	1	1	8
	20110129	2613	2598.7	0.000209147	0.000227183	0.000209147	0.000215924	0.000203948	0.000203861	0.000162359	0.000161641	0	9	14	0	4	14	0	1	13	0	0	8
	20110216	880.2	871.7	0.000961635	0.00101536	0.000961635	0.000997377	0.000961635	0.000968607	0.000927207	0.000919457	0	15	48	0	10	48	0	3	48	0	0	44
	20120513	6804	5997.6	7.72484e-05	9.23393e-05	4.76084e-05	4.42532e-05	3.42473e-05	3.50193e-05	3.42473e-05	3.50193e-05	0	12	16	1	1	4	0	0	2	0	0	2
	20120642	16572.2	7003.1	6.43144e-06	1.07432e-05	2e-07	2e-07	2e-07	2e-07	2e-07	2e-07	3	5	2	0	0	0	0	0	0	0	0	0
	20120647	11150.4	6673.4	8.80894e-05	8.53375e-05	7.45949e-05	6.85832e-05	5.94135e-05	5.4021e-05	1.77116e-05	2.89678e-05	3	7	15	1	0	9	1	0	5	1	1	1
	20120850	17669	6958.9	3.83222e-05	4.42963e-05	5.08597e-06	4.65486e-06	2e-07	2e-07	2e-07	2e-07	6	12	19	1	0	1	0	0	0	0	0	0
	20120884	11827.2	6763.6	0.000137207	0.00012653	0.000127666	0.00011448	0.000127666	0.00011448	0.000104695	9.25415e-05	0	3	12	0	0	6	0	0	6	0	0	3
	20120907	6002.1	5686.6	0.000164867	0.000167031	0.000154248	0.000152698	0.000136142	0.000135609	0.000121866	0.000120726	0	4	12	0	1	8	0	0	5	0	0	2
	20120924	3433.4	3405.6	3.43904e-05	9.23543e-05	1.97821e-05	2.08641e-05	1.7043e-05	1.71822e-05	5.47812e-06	5.52285e-06	0	31	12	0	1	7	0	0	6	0	0	2
	20120992	5263.5	5187.4	7.7424e-06	2.98125e-05	2e-07	1.20861e-06	2e-07	2e-07	2e-07	2e-07	0	17	3	0	2	0	0	0	0	0	0	0
	20121009	25441.6	6918.9	6.48933e-05	6.53941e-05	4.72325e-06	7.70231e-06	5.75004e-07	7.09821e-06	5.75004e-07	2.11436e-06	6	8	31	0	1	2	0	1	1	0	0	1
	20121026	11119.2	6679.6	0.000114369	0.000123742	9.7077e-05	9.63651e-05	6.48433e-05	7.27431e-05	6.48433e-05	6.61728e-05	3	14	18	1	2	11	0	2	5	0	0	5
	20121040	844.5	838.6	1.73236e-05	2.74137e-05	1.73236e-05	2.74137e-05	1.73236e-05	1.74451e-05	9.89918e-06	9.96862e-06	0	2	2	0	2	2	0	0	2	0	0	1
	20121047	10562.6	6621.1	0.00018173	0.000213214	5.97522e-05	9.27976e-05	4.7683e-05	5.36585e-05	3.04697e-05	2.41463e-05	3	10	66	4	9	11	3	2	8	2	0	3
	20121105	7449	6043.9	2.52499e-05	3.95921e-05	7.57498e-06	1.34855e-05	3.78749e-06	3.9765e-06	2e-07	2e-07	1	11	9	0	3	2	0	0	1	0	0	0
	20121116	5174	5153.6	0.000181156	0.000219994	9.31026e-05	8.69838e-05	4.60464e-05	4.03491e-05	2.90819e-05	2.37229e-05	2	33	53	3	1	20	2	0	10	2	0	6
	20121156	3636.4	3622.6	0.000298272	0.000342681	0.000264939	0.000267107	0.00018994	0.000197878	8.21828e-05	7.55744e-05	0	24	53	0	1	42	0	2	25	1	0	8
	20121201	272.7	271.3	0.00103094	0.00125551	0.00103094	0.00125551	0.00103094	0.00125551	0.00103094	0.00113227	0	22	36	0	22	36	0	22	36	0	9	36
	20121208	4495.8	4475.8	4.78791e-05	8.07788e-05	9.76176e-06	1.0039e-05	9.76176e-06	9.33859e-06	7.66996e-06	7.47087e-06	0	23	19	0	1	5	0	0	5	0	0	4
	20121380	4404.5	4388.8	0.000934732	0.000877364	0.000895112	0.000802128	0.000875184	0.000789747	0.000620387	0.000548085	5	19	83	7	0	65	5	0	62	5	1	36
NS_sH3N2	20080358	3133.3	3121	1.36058e-05	2.96601e-05	5e-07	1.17079e-06	5e-07	5e-07	5e-07	5e-07	0	9	4	0	1	0	0	0	0	0	0	0
	20090123	5515.6	5243.5	5.07913e-06	7.43336e-06	1.76665e-06	1.62605e-06	5e-07	5e-07	5e-07	5e-07	0	3	2	0	0	1	0	0	0	0	0	0
	20090711	1237.4	1230.5	8.76085e-05	0.000100969	8.76085e-05	9.60196e-05	8.76085e-05	9.20601e-05	7.48118e-05	7.4242e-05	0	3	4	0	2	4	0	1	4	0	0	3
	20090892	2870.6	2860.4	7.00121e-05	8.30349e-05	5.30395e-05	5.15242e-05	3.30966e-05	2.55492e-05	3.39453e-06	2.98074e-06	0	6	14	0	0	10	1	0	5	0	0	1
	20090965	8838.3	6365.6	6.24291e-05	7.67294e-05	4.46512e-05	5.72122e-05	2.65978e-05	3.55902e-05	6.20156e-06	8.61053e-06	0	9	12	0	3	6	0	1	3	0	0	1
	20091068	11251.5	6760.7	0.000101326	0.000124311	8.56293e-05	0.000102332	4.50339e-05	5.62104e-05	5e-07	5e-07	0	4	23	1	1	15	1	0	6	0	0	0
	20091069	3061	3047.2	4.57602e-05	6.47546e-05	3.3027e-05	3.67742e-05	2.02937e-05	1.47896e-05	5e-07	5e-07	0	10	8	0	2	5	1	0	2	0	0	0
	20091094	9976.6	6702.3	3.80917e-05	3.81638e-05	3.10106e-05	3.32571e-05	2.39294e-05	2.87137e-05	1.63599e-05	1.32665e-05	0	0	7	0	0	5	0	1	2	0	0	1
	20091119	14002.5	6840	2.35734e-05	2.10126e-05	2.10508e-05	1.38897e-05	2.10508e-05	1.38897e-05	2.10508e-05	1.38897e-05	0	3	3	0	0	1	0	0	1	0	0	1
	20091973	6370.7	5649.7	8.12572e-05	8.58053e-05	8.12572e-05	7.73972e-05	7.99189e-05	7.61037e-05	2.56199e-05	2.69489e-05	0	5	8	0	0	8	0	0	7	0	0	2
	20091980	n.a.	n.a.	n.a.	n.a.	n.a.	n.a.	n.a.	n.a.	n.a.	n.a.	n.a.	n.a.	n.a.	n.a.	n.a.	n.a.	n.a.	n.a.	n.a.	n.a.	n.a.	n.a.
	20091981	24712.1	7234.5	3.84451e-06	7.07127e-06	7.88617e-07	5e-07	5e-07	5e-07	5e-07	5e-07	0	2	3	1	0	0	0	0	0	0	0	0
	20091983	10099.5	6379.7	0.000467575	0.00038738	0.000460701	0.000378216	0.000459615	0.000376497	0.000459615	0.000376497	0	2	7	0	0	3	0	0	2	0	0	2
	20092285	33689	7423.2	0.000127989	0.000167529	5.26779e-05	9.6973e-05	2.19461e-05	4.43024e-05	1.91622e-06	5e-07	4	5	52	4	7	10	3	3	3	1	0	0
	20110089	838.5	833.7	0.000614444	0.000533235	0.000614444	0.000528852	0.000614444	0.00050986	0.000614444	0.00050986	2	5	4	2	4	4	2	1	4	2	1	4
	20110129	4267	4250.9	4.65288e-05	4.72781e-05	2.99725e-05	2.9513e-05	1.65562e-05	1.6619e-05	5e-07	5e-07	0	1	10	0	0	5	0	0	2	0	0	0
	20110216	556.4	552.1	0.001147	0.00113828	0.001147	0.00113828	0.001147	0.00113828	0.00113386	0.00106769	1	12	21	1	12	21	1	12	21	1	3	20
	20120513	30251.9	7306.7	4.57788e-05	3.90079e-05	3.50287e-06	8.50173e-06	5e-07	5e-07	5e-07	5e-07	17	7	19	0	0	2	0	0	0	0	0	0
	20120642	27122.5	7198.5	2.09273e-05	1.86126e-05	9.29604e-06	7.61425e-06	9.29604e-06	7.61425e-06	5e-07	5e-07	6	3	6	0	0	1	0	0	1	0	0	0
	20120647	5801.4	5505.6	3.2333e-05	4.46896e-05	2.3305e-05	2.41147e-05	2.3305e-05	2.41147e-05	1.67964e-06	1.54865e-06	0	10	8	0	0	4	0	0	4	0	0	1
	20120850	16794.5	7004.4	6.37499e-05	6.10369e-05	5e-07	4.34736e-06	5e-07	5e-07	5e-07	5e-07	2	5	26	0	1	0	0	0	0	0	0	0
	20120884	480.1	478.4	4.31302e-05	7.12873e-05	4.31302e-05	7.12873e-05	4.31302e-05	6.36493e-05	3.04449e-05	3.05517e-05	0	3	3	0	3	3	0	2	3	0	0	2
	20120907	2834	2820.9	6.79065e-05	0.0001114	6.79065e-05	7.38349e-05	5.54427e-05	5.44046e-05	5.54427e-05	5.44046e-05	0	20	6	0	3	6	0	0	2	0	0	2
	20120924	1213.8	1206.3	9.03147e-06	9.49103e-05	9.03147e-06	5.04842e-05	9.03147e-06	1.11065e-05	5e-07	5e-07	0	22	1	0	10	1	0	1	1	0	0	0
	20120992	3204.3	3178.7	3.42115e-06	2.0309e-05	3.42115e-06	4.98145e-06	5e-07	4.98145e-06	5e-07	5e-07	0	7	1	0	0	1	0	1	0	0	0	0
	20121009	61326	7624.8	8.83043e-05	8.00326e-05	1.48167e-05	2.71568e-05	6.97139e-06	1.46966e-05	5e-07	5e-07	26	5	29	1	2	3	0	1	1	0	0	0
	20121026	1151.9	1148.9	8.98834e-05	0.000107076	8.98834e-05	9.01131e-05	8.98834e-05	9.01131e-05	8.14238e-05	8.16319e-05	0	4	2	0	0	2	0	0	2	0	0	1
	20121040	7796.9	6266.5	1.31224e-05	2.91559e-05	5e-07	5e-07	5e-07	5e-07	5e-07	5e-07	0	13	5	0	0	0	0	0	0	0	0	0
	20121047	2370.2	2359.6	7.50269e-05	0.000137311	6.1666e-05	6.86555e-05	6.1666e-05	6.34934e-05	6.1666e-05	6.14286e-05	0	26	5	0	3	2	0	1	2	0	0	2
	20121105	6923.3	6031.7	0.000370162	0.000425684	0.000354328	0.000391153	0.000335327	0.000380046	0.000323891	0.000370353	0	13	11	2	1	4	0	0	2	0	0	1
	20121116	17877.6	7012.2	5.67534e-05	8.11186e-05	1.42394e-05	1.5112e-05	1.05604e-05	3.30033e-06	5e-07	5e-07	8	22	29	1	0	5	2	1	0	0	0	0
	20121156	n.a.	n.a.	n.a.	n.a.	n.a.	n.a.	n.a.	n.a.	n.a.	n.a.	n.a.	n.a.	n.a.	n.a.	n.a.	n.a.	n.a.	n.a.	n.a.	n.a.	n.a.	n.a.
	20121201	n.a.	n.a.	n.a.	n.a.	n.a.	n.a.	n.a.	n.a.	n.a.	n.a.	n.a.	n.a.	n.a.	n.a.	n.a.	n.a.	n.a.	n.a.	n.a.	n.a.	n.a.	n.a.
	20121208	9846	6559.4	2.39994e-05	3.26819e-05	6.68025e-06	5.01369e-06	3.46383e-06	2.414e-06	1.85562e-06	5e-07	0	6	11	2	1	2	1	0	1	1	0	0
	20121380	2532.4	2524.8	0.00135249	0.00133971	0.00133277	0.00128134	0.00132363	0.00126253	0.00118799	0.00112793	1	22	43	1	5	38	1	0	36	1	0	23

## Sheet: pH1N1-samples
Characteristics of the 39 influenza A virus samples of pandemic H1N1pdm09 (pH1N1)
season: influenza surveillance season between October and March
date of symptoms onset as declared by patient; n.a., not available
virus load: Ct values obtained by RT-qPCR targeting the M gene (multiplexed RT-qPCR routinely used by the National Influenza Centre for diagnosis); n.a., not available
group: based on disease severity; mild: community case sampled by GROG network; severe: hospital case with external respiratory assistance required, sampled by RENAL network
season	sampling time			sample	symptoms onset date	age	virus load	group
	year	week	date
2009-2010	2009	40	2009-09-28	20094785	n.a.	29	29.8	severe
	2009	42	2009-10-12	20095121	2009-10-10	13	29.15	mild
	2009	42	2009-10-12	20095267	2009-10-10	13	30.07	mild
	2009	42	2009-10-13	20095236	2009-10-12	6	22.76	mild
	2009	42	2009-10-14	20095383	2009-10-14	29	27.06	mild
	2009	43	2009-10-19	20095452	2009-10-18	7	24.54	mild
	2009	43	2009-10-19	20095510	2009-10-18	16	27.59	mild
	2009	43	2009-10-19	20095501	2009-10-18	8	23.25	mild
	2009	43	2009-10-19	20095509	2009-10-18	45	26.8	mild
	2009	45	2009-11-04	20096069	2009-11-02	40	26.63	mild
	2009	45	2009-11-06	20096074	n.a.	16	25.49	mild
	2009	48	2009-11-27	20097208	n.a.	51	30.76	severe
	2009	48	2009-11-27	20101466	n.a.	14	32.06	severe
	2009	49	2009-11-30	20097214	2009-11-27	47	28.7	mild
	2009	50	2009-12-11	20101450	n.a.	35	24.46	severe
	2009	51	2009-12-14	20097575	2009-12-13	5	26.52	mild
	2009	51	2009-12-14	20097608	2009-12-13	3	23.27	mild
	2009	51	2009-12-16	20097661	2009-12-14	30	24.56	mild
	2009	51	2009-12-16	20097639	2009-12-16	40	21.98	mild
	2010	4	2010-01-26	20100450	2010-01-25	20	27.78	mild
2010-2011	2010	48	2010-12-03	20101910	2010-12-02	19	29.61	mild
	2010	50	2010-12-18	20102111	2010-12-17	49	22.59	mild
	2010	51	2010-12-20	20102207	n.a.	58	21.05	severe
	2010	52	2010-12-27	20102251	2010-12-26	29	29.65	mild
	2010	52	2010-12-28	20102236	2010-12-27	52	21.49	mild
	2010	52	2010-12-30	20102362	2010-12-29	83	22.88	severe
	2011	1	2011-01-07	20110104	2011-01-04	13	24.09	severe
	2011	2	2011-01-10	20110187	2011-01-09	16	28.38	mild
	2011	2	2011-01-13	20110299	n.a.	48	21.38	severe
	2011	2	2011-01-14	20110619	n.a.	18	30.49	severe
	2011	3	2011-01-19	20110402	2011-01-16	33	25.71	mild
	2011	4	2011-01-27	20110602	2011-01-21	12	23.71	mild
	2011	4	2011-01-28	20110891	n.a.	17	26.55	Severe
	2011	7	2011-02-17	20111053	2011-02-15	38	18.53	mild
	2011	10	2011-03-14	20111249	2011-03-11	36	33.73	mild
	2011	11	2011-03-22	20111347	2011-03-20	12	26.64	mild
2011-2012	2012	7	2012-02-16	20120568	2012-02-16	33	20.81	mild
	2012	12	2012-03-21	20121119	n.a.	64	27.7	severe
	2012	14	2012-04-03	20121257	2012-04-02	32	27.06	mild

## Sheet: pH1N1-run-data
Run data for the 38 influenza A virus samples of pandemic H1N1 subtype (pH1N1)
set: when overlapping PCR were used for PB2, PB1, PA and HA, the 12 PCR products were separated into two sets (named A and B), each being tagged independently; after 2nd cleaning, sets A and B were processed together of 3rd cleaning (A+B)
1st cleaning: illumina contaminants (adapters) and phred < 30
2nd cleaning: PCR primers and influenza A virus genome segment sequences not covered by PCR included in the set, and phred < 30
3rd cleaning: non-influenza A viruses manipulated in the lab
na: not included in the set
nd: no data (no PCR product)
		Run information			Number of reads				Number of reads mapped on sample consensus sequence									% recovery				GISAID
sample id	set	run id	lane	tag	before cleaning	after 1st cleaning	after 2nd cleaning	after 3rd cleaning	total	PB2	PB1	PA	HA	NP	NA	M	NS	after 1st cleaning	2nd vs 1st	3rd vs 2nd	overall	Isolate_Id	PB2 Segment_Id	PB1 Segment_Id	PA Segment_Id	HA Segment_Id	NP Segment_Id	NA Segment_Id	MP Segment_Id	NS Segment_Id	Isolate_Name
20094785		64YGTAAXX	6	CAGATC	11715498	10295309	9112456	9112430	9065334	1816887	1900360	1718502	955666	905637	775936	517578	474768	87.8777	88.5108	99.9997	77.781	EPI_ISL_164105	EPI535935 | A/Nord Pas de Calais/4785/2009	EPI535936 | A/Nord Pas de Calais/4785/2009	EPI535937 | A/Nord Pas de Calais/4785/2009	EPI535938 | A/Nord Pas de Calais/4785/2009	EPI535939 | A/Nord Pas de Calais/4785/2009	EPI535940 | A/Nord Pas de Calais/4785/2009	EPI535941 | A/Nord Pas de Calais/4785/2009	EPI535942 | A/Nord Pas de Calais/4785/2009	A/Nord Pas de Calais/4785/2009
20095121	A	66037AAXX	8	ATCACG	2678360	414660	254917		251497	15819	8469	55313	25601	56746	na	89549	na	15.4819	61.4761			EPI_ISL_164086	EPI535783 | A/Paris/5121/2009	EPI535784 | A/Paris/5121/2009	EPI535785 | A/Paris/5121/2009	EPI535786 | A/Paris/5121/2009	EPI535787 | A/Paris/5121/2009	EPI535788 | A/Paris/5121/2009	EPI535789 | A/Paris/5121/2009	EPI535790 | A/Paris/5121/2009	A/Paris/5121/2009
	B		8	TTAGGC	2153700	418019	269988		266146	46920	3873	6999	76563	na	78464	na	53327	19.4093	64.5875
	A+B						524905	520399	517635	62739	12342	62312	102162	56746	78458	89549	53327			99.1416	10.7697
20095267	A	66037AAXX	6	ATCACG	2348088	247870	152119		149171	5531	3811	39146	27505	22576	na	50602	na	10.5562	61.3705			EPI_ISL_164088	EPI535799 | A/Haute Normandie/5267/2009	EPI535800 | A/Haute Normandie/5267/2009	EPI535801 | A/Haute Normandie/5267/2009	EPI535802 | A/Haute Normandie/5267/2009	EPI535803 | A/Haute Normandie/5267/2009	EPI535804 | A/Haute Normandie/5267/2009	EPI535805 | A/Haute Normandie/5267/2009	EPI535806 | A/Haute Normandie/5267/2009	A/Haute Normandie/5267/2009
	B		6	TTAGGC	2572346	429355	294439		289416	33615	8329	18834	84310	na	94014	na	50314	16.6912	68.5771
	A+B						446558	441209	438579	39145	12140	57980	111810	22576	94012	50602	50314			98.8022	8.96687
20095236	A	66037AAXX	7	ATCACG	2038799	69334	43555		40491	9335	6967	7014	3820	8184	na	5171	na	3.40073	62.8191			EPI_ISL_164087	EPI535791 | A/Paris/5236/2009	EPI535792 | A/Paris/5236/2009	EPI535793 | A/Paris/5236/2009	EPI535794 | A/Paris/5236/2009	EPI535795 | A/Paris/5236/2009	EPI535796 | A/Paris/5236/2009	EPI535797 | A/Paris/5236/2009	EPI535798 | A/Paris/5236/2009	A/Paris/5236/2009
	B		7	TTAGGC	2113647	905402	564506		562400	115732	40062	63104	151148	na	128571	na	63783	42.836	62.3487
	A+B						608061	603806	602883	125066	47029	70118	154964	8184	128568	5171	63783			99.3002	14.541
20095383		64YGTAAXX	5	TGACCA	8537477	6897422	5685840	5685817	5649973	1118397	895797	961108	1071337	219696	502899	463098	417641	80.7899	82.4343	99.9996	66.5983	EPI_ISL_164089	EPI535807 | A/Paris/5383/2009	EPI535808 | A/Paris/5383/2009	EPI535809 | A/Paris/5383/2009	EPI535810 | A/Paris/5383/2009	EPI535811 | A/Paris/5383/2009	EPI535812 | A/Paris/5383/2009	EPI535813 | A/Paris/5383/2009	EPI535814 | A/Paris/5383/2009	A/Paris/5383/2009
20095452	A	66037AAXX	3	ATCACG	2026225	374260	241356		239485	34055	57077	33611	34675	43763	na	36304	na	18.4708	64.4889			EPI_ISL_164090	EPI535815 | A/Paris/5452/2009	EPI535816 | A/Paris/5452/2009	EPI535817 | A/Paris/5452/2009	EPI535818 | A/Paris/5452/2009	EPI535819 | A/Paris/5452/2009	EPI535820 | A/Paris/5452/2009	EPI535821 | A/Paris/5452/2009	EPI535822 | A/Paris/5452/2009	A/Paris/5452/2009
	B		3	TTAGGC	2296617	63540	40435		38126	7795	5130	4926	8267	na	8029	na	3979	2.76668	63.6371
	A+B						281791	278445	277610	41849	62207	38537	42942	43763	8029	36304	3979			98.8126	6.44125
20095510	A	66037AAXX	1	ATCACG	1903406	175663	112014		110182	24297	3129	24088	11625	29219	na	17824	na	9.22888	63.7664			EPI_ISL_164094	EPI535847 | A/Lorraine/5510/2009	EPI535848 | A/Lorraine/5510/2009	EPI535849 | A/Lorraine/5510/2009	EPI535850 | A/Lorraine/5510/2009	EPI535851 | A/Lorraine/5510/2009	EPI535852 | A/Lorraine/5510/2009	EPI535853 | A/Lorraine/5510/2009	EPI535854 | A/Lorraine/5510/2009	A/Lorraine/5510/2009
	B		1	TTAGGC	2061441	112180	71241		68762	14890	7664	6638	15431	na	15749	na	8390	5.44182	63.506
	A+B						183255	179704	178942	39187	10793	30726	27055	29219	15748	17824	8390			98.0623	4.53243
20095501		64YGTAAXX	6	ACAGTG	9157876	7971500	6807921	6807903	6772534	163321	246738	707302	1923414	1304387	983483	621614	822275	87.0453	85.4033	99.9997	74.3393	EPI_ISL_164092	EPI535831 | A/Paris/5501/2009	EPI535832 | A/Paris/5501/2009	EPI535833 | A/Paris/5501/2009	EPI535834 | A/Paris/5501/2009	EPI535835 | A/Paris/5501/2009	EPI535836 | A/Paris/5501/2009	EPI535837 | A/Paris/5501/2009	EPI535838 | A/Paris/5501/2009	A/Paris/5501/2009
20095509		64YGTAAXX	5	CAGATC	14504145	11679541	9978400	9978392	9964758	1663967	440834	2425483	2216560	972492	1215136	506300	523986	80.5255	85.4349	99.9999	68.7968	EPI_ISL_164093	EPI535839 | A/Paris/5509/2009	EPI535840 | A/Paris/5509/2009	EPI535841 | A/Paris/5509/2009	EPI535842 | A/Paris/5509/2009	EPI535843 | A/Paris/5509/2009	EPI535844 | A/Paris/5509/2009	EPI535845 | A/Paris/5509/2009	EPI535846 | A/Paris/5509/2009	A/Paris/5509/2009
20096069	A	66037AAXX	8	ACTTGA	2474842	128884	82676		77529	17719	15119	10466	10740	13671	na	9813	na	5.20777	64.1476			EPI_ISL_164096	EPI535863 | A/Paris/6069/2009	EPI535864 | A/Paris/6069/2009	EPI535865 | A/Paris/6069/2009	EPI535866 | A/Paris/6069/2009	EPI535867 | A/Paris/6069/2009	EPI535868 | A/Paris/6069/2009	EPI535869 | A/Paris/6069/2009	EPI535870 | A/Paris/6069/2009	A/Paris/6069/2009
	B		8	GATCAG	1982975	432077	278285		275129	59937	26266	40026	59653	na	55821	na	33426	21.7893	64.4063
	A+B						360961	356091	352656	77656	41385	50492	70392	13671	55821	9813	33426			98.6508	7.98801
20096074		64YGTAAXX	5	GCCAAT	7518269	6108603	5407436	5407432	5402879	665154	1001180	1032077	1006537	617675	552354	251015	276887	81.2501	88.5216	99.9999	71.9239	EPI_ISL_164097	EPI535871 | A/Paris/6074/2009	EPI535872 | A/Paris/6074/2009	EPI535873 | A/Paris/6074/2009	EPI535874 | A/Paris/6074/2009	EPI535875 | A/Paris/6074/2009	EPI535876 | A/Paris/6074/2009	EPI535877 | A/Paris/6074/2009	EPI535878 | A/Paris/6074/2009	A/Paris/6074/2009
20097208		64YGTAAXX	6	GCCAAT	9069596	7874165	6433134	6433067	6298833	170686	137131	797706	1631544	1172965	907111	851775	629915	86.8194	81.6993	99.999	70.93	EPI_ISL_164107	EPI535951 | A/Haute Normandie/7208/2009	EPI535952 | A/Haute Normandie/7208/2009	EPI535953 | A/Haute Normandie/7208/2009	EPI535954 | A/Haute Normandie/7208/2009	EPI535955 | A/Haute Normandie/7208/2009	EPI535956 | A/Haute Normandie/7208/2009	EPI535957 | A/Haute Normandie/7208/2009	EPI535958 | A/Haute Normandie/7208/2009	A/Haute Normandie/7208/2009
20101466	A	66037AAXX	3	GTGGCC	1725397	72177	48242		46240	7019	1956	10487	4878	10839	na	11061	na	4.18321	66.8385			EPI_ISL_164108	EPI535959 | A/Languedoc Roussillon/1466/2009	EPI535960 | A/Languedoc Roussillon/1466/2009	EPI535961 | A/Languedoc Roussillon/1466/2009	EPI535962 | A/Languedoc Roussillon/1466/2009	EPI535963 | A/Languedoc Roussillon/1466/2009	EPI535964 | A/Languedoc Roussillon/1466/2009	EPI535965 | A/Languedoc Roussillon/1466/2009	EPI535966 | A/Languedoc Roussillon/1466/2009	A/Languedoc Roussillon/1466/2009
	B		3	GTTTCG	2384899	322399	219782		215330	40751	6965	3943	59494	na	37804	na	66373	13.5184	68.1708
	A+B						268024	264691	261568	47770	8921	14430	64372	10839	37802	11061	66373			98.7565	6.43971
20097214		64YGTAAXX	3	GCCAAT	4955251	4369454	3671135	3671128	3644945	155809	186378	563075	1067577	174626	629476	441826	426178					EPI_ISL_164098	EPI535879 | A/Lorraine/7214/2009	EPI535880 | A/Lorraine/7214/2009	EPI535881 | A/Lorraine/7214/2009	EPI535882 | A/Lorraine/7214/2009	EPI535883 | A/Lorraine/7214/2009	EPI535884 | A/Lorraine/7214/2009	EPI535885 | A/Lorraine/7214/2009	EPI535886 | A/Lorraine/7214/2009	A/Lorraine/7214/2009
20101450	A	64KLUAAXX	7	ATCACG	1407613	1261862	1058879		1055571	nd	nd	418749	102836	343492	na	189892	na	89.6455	83.914			EPI_ISL_164109	EPI535967 | A/Poitou Charentes/1450/2009		EPI535968 | A/Poitou Charentes/1450/2009	EPI535969 | A/Poitou Charentes/1450/2009	EPI535970 | A/Poitou Charentes/1450/2009	EPI535971 | A/Poitou Charentes/1450/2009	EPI535972 | A/Poitou Charentes/1450/2009	EPI535973 | A/Poitou Charentes/1450/2009	A/Poitou Charentes/1450/2009
	B		7	TTAGGC	1158173	1044044	858455		856571	nd	nd	2314	446827	na	8227	na	397161	90.1458	82.224
	A+B						1917334	1917297	1912132			421063	549660	343497	8227	189893	397154			99.9981	74.7255
20097575	A	66037AAXX	7	ACTTGA	2108313	56447	36169		31759	5773	nd	7307	3257	6824	na	6192	na	2.67735	64.076			EPI_ISL_164099	EPI535887 | A/Bourgogne/7575/2009	EPI535888 | A/Bourgogne/7575/2009	EPI535889 | A/Bourgogne/7575/2009	EPI535890 | A/Bourgogne/7575/2009	EPI535891 | A/Bourgogne/7575/2009	EPI535892 | A/Bourgogne/7575/2009	EPI535893 | A/Bourgogne/7575/2009	EPI535894 | A/Bourgogne/7575/2009	A/Bourgogne/7575/2009
	B		7	GATCAG	4300789	2176336	1426478		1423163	400291	nd	68515	321122	na	440237	na	192765	50.6032	65.5449
	A+B						1462647	1457066	1454886	406063		75822	324372	6824	440210	6192	192764			99.6184	22.7343
20097608		64YGTAAXX	6	CTTGTA	5797718	5065040	4265973	4265961	4250482	895942	278428	832549	831164	442489	444669	226783	298458	87.3626	84.2239	99.9997	73.58	EPI_ISL_164100	EPI535895 | A/Bretagne/7608/2009	EPI535896 | A/Bretagne/7608/2009	EPI535897 | A/Bretagne/7608/2009	EPI535898 | A/Bretagne/7608/2009	EPI535899 | A/Bretagne/7608/2009	EPI535900 | A/Bretagne/7608/2009	EPI535901 | A/Bretagne/7608/2009	EPI535902 | A/Bretagne/7608/2009	A/Bretagne/7608/2009
20097661	A	66037AAXX	6	ACTTGA	3747467	1252920	820922		817560	169007	123399	132514	128676	161804	na	102160	na	33.4338	65.5207			EPI_ISL_164102	EPI535911 | A/Franche Comte/7661/2009	EPI535912 | A/Franche Comte/7661/2009	EPI535913 | A/Franche Comte/7661/2009	EPI535914 | A/Franche Comte/7661/2009	EPI535915 | A/Franche Comte/7661/2009	EPI535916 | A/Franche Comte/7661/2009	EPI535917 | A/Franche Comte/7661/2009	EPI535918 | A/Franche Comte/7661/2009	A/Franche Comte/7661/2009
	B		6	GATCAG	2193720	255209	166546		164243	47907	8555	11273	39187	na	32840	na	24481	11.6336	65.2587
	A+B						987468	982893	981800	216914	131954	143787	167861	161804	32839	102160	24481			99.5367	16.5437
20097639		64YGTAAXX	5	ACAGTG	9644323	7829188	6748230	6748218	6740540	1275472	1372877	806535	1455464	584189	468333	382920	394750	81.1792	86.1932	99.9998	69.9709	EPI_ISL_164101	EPI535903 | A/Bretagne/7639/2009	EPI535904 | A/Bretagne/7639/2009	EPI535905 | A/Bretagne/7639/2009	EPI535906 | A/Bretagne/7639/2009	EPI535907 | A/Bretagne/7639/2009	EPI535908 | A/Bretagne/7639/2009	EPI535909 | A/Bretagne/7639/2009	EPI535910 | A/Bretagne/7639/2009	A/Bretagne/7639/2009
20100450	A	66037AAXX	3	ACTTGA	2351865	377599	243943		241091	42386	29540	48672	22222	49217	na	49054	na	16.0553	64.6037			EPI_ISL_164104	EPI535927 | A/Nord Pas de Calais/450/2010	EPI535928 | A/Nord Pas de Calais/450/2010	EPI535929 | A/Nord Pas de Calais/450/2010	EPI535930 | A/Nord Pas de Calais/450/2010	EPI535931 | A/Nord Pas de Calais/450/2010	EPI535932 | A/Nord Pas de Calais/450/2010	EPI535933 | A/Nord Pas de Calais/450/2010	EPI535934 | A/Nord Pas de Calais/450/2010	A/Nord Pas de Calais/450/2010
	B		3	GATCAG	2382988	129211	86122		83314	22119	3619	217	23314	na	21292	na	12753	5.42223	66.6522
	A+B						330065	325615	324404	64505	33159	48889	45536	49217	21291	49054	12753			98.6518	6.87698
20101910	A	66037AAXX	2	GTGGCC	2311869	129409	89497		81790	15084	nd	15033	10585	19497	na	18708	na	5.59759	69.1583			EPI_ISL_164110	EPI535974 | A/Paris/1910/2010	EPI535975 | A/Paris/1910/2010	EPI535976 | A/Paris/1910/2010	EPI535977 | A/Paris/1910/2010	EPI535978 | A/Paris/1910/2010	EPI535979 | A/Paris/1910/2010	EPI535980 | A/Paris/1910/2010	EPI535981 | A/Paris/1910/2010	A/Paris/1910/2010
	B		2	GTTTCG	2055880	143798	94553		89713	18752	nd	1228	25949	na	31533	na	10807	6.99447	65.754
	A+B						184050	174379	171503	33836		16261	36534	19497	31533	18708	10807			94.7454	3.99242
20102111	A	66037AAXX	1	GTGGCC	2302023	56524	37147		34682	7340	4460	5985	4927	7100	na	4870	na	2.45541	65.719			EPI_ISL_164111	EPI535982 | A/Nord Pas de Calais/2111/2010	EPI535983 | A/Nord Pas de Calais/2111/2010	EPI535984 | A/Nord Pas de Calais/2111/2010	EPI535985 | A/Nord Pas de Calais/2111/2010	EPI535986 | A/Nord Pas de Calais/2111/2010	EPI535987 | A/Nord Pas de Calais/2111/2010	EPI535988 | A/Nord Pas de Calais/2111/2010	EPI535989 | A/Nord Pas de Calais/2111/2010	A/Nord Pas de Calais/2111/2010
	B		1	GTTTCG	2504898	152275	99792		96219	20024	10082	11173	21063	na	21849	na	12028	6.07909	65.5341
	A+B						136939	132693	130899	27364	14542	17158	25988	7100	21849	4870	12028			96.8993	2.76046
20102207	A	66037AAXX	8	TAGCTT	2361292	645512	424975		415345	93661	85334	53273	62890	67090	na	53097	na	27.3372	65.8353			EPI_ISL_164127	EPI536110 | A/Paris/2207/2010	EPI536111 | A/Paris/2207/2010	EPI536112 | A/Paris/2207/2010	EPI536113 | A/Paris/2207/2010	EPI536114 | A/Paris/2207/2010	EPI536115 | A/Paris/2207/2010	EPI536116 | A/Paris/2207/2010	EPI536117 | A/Paris/2207/2010	A/Paris/2207/2010
	B		8	GGCTAC	2191566	765608	493593		485340	104248	81309	73279	94037	na	78387	na	54080	34.9343	64.4707
	A+B						918568	915626	900677	197909	166643	126552	156921	67090	78385	53097	54080			99.6797	20.111
20102251	A	66037AAXX	6	TAGCTT	4216819	723647	513115		504117	48216	4583	103623	62517	107136	na	178042	na	17.161	70.9068			EPI_ISL_164113	EPI535998 | A/Paris/2251/2010	EPI535999 | A/Paris/2251/2010	EPI536000 | A/Paris/2251/2010	EPI536001 | A/Paris/2251/2010	EPI536002 | A/Paris/2251/2010	EPI536003 | A/Paris/2251/2010	EPI536004 | A/Paris/2251/2010	EPI536005 | A/Paris/2251/2010	A/Paris/2251/2010
	B		6	GGCTAC	2092609	232784	157950		154540	30197	1476	824	46871	na	49418	na	25754	11.1241	67.8526
	A+B						671065	664317	658657	78413	6059	104447	109388	107136	49418	178042	25754			98.9944	10.529
20102236	A	66037AAXX	7	TAGCTT	2837218	193054	121589		117872	25065	22629	16362	17540	22949	na	13327	na	6.80434	62.9819			EPI_ISL_164112	EPI535990 | A/Centre/2236/2010	EPI535991 | A/Centre/2236/2010	EPI535992 | A/Centre/2236/2010	EPI535993 | A/Centre/2236/2010	EPI535994 | A/Centre/2236/2010	EPI535995 | A/Centre/2236/2010	EPI535996 | A/Centre/2236/2010	EPI535997 | A/Centre/2236/2010	A/Centre/2236/2010
	B		7	GGCTAC	1762864	132026	87117		83167	17322	12191	895	20015	na	21282	na	11462	7.48929	65.9847
	A+B						208706	203385	201036	42386	34820	17257	37553	22949	21282	13327	11462			97.4505	4.42133
20102362	A	66037AAXX	3	TAGCTT	2276286	362352	231424		229778	40205	53640	33381	28778	44930	na	28844	na	15.9186	63.8672			EPI_ISL_164128	EPI536118 | A/Pays de Loire/2362/2010	EPI536119 | A/Pays de Loire/2362/2010	EPI536120 | A/Pays de Loire/2362/2010	EPI536121 | A/Pays de Loire/2362/2010	EPI536122 | A/Pays de Loire/2362/2010	EPI536123 | A/Pays de Loire/2362/2010	EPI536124 | A/Pays de Loire/2362/2010	EPI536125 | A/Pays de Loire/2362/2010	A/Pays de Loire/2362/2010
	B		3	GGCTAC	1897253	662634	434098		432398	88414	43457	63606	98595	na	92380	na	45946	34.926	65.511
	A+B						665522	662978	662164	128617	97097	96987	127367	44930	92376	28844	45946			99.6177	15.8853
20110104	A	66037AAXX	1	CGTACG	1955350	49483	29241		28082	5644	3264	4563	4060	6536	na	4015	na	2.53065	59.093			EPI_ISL_164129	EPI536126 | A/Pays de Loire/104/2011	EPI536127 | A/Pays de Loire/104/2011	EPI536128 | A/Pays de Loire/104/2011	EPI536129 | A/Pays de Loire/104/2011	EPI536130 | A/Pays de Loire/104/2011	EPI536131 | A/Pays de Loire/104/2011	EPI536132 | A/Pays de Loire/104/2011	EPI536133 | A/Pays de Loire/104/2011	A/Pays de Loire/104/2011
	B		1	GAGTGG	3458175	272560	157268		153779	28458	11513	16834	36804	na	43933	na	16237	7.88161	57.7003
	A+B						186509	183899	181853	34102	14775	21397	40864	6536	43927	4015	16237			98.6006	3.39703
20110187	A	66037AAXX	8	GTGGCC	2334531	22986	14426		13160	2274	1686	2470	1740	nd	na	2479	na	0.984609	62.7599			EPI_ISL_164116	EPI536022 | A/Franche Comte/187/2011	EPI536023 | A/Franche Comte/187/2011	EPI536024 | A/Franche Comte/187/2011	EPI536025 | A/Franche Comte/187/2011	EPI536026 | A/Franche Comte/187/2011	EPI536027 | A/Franche Comte/187/2011	EPI536028 | A/Franche Comte/187/2011	EPI536029 | A/Franche Comte/187/2011	A/Franche Comte/187/2011
	B		8	GTTTCG	2555552	606277	398813		390683	99313	17748	9460	105950	na	109435	na	48777	23.7239	65.7807
	A+B						413239	410666	403834	101587	19434	11930	107688		109428	2479	48777			99.3774	8.39794
20110299	A	66037AAXX	6	GTGGCC	2441219	120236	75396		73793	12344	14697	12088	11669	13776	na	9219	na	4.92524	62.7067			EPI_ISL_164130	EPI536134 | A/Pays de Loire/299/2011	EPI536135 | A/Pays de Loire/299/2011	EPI536136 | A/Pays de Loire/299/2011	EPI536137 | A/Pays de Loire/299/2011	EPI536138 | A/Pays de Loire/299/2011	EPI536139 | A/Pays de Loire/299/2011	EPI536140 | A/Pays de Loire/299/2011	EPI536141 | A/Pays de Loire/299/2011	A/Pays de Loire/299/2011
	B		6	GTTTCG	3447308	845463	584610		581735	137854	70457	33520	123485	na	134718	na	81701	24.5253	69.1467
	A+B						660006	656548	655523	150198	85154	45608	135150	13776	134717	9219	81701			99.4761	11.1496
20110619	A	66037AAXX	1	ACTGAT	4922481	661559	384085		371455	72928	61253	72010	49739	64639	na	50884	na	13.4395	58.0576			EPI_ISL_164131	EPI536142 | A/Paris/619/2011	EPI536143 | A/Paris/619/2011	EPI536144 | A/Paris/619/2011	EPI536145 | A/Paris/619/2011	EPI536146 | A/Paris/619/2011	EPI536147 | A/Paris/619/2011	EPI536148 | A/Paris/619/2011	EPI536149 | A/Paris/619/2011	A/Paris/619/2011
	B		1	ATTCCT	2448394	151521	83550		80423	17971	7058	2663	20305	na	21298	na	11127	6.18859	55.1409
	A+B						467635	462132	451878	90899	68311	74673	70044	64639	21300	50885	11127			98.8232	6.2697
20110402	A	66037AAXX	5	GTGGCC	1446951	150942	96619		94668	16600	10968	15368	20021	17178	na	14533	na	10.4317	64.0107			EPI_ISL_164118	EPI536038 | A/Pays de Loire/402/2011	EPI536039 | A/Pays de Loire/402/2011	EPI536040 | A/Pays de Loire/402/2011	EPI536041 | A/Pays de Loire/402/2011	EPI536042 | A/Pays de Loire/402/2011	EPI536043 | A/Pays de Loire/402/2011	EPI536044 | A/Pays de Loire/402/2011	EPI536045 | A/Pays de Loire/402/2011	A/Pays de Loire/402/2011
	B		5	GTTTCG	1882734	105591	70505		68301	15313	5941	255	19415	na	17032	na	10345	5.60839	66.7718
	A+B						167124	163761	162969	31913	16909	15623	39436	17178	17032	14533	10345			97.9877	4.91821
20110602	A	66037AAXX	2	ACTGAT	3029968	234368	146039		141378	26903	23140	27552	22347	24307	na	17128	na	7.735	62.3118			EPI_ISL_164119	EPI536046 | A/Bretagne/602/2011	EPI536047 | A/Bretagne/602/2011	EPI536048 | A/Bretagne/602/2011	EPI536049 | A/Bretagne/602/2011	EPI536050 | A/Bretagne/602/2011	EPI536051 | A/Bretagne/602/2011	EPI536052 | A/Bretagne/602/2011	EPI536053 | A/Bretagne/602/2011	A/Bretagne/602/2011
	B		2	ATTCCT	2554264	1902996	1340499		1329467	340022	141209	1842	308228	na	358424	na	179742	74.5027	70.4415
	A+B						1486538	1483081	1470807	366924	164349	29394	330550	24307	358415	17128	179740			99.7674	26.5584
20110891	A	64KLUAAXX	6	ATCACG	1427385	1312874	1034544		1029197	124	nd	167610	340435	221649	na	299294	na	91.9776	78.7999
	B		6	TTAGGC	1151995	1053567	898997		888696	7947	nd	10765	481645	na	74853	na	313437	91.4559	85.3289
	A+B						1933541	1933476	1917892	8071		178375	822079	221651	74853	299294	313438			99.9966	74.9589
20111053	A	64KLUAAXX	2	ATCACG	1474253	1158894	884594		881807	162583	239554	116587	104483	151363	na	107237	na	78.6089	76.3309
	B		2	TTAGGC	4444184	3476292	2669659		2662783	931386	33920	659234	114294	na	907010	na	16881	78.2212	76.7962			EPI_ISL_164122	EPI536070 | A/Lorraine/1053/2011	EPI536071 | A/Lorraine/1053/2011	EPI536072 | A/Lorraine/1053/2011	EPI536073 | A/Lorraine/1053/2011	EPI536074 | A/Lorraine/1053/2011	EPI536075 | A/Lorraine/1053/2011	EPI536076 | A/Lorraine/1053/2011	EPI536077 | A/Lorraine/1053/2011	A/Lorraine/1053/2011
	A+B						3554253	3554239	3544574	1093966	273474	775820	218777	151400	906998	107258	16881			99.9996	60.0537
20111249		64YGTAAXX	7	CGATGT	7476349	6451591	5225250	5225088	5083612	124589	430536	713313	1197430	491041	113158	602956	1410589	86.2933	80.9916	99.9969	69.8882	EPI_ISL_164123	EPI536078 | A/Paris/1249/2011	EPI536079 | A/Paris/1249/2011	EPI536080 | A/Paris/1249/2011	EPI536081 | A/Paris/1249/2011	EPI536082 | A/Paris/1249/2011	EPI536083 | A/Paris/1249/2011	EPI536084 | A/Paris/1249/2011	EPI536085 | A/Paris/1249/2011	A/Paris/1249/2011
20111347		64YGTAAXX	7	TGACCA	5579604	4790417	4010677	4010676	4003135	1141115	834431	122635	718746	407256	157376	311279	310297	85.8559	83.7229	100	71.881	EPI_ISL_164124	EPI536086 | A/Pays de Loire/1347/2011	EPI536087 | A/Pays de Loire/1347/2011	EPI536088 | A/Pays de Loire/1347/2011	EPI536089 | A/Pays de Loire/1347/2011	EPI536090 | A/Pays de Loire/1347/2011	EPI536091 | A/Pays de Loire/1347/2011	EPI536092 | A/Pays de Loire/1347/2011	EPI536093 | A/Pays de Loire/1347/2011	A/Pays de Loire/1347/2011
20120568	A	64KLUAAXX	1	ATCACG	1627674	1443160	1105187		1104134	223757	216593	175881	145256	204485	na	138161	na	88.6639	76.581			EPI_ISL_164125	EPI536094 | A/Picardie/568/2012	EPI536095 | A/Picardie/568/2012	EPI536096 | A/Picardie/568/2012	EPI536097 | A/Picardie/568/2012	EPI536098 | A/Picardie/568/2012	EPI536099 | A/Picardie/568/2012	EPI536100 | A/Picardie/568/2012	EPI536101 | A/Picardie/568/2012	A/Picardie/568/2012
	B		1	TTAGGC	2998371	2643147	2011442		2010220	255918	27872	190647	812592	na	236268	na	486910	88.1528	76.1003
	A+B						3116629	3116617	3114271	479675	244465	366527	957767	204489	236267	138170	486911			99.9996	67.3711
20121119	A	66037AAXX	8	ACTGAT	2814954	85201	51636		49086	9078	6946	9845	8546	8215	na	6456	na	3.02673	60.6049			EPI_ISL_164134	EPI536166 | A/Paris/1119/2012	EPI536167 | A/Paris/1119/2012	EPI536168 | A/Paris/1119/2012	EPI536169 | A/Paris/1119/2012	EPI536170 | A/Paris/1119/2012	EPI536171 | A/Paris/1119/2012	EPI536172 | A/Paris/1119/2012	EPI536173 | A/Paris/1119/2012	A/Paris/1119/2012
	B		8	ATTCCT	4154029	153382	97635		95154	20207	7754	2902	25466	na	27198	na	11627	3.69237	63.6548
	A+B						149271	145314	144237	29285	14700	12747	34010	8215	27197	6456	11627			97.3491	2.08515
20121257	A	66037AAXX	6	ACTGAT	2601417	76374	50502		47748	8502	8740	8433	4698	11234	na	6140	na	2.93586	66.1246			EPI_ISL_164126	EPI536102 | A/Lorraine/1257/2012	EPI536103 | A/Lorraine/1257/2012	EPI536104 | A/Lorraine/1257/2012	EPI536105 | A/Lorraine/1257/2012	EPI536106 | A/Lorraine/1257/2012	EPI536107 | A/Lorraine/1257/2012	EPI536108 | A/Lorraine/1257/2012	EPI536109 | A/Lorraine/1257/2012	A/Lorraine/1257/2012
	B		6	ATTCCT	2817578	400103	270668		269004	73556	25158	21981	49895	na	65424	na	32990	14.2002	67.6496
	A+B						321170	317616	316743	82058	33898	30414	54584	11234	65425	6140	32990			98.8934	5.86116

## Sheet: pH1N1-values
Calculated values for the 27 influenza A virus samples of seasonal H1N1 subtype (sH1N1)
Avg Cov.: average coverage; Thr: threshold
lowest calculated value for each genomic segment
when no variant positions were detected at a given threshold, an arbitrary Global Mutation Frequency was allocated, being below the lowest calculated values, to avoid the 0 value in graphs
n.a.: not applicable (no PCR product or coverage below 100x)
		Coverage		Global Mutation Frequency								Number of variant positions
		Avg Cov.		Thr None		Thr 0.003		Thr 0.005		Thr 0.01		Venn Thr None			Venn Thr 0.003			Venn Thr 0.005			Venn Thr 0.01
genomic segment	souche	LoFreq	ViVan	LoFreq	ViVan	LoFreq	ViVan	LoFreq	ViVan	LoFreq	ViVan	LoFreq	ViVan	Common	LoFreq	ViVan	Common	LoFreq	ViVan	Common	LoFreq	ViVan	Common
PB2_pH1N1	20094785	54078.8	7750.6	0.000111152	0.000122181	9.47671e-05	0.000106293	6.26217e-05	7.20872e-05	3.90737e-05	5.16201e-05	12	5	50	3	4	28	3	2	10	0	0	5
	20095121	1795.8	1779.7	0.000502202	0.000531867	0.000496346	0.000514877	0.000485609	0.000498133	0.000468039	0.000479419	0	19	32	0	10	29	1	6	24	1	2	18
	20095236	3589.1	3477	0.00044028	0.00044464	0.000425994	0.000415022	0.00041525	0.000398008	0.000382162	0.00036587	1	29	41	1	9	33	2	6	26	1	0	19
	20095267	1120.6	1108.7	0.000698023	0.000729208	0.000698023	0.000714189	0.000689419	0.000693637	0.000653443	0.000659647	0	25	30	0	16	30	1	12	26	0	9	18
	20095383	33155.1	7714	3.96512e-05	3.95378e-05	2.08829e-05	1.85191e-05	8.02275e-06	9.42999e-06	8.02275e-06	7.04409e-06	3	6	32	1	0	7	0	1	1	0	0	1
	20095452	1194.4	1186.3	0.000512181	0.000546332	0.000512181	0.000524538	0.000509613	0.000518258	0.000490168	0.000493878	0	19	21	0	7	21	0	5	20	0	1	16
	20095501	4857.9	4827.9	0.000695218	0.000649528	0.000687912	0.000637274	0.000685115	0.00063446	0.00067826	0.000627562	1	7	26	1	0	19	1	0	17	1	0	14
	20095509	49419.4	7720.5	8.29793e-05	8.35498e-05	4.39813e-05	5.25592e-05	3.70915e-05	4.25695e-05	3.2383e-05	3.72342e-05	12	1	48	0	2	9	0	0	4	0	0	2
	20095510	1115.7	1102.2	0.000613101	0.000628557	0.000613101	0.000623388	0.000607995	0.000603907	0.000576574	0.000580451	0	10	25	0	7	25	1	0	22	0	1	15
	20096069	2223.4	2203.3	0.000139934	0.000155137	0.000127517	0.00013306	0.000100319	0.000100242	4.37541e-05	4.07731e-05	0	16	44	0	7	38	0	0	28	2	0	9
	20096074	19740.5	7624.2	0.000165092	0.000166911	0.000142915	0.000142829	0.000132038	0.000136391	0.000132038	0.000131851	10	12	44	1	0	13	0	2	7	0	0	7
	20097208	5065.2	5032.2	0.000530157	0.000537204	0.000520986	0.000520919	0.000520986	0.000520919	0.000516747	0.00051674	0	12	25	0	0	17	0	0	17	0	0	15
	20097214	4620.8	4592.8	0.000445247	0.00044691	0.000442307	0.000440708	0.000439936	0.000438323	0.000427133	0.000425538	0	5	26	0	0	23	0	0	22	0	0	18
	20097575	11651.8	4879.8	8.4094e-05	9.45608e-05	4.7914e-05	5.96281e-05	4.07307e-05	5.23542e-05	3.94144e-05	3.98718e-05	8	19	39	0	9	14	0	9	11	0	1	10
	20097608	26639	7682.4	7.19195e-05	6.97041e-05	6.07829e-05	6.09198e-05	5.91708e-05	5.57291e-05	4.00065e-05	4.19822e-05	7	4	25	0	1	13	1	0	11	0	1	6
	20097639	37859.2	7699.8	6.88352e-05	6.52782e-05	6.39159e-05	6.2148e-05	6.39159e-05	6.2148e-05	6.39159e-05	5.44649e-05	4	0	15	0	0	11	0	0	11	2	0	9
	20097661	6174.6	4934.5	0.0002765	0.000301232	0.000255351	0.000269972	0.000226111	0.00024555	0.000189491	0.000206475	0	21	45	0	1	27	1	2	16	0	0	9
	20100450	1840.6	1828.6	0.00011261	0.000122937	0.000106182	0.0001076	9.73727e-05	9.80139e-05	5.78523e-05	5.91917e-05	0	8	24	0	1	21	0	0	17	0	0	8
	20101450	n.a.	n.a.	n.a.	n.a.	n.a.	n.a.	n.a.	n.a.	n.a.	n.a.	n.a.	n.a.	n.a.	n.a.	n.a.	n.a.	n.a.	n.a.	n.a.	n.a.	n.a.	n.a.
	20101466	1374.9	1366.7	0.00136574	0.00139705	0.00136383	0.00137236	0.00134566	0.00134414	0.00127363	0.00125981	0	31	48	0	15	47	1	11	40	2	1	24
	20101910	966.2	958.9	0.00104092	0.00107755	0.00104092	0.00106202	0.00102732	0.00103734	0.000956562	0.000942745	0	27	73	1	20	72	0	8	69	2	1	47
	20102111	780.7	771.4	0.00122979	0.00125035	0.00122979	0.00124637	0.00122979	0.00123558	0.00118433	0.00118331	0	12	54	0	10	54	0	5	54	0	1	44
	20102207	5644	5169.6	5.20206e-05	8.19691e-05	3.64144e-05	4.0264e-05	2.20505e-05	2.36498e-05	1.10253e-05	1.20368e-05	0	47	26	0	2	13	0	0	6	0	0	2
	20102236	1209.6	1199.4	0.000549954	0.000574355	0.000549954	0.000567778	0.00053981	0.000540376	0.000505755	0.000505666	0	16	32	0	12	32	1	2	27	0	0	18
	20102251	2203.5	2181.2	0.00143267	0.00139025	0.00142949	0.00136594	0.00136704	0.00129823	0.0012873	0.00121184	8	30	87	8	9	85	9	5	66	7	0	47
	20102362	3669.5	3644.5	0.000157875	0.000177591	0.000144261	0.000141039	0.000120735	0.000119637	0.000104971	0.000103885	0	28	37	5	4	23	0	0	15	0	0	7
	20110104	972.6	961.5	0.00310617	0.0027524	0.00310617	0.00274055	0.00309581	0.00271092	0.00304534	0.00265623	3	22	57	3	16	57	3	5	54	3	1	43
	20110187	2916.7	2890.8	0.000280801	0.000281501	0.000266829	0.000254064	0.000240987	0.000224807	0.000191107	0.000178572	2	15	50	2	1	42	4	2	30	2	1	21
	20110299	4295	4065.7	0.000139064	0.000160704	0.000117434	0.000120501	9.87629e-05	0.000100238	5.33605e-05	5.30292e-05	0	28	46	1	3	31	0	1	24	1	0	11
	20110402	897	881.3	0.000468493	0.000515608	0.000468493	0.000507653	0.000461653	0.000483289	0.000403519	0.000411194	0	20	40	0	16	40	0	7	38	0	1	26
	20110602	10500.1	5130.3	0.000235756	0.000301864	0.000202535	0.000260436	0.000155543	0.00022029	7.03636e-05	0.000140682	6	25	88	4	9	59	2	4	43	0	3	20
	20110619	2581.2	2551.7	0.00101354	0.000881173	0.00100454	0.000830683	0.00096821	0.000792902	0.000908111	0.000730218	2	47	62	3	11	56	2	5	42	2	0	29
	20110891	232.1	231.4	0.000685328	0.000757593	0.000685328	0.000757593	0.000685328	0.000753805	0.000685328	0.000734865	1	36	11	1	36	11	1	35	11	1	30	11
	20111053	31354.9	7172.6	3.09286e-05	6.75107e-05	1.67291e-05	4.09341e-05	1.48564e-05	3.16476e-05	1.18655e-05	2.80429e-05	17	26	28	0	1	8	0	0	3	0	0	2
	20111249	3688.9	3662.3	0.00084402	0.000856483	0.000840813	0.000838056	0.000826914	0.000824415	0.000826914	0.000824415	0	21	30	1	1	26	0	0	18	0	0	18
	20111347	33924	7712.9	5.4163e-05	5.42018e-05	1.82395e-05	2.36352e-05	4.35319e-06	3.97707e-06	1e-06	1e-06	23	15	49	0	3	10	0	0	1	0	0	0
	20120568	13776.1	7142.9	0.000110666	8.79744e-05	0.000102014	7.57046e-05	0.000102014	7.57046e-05	9.77512e-05	7.26372e-05	3	8	13	0	0	3	0	0	3	0	0	2
	20121119	837	829.2	0.00135344	0.00123816	0.00135344	0.0012276	0.00135344	0.00120857	0.0013414	0.00118849	1	19	39	1	13	39	1	5	39	1	1	35
	20121257	2354	2330.6	0.000361325	0.00036082	0.000359278	0.000336565	0.000346619	0.000326412	0.000311622	0.000292567	1	21	42	3	3	39	2	2	35	1	1	29
PB1_pH1N1	20094785	57327.7	7694.8	0.000180261	0.000182849	0.000172481	0.000176864	0.000169716	0.00017531	0.000151948	0.000148892	13	2	27	1	0	18	0	0	17	2	0	10
	20095121	356.5	353.6	0.00132174	0.00099458	0.00132174	0.00099458	0.00132174	0.00099458	0.00132174	0.000978296	1	6	17	1	6	17	1	6	17	2	4	16
	20095236	1364.5	1354.4	0.000907462	0.000947299	0.000907462	0.000928334	0.000898049	0.000916889	0.000866243	0.000882882	0	20	27	0	8	27	0	6	24	0	3	18
	20095267	351.1	347.7	0.00178885	0.00185315	0.00178885	0.00185315	0.00178885	0.00185315	0.00178129	0.0018073	0	20	21	0	20	21	0	20	21	1	12	19
	20095383	26916.5	7643.1	5.37535e-05	5.18017e-05	4.59381e-05	4.29363e-05	4.59381e-05	4.29363e-05	4.59381e-05	3.42447e-05	3	4	19	0	0	8	0	0	8	2	0	6
	20095452	1812.2	1802.1	9.31115e-05	0.000119192	8.57799e-05	8.94557e-05	6.28075e-05	6.56173e-05	3.81244e-05	4.12873e-05	0	20	21	1	7	17	0	4	11	0	4	7
	20095501	7469.7	6617.1	0.000425161	0.000396681	0.000424391	0.000394674	0.000424391	0.000392465	0.000419351	0.000389252	0	2	9	0	0	8	1	0	7	0	0	6
	20095509	13280.6	7393	5.67236e-05	6.01432e-05	4.63193e-05	5.18765e-05	3.32805e-05	3.88774e-05	2.76782e-06	4.85219e-06	0	3	29	0	2	17	0	2	10	0	0	1
	20095510	312.2	308.6	0.00152233	0.00154684	0.00152233	0.00154684	0.00152233	0.00154684	0.00150673	0.00151383	0	3	19	0	3	19	0	3	19	1	1	16
	20096069	1199.1	1189.4	8.19893e-05	9.60688e-05	7.9404e-05	8.60151e-05	6.13073e-05	6.628e-05	4.06253e-05	3.42571e-05	0	9	14	0	5	13	0	4	9	1	0	3
	20096074	30153.9	7663.3	7.6108e-05	7.96934e-05	5.85717e-05	6.11426e-05	5.44006e-05	6.11426e-05	4.87461e-05	5.39766e-05	21	13	28	2	0	8	0	1	7	0	0	5
	20097208	4129.5	4107.3	0.000284091	0.000290155	0.000282483	0.000282284	0.00028141	0.000280667	0.000263393	0.000262876	0	12	17	0	1	15	0	0	14	0	0	7
	20097214	5612.8	5584.9	0.000135241	0.000138612	0.000133426	0.000132109	0.000131927	0.000131316	0.000126483	0.000125845	0	8	16	1	0	13	0	0	12	0	0	10
	20097575	n.a.	n.a.	n.a.	n.a.	n.a.	n.a.	n.a.	n.a.	n.a.	n.a.	n.a.	n.a.	n.a.	n.a.	n.a.	n.a.	n.a.	n.a.	n.a.	n.a.	n.a.	n.a.
	20097608	8389	7098.6	6.7626e-05	6.87521e-05	6.17661e-05	6.12031e-05	5.63814e-05	5.56505e-05	5.07855e-05	5.04099e-05	0	4	18	0	0	12	0	0	7	0	0	5
	20097639	41371.2	7679.5	3.05621e-05	2.67584e-05	2.2009e-05	2.18565e-05	2.2009e-05	2.04725e-05	2.2009e-05	2.04725e-05	11	2	10	0	1	1	0	0	1	0	0	1
	20097661	3818.4	3551.4	5.20762e-05	6.09796e-05	3.21272e-05	3.36697e-05	3.21272e-05	3.27968e-05	2.98075e-05	3.17992e-05	2	17	16	1	4	4	1	2	4	0	0	4
	20100450	962.3	957	5.70655e-05	7.17287e-05	5.70655e-05	5.96968e-05	4.64808e-05	5.09042e-05	3.08338e-05	3.33191e-05	0	9	11	1	5	10	0	4	8	0	2	5
	20101450	n.a.	n.a.	n.a.	n.a.	n.a.	n.a.	n.a.	n.a.	n.a.	n.a.	n.a.	n.a.	n.a.	n.a.	n.a.	n.a.	n.a.	n.a.	n.a.	n.a.	n.a.	n.a.
	20101466	259.2	257.7	0.00179936	0.00188661	0.00179936	0.00188661	0.00179936	0.00188661	0.00179082	0.00182991	1	20	30	1	20	30	1	20	30	1	11	29
	20101910	n.a.	n.a.	n.a.	n.a.	n.a.	n.a.	n.a.	n.a.	n.a.	n.a.	n.a.	n.a.	n.a.	n.a.	n.a.	n.a.	n.a.	n.a.	n.a.	n.a.	n.a.	n.a.
	20102111	420.2	415.5	0.000726225	0.000796111	0.000726225	0.000791848	0.000726225	0.000755613	0.00069882	0.000723641	0	22	33	0	21	33	0	11	33	0	9	29
	20102207	4828.4	4315.9	1.9812e-05	3.01683e-05	4.21922e-06	4.92544e-06	1.10067e-06	1.12875e-06	1e-06	1e-06	1	19	14	0	1	3	0	0	1	0	0	0
	20102236	1012.1	1004.6	0.000722466	0.000748076	0.000719402	0.000725153	0.000703649	0.000695618	0.00067258	0.000667405	0	19	25	1	11	23	2	4	17	0	2	11
	20102251	174.8	173.1	0.0012443	0.00133031	0.0012443	0.00133031	0.0012443	0.00133031	0.0012443	0.00131496	0	13	20	0	13	20	0	13	20	0	10	20
	20102362	2815.9	2793.3	0.000201314	0.000208806	0.000185272	0.000185817	0.000177251	0.000174877	0.000133213	0.000132862	0	14	30	0	4	21	1	3	16	0	1	7
	20110104	428.2	423.7	0.00176352	0.00179875	0.00176352	0.00179561	0.00176352	0.00177784	0.00176352	0.00176739	0	13	35	0	12	35	0	7	35	0	4	35
	20110187	559.6	555.1	0.000889534	0.000919078	0.000889534	0.000908707	0.000889534	0.00090392	0.000849173	0.000857647	0	15	37	0	11	37	0	9	37	1	7	29
	20110299	2469.6	2445.8	0.00017646	0.000203163	0.000167314	0.000176907	0.000138801	0.000143771	0.000120868	0.000121499	0	33	30	0	14	25	0	8	16	0	2	9
	20110402	486.7	479.2	0.00033216	0.000386291	0.00033216	0.000386291	0.00033216	0.000361339	0.000309409	0.000309587	0	18	20	0	18	20	0	11	20	1	3	15
	20110602	4781.3	3968.2	0.000230357	0.000253457	0.000216464	0.000223212	0.000200069	0.00020636	0.000151349	0.000139396	1	33	48	1	9	38	0	6	31	0	1	20
	20110619	1979.9	1960.1	0.000544894	0.00048488	0.000540644	0.000462059	0.000535052	0.000455507	0.000490539	0.000409866	1	25	45	1	9	43	1	8	42	1	5	31
	20110891	n.a.	n.a.	n.a.	n.a.	n.a.	n.a.	n.a.	n.a.	n.a.	n.a.	n.a.	n.a.	n.a.	n.a.	n.a.	n.a.	n.a.	n.a.	n.a.	n.a.	n.a.	n.a.
	20111053	7927.3	4646.7	0.000253131	0.000290882	0.000174024	0.000203865	0.000140616	0.000166409	2.44696e-05	4.85121e-05	9	40	138	7	11	81	3	5	64	4	5	15
	20111249	12937	7440.4	0.000131043	0.000140711	0.00012115	0.000128568	0.000115946	0.000123092	0.000108073	0.000112438	1	5	20	0	0	7	0	0	4	0	0	1
	20111347	25170.4	7630.8	5.63563e-05	7.64932e-05	3.53305e-05	5.41488e-05	2.10962e-05	2.90767e-05	9.11413e-06	1.82818e-05	3	2	50	0	3	16	1	1	5	0	0	2
	20120568	7148.3	4557	8.47539e-05	8.68829e-05	2.69503e-05	3.97484e-05	1.10279e-05	1.80763e-05	1.05323e-06	1.55495e-06	14	29	63	2	14	25	0	3	14	0	0	1
	20121119	427.1	423.5	0.00134807	0.00135621	0.00134807	0.00135307	0.00134807	0.00134993	0.00129622	0.0012851	0	4	43	0	3	43	1	3	42	1	0	35
	20121257	985.6	976.6	0.00038237	0.000432163	0.00038237	0.000409035	0.000373383	0.000382734	0.000338786	0.000342374	0	25	29	0	14	29	0	6	27	0	3	20
PA_pH1N1	20094785	53014.3	7730.6	7.60845e-05	8.23713e-05	3.93995e-05	4.83523e-05	2.21237e-05	2.78338e-05	2.05974e-05	2.33138e-05	13	8	49	8	9	7	0	0	3	0	0	2
	20095121	1839.7	1822.3	0.00025641	0.000270719	0.000248163	0.000249778	0.000231419	0.000232621	0.000224421	0.000224043	0	15	18	0	5	16	0	4	11	0	2	9
	20095236	2098.7	2081.5	0.000369141	0.000330218	0.000333431	0.000244516	0.000316344	0.000222649	0.00029816	0.000198131	1	60	47	2	22	31	1	15	24	1	4	19
	20095267	1713.5	1695	0.00109958	0.00113601	0.00109958	0.00111974	0.00107972	0.00109695	0.00105772	0.0010644	0	23	80	1	12	79	0	6	73	0	3	65
	20095383	29170.3	7689.5	2.24918e-05	4.1376e-05	1.15375e-05	3.69514e-05	2.56914e-06	1.50078e-05	1e-06	1e-06	3	5	21	1	12	7	1	7	0	0	0	0
	20095452	1137.4	1129.1	0.000100651	0.000123387	0.000100651	0.000119315	9.58007e-05	0.000107505	7.51854e-05	8.30723e-05	0	15	12	0	13	12	0	9	11	0	6	7
	20095501	21664	7672.2	7.57018e-05	7.01745e-05	6.92288e-05	5.90281e-05	5.88084e-05	4.91401e-05	4.98099e-05	4.11099e-05	3	8	17	1	0	10	1	0	5	0	0	2
	20095509	73892.6	7726.4	5.76419e-05	5.74833e-05	1.07954e-05	1.76734e-05	3.99462e-06	2.20174e-06	1e-06	1e-06	15	8	54	2	8	3	1	1	0	0	0	0
	20095510	905	893.6	0.000308361	0.000322597	0.000308361	0.000317452	0.000308361	0.000317452	0.000296677	0.0002979	0	7	22	0	5	22	0	5	22	0	1	19
	20096069	1506.3	1492.9	7.78332e-05	9.82448e-05	7.78332e-05	8.50017e-05	7.44757e-05	7.91502e-05	5.64672e-05	5.75918e-05	0	16	16	1	9	15	0	4	15	0	1	7
	20096074	31612.6	7696.3	0.00010745	9.83301e-05	7.61954e-05	6.44582e-05	7.61954e-05	6.26063e-05	7.61954e-05	6.26063e-05	30	18	40	1	1	3	1	0	3	1	0	3
	20097208	24378.6	7689.8	6.1916e-05	8.34066e-05	5.17884e-05	7.61123e-05	4.96384e-05	6.87581e-05	4.86011e-05	5.41695e-05	6	11	18	0	6	8	1	6	4	0	0	3
	20097214	17247.5	7621.8	6.50435e-05	9.7542e-05	4.47574e-05	7.1e-05	3.47609e-05	6.06245e-05	2.86564e-05	3.46856e-05	2	30	35	1	6	12	1	6	6	0	0	4
	20097575	2270.6	2232	0.000244206	0.000260985	0.000231247	0.000238738	0.000224564	0.000230499	0.00020958	0.00021196	0	19	26	0	10	21	0	8	19	0	2	16
	20097608	25511.6	7705.6	5.75442e-05	5.16121e-05	4.64787e-05	3.9977e-05	3.9342e-05	3.07286e-05	2.45099e-05	1.75421e-05	5	7	24	0	5	10	0	1	7	0	1	3
	20097639	24487.7	7667.8	4.35593e-06	3.5377e-06	1e-06	1e-06	1e-06	1e-06	1e-06	1e-06	4	1	4	0	0	0	0	0	0	0	0	0
	20097661	4240.4	3429.4	0.000121762	0.000141707	0.000103546	0.00010618	7.65483e-05	8.62043e-05	3.54551e-05	4.34373e-05	0	22	26	1	3	16	1	5	8	0	0	2
	20100450	1442.8	1432.2	7.87126e-05	9.82309e-05	7.87126e-05	8.50692e-05	6.40536e-05	6.67713e-05	3.95156e-05	4.20531e-05	0	15	10	0	8	10	0	5	6	0	5	2
	20101450	12577.2	3986.4	5.53819e-05	6.14726e-05	4.38303e-05	4.75173e-05	4.24777e-05	4.75173e-05	4.24777e-05	4.75173e-05	5	12	12	1	5	4	0	5	4	0	5	4
	20101466	427.5	424.5	0.000639967	0.000690937	0.000639967	0.000690937	0.000639967	0.000684439	0.000606624	0.000628124	0	17	35	0	17	35	0	15	35	0	9	29
	20101910	479	475.1	0.00140223	0.00150487	0.00140223	0.0014981	0.00140223	0.00145552	0.00130146	0.00131325	0	32	80	0	30	80	2	21	78	3	13	60
	20102111	511.6	505.7	0.000966963	0.000998337	0.000966963	0.000992882	0.000966963	0.000979243	0.000951686	0.000950148	0	14	41	0	12	41	0	8	41	0	2	39
	20102207	3778.8	3690.6	9.16193e-05	0.000105144	7.9087e-05	7.31274e-05	6.4973e-05	5.60602e-05	4.06386e-05	3.56294e-05	1	26	33	3	2	23	2	1	14	1	0	7
	20102236	509.2	504.7	0.00163522	0.0016653	0.00163522	0.00166257	0.00163522	0.00165528	0.00161806	0.00163068	0	8	22	0	7	22	0	5	22	0	3	21
	20102251	3098.1	2784.5	0.000493145	0.000525243	0.000481273	0.000497668	0.000477414	0.00049354	0.000467026	0.000481982	2	27	63	2	10	57	2	10	55	2	10	53
	20102362	2895.5	2877.4	0.000284387	0.000309345	0.00027486	0.00027579	0.00026565	0.000265723	0.000252947	0.000252621	0	31	28	0	3	22	0	1	17	0	0	11
	20110104	638.9	631.8	0.00161493	0.00103484	0.00161493	0.0010232	0.00160197	0.000993363	0.00159837	0.000970075	2	24	28	2	21	28	2	15	26	2	7	25
	20110187	357	353.7	0.00118102	0.00115964	0.00118102	0.00115964	0.00118102	0.00115964	0.00118102	0.00114534	1	15	52	1	15	52	1	15	52	2	12	51
	20110299	1359.3	1345.3	0.000340942	0.000363297	0.000340942	0.000354411	0.000320648	0.000326728	0.000286824	0.000288109	0	16	42	0	11	42	0	5	37	0	1	29
	20110402	454.8	446.7	0.000295217	0.000358156	0.000295217	0.000358156	0.000286118	0.000342718	0.000244666	0.000262442	0	19	23	0	19	23	0	18	22	0	8	17
	20110602	867.4	860.8	0.00103785	0.00107142	0.00103785	0.00104364	0.00101823	0.0010116	0.000964168	0.000945901	2	44	87	2	33	87	3	28	82	2	22	76
	20110619	2197.2	2117.1	0.000406163	0.000422392	0.000388377	0.000389817	0.000340457	0.000352247	0.00030614	0.00027993	4	48	80	4	33	74	3	33	63	5	29	56
	20110891	5299.3	3886	0.000124763	0.00014257	0.000118689	0.000133223	0.000102552	0.000125296	9.78667e-05	0.000108968	0	5	24	1	1	19	0	2	15	0	0	14
	20111053	22939.3	6558.9	3.24094e-05	5.57286e-05	8.21759e-06	2.49552e-05	8.01716e-06	2.30625e-05	7.71652e-06	2.30625e-05	17	22	26	1	1	2	1	0	1	0	0	1
	20111249	21865.7	7668.6	0.000128685	0.000156002	0.000107406	0.000137056	0.000103138	0.00013244	6.39432e-05	7.37442e-05	10	17	43	0	6	22	1	8	18	0	3	5
	20111347	3722.5	3600.7	0.000229604	0.000268658	0.000208237	0.000222946	0.000173654	0.000180297	4.95273e-05	5.09481e-05	0	39	75	1	7	58	0	2	41	0	0	10
	20120568	10941.8	6759.1	4.55911e-05	4.97247e-05	1.70599e-05	1.5033e-05	1.59674e-05	1.36046e-05	1.42446e-05	1.12238e-05	0	19	34	0	1	5	0	0	4	0	0	2
	20121119	378.8	375.3	0.00119176	0.00125312	0.00119176	0.00125312	0.00119176	0.00125312	0.00118569	0.00122249	0	22	38	0	22	38	0	22	38	1	16	36
	20121257	909.1	900.2	0.000678698	0.000729356	0.000678698	0.000700754	0.000641274	0.000649168	0.000606884	0.000610351	0	22	46	0	11	46	0	4	36	0	1	28
HA_pH1N1	20094785	36964.4	7615.9	5.41374e-05	4.8744e-05	1.00115e-05	1.18814e-05	8.0657e-06	7.99706e-06	8.0657e-06	7.99706e-06	9	1	36	0	1	2	0	0	1	0	0	1
	20095121	3839.1	3766.8	0.0012255	0.000958884	0.00120298	0.00092362	0.0011915	0.000908222	0.00113529	0.000881428	7	20	79	7	6	68	7	2	61	4	3	54
	20095236	5728	4208.3	0.000500857	0.000480903	0.000422478	0.000357266	0.000396554	0.00033218	0.000355542	0.000297446	2	57	84	3	18	39	2	18	31	1	5	25
	20095267	4195.8	4060.4	0.00124558	0.0010754	0.00122817	0.00104069	0.00116914	0.000975119	0.000999509	0.000822266	8	19	120	10	4	108	10	2	88	8	2	50
	20095383	40750	7613.2	0.000122828	0.00010438	9.49711e-05	8.43423e-05	8.67864e-05	8.04566e-05	7.96123e-05	6.55996e-05	23	5	30	0	0	7	0	1	4	0	0	1
	20095452	1616.5	1605.5	0.000209192	0.000245676	0.000198068	0.000206657	0.000191968	0.000198347	0.000151063	0.00015138	0	21	24	0	7	21	0	5	20	0	0	14
	20095501	73585.6	7712.5	4.75321e-05	3.82059e-05	2.52243e-05	2.26378e-05	1.62303e-05	1.87269e-05	9.02558e-06	8.19773e-06	41	5	21	0	1	5	0	0	4	0	0	1
	20095509	83818.2	7686.2	7.25661e-05	3.83369e-05	4.09473e-05	1.93949e-05	3.8373e-05	1.72063e-05	3.8373e-05	1.38858e-05	55	4	24	0	0	3	0	1	1	0	0	1
	20095510	1010.1	998.6	0.00229135	0.00209873	0.00229135	0.00208769	0.00226895	0.00202321	0.00219716	0.00192737	1	25	41	1	21	41	1	5	36	3	0	20
	20096069	2633.3	2611.4	9.86829e-05	0.000128832	9.03125e-05	9.39586e-05	5.90335e-05	6.19727e-05	4.0971e-05	3.19859e-05	0	26	32	2	10	26	0	4	17	1	0	6
	20096074	38518.1	7600	0.000144341	0.000163557	0.000129568	0.000146919	0.000129568	0.000146919	0.000129568	0.000146919	7	5	21	0	0	6	0	0	6	0	0	6
	20097208	62176.4	7676.9	9.55761e-05	8.88555e-05	6.6684e-05	7.02684e-05	4.58896e-05	5.31168e-05	1.51504e-05	1.62448e-05	22	1	38	1	1	18	2	3	8	0	0	2
	20097214	40982.1	7622.3	0.000124	0.000137206	8.23602e-05	0.000102429	6.38331e-05	8.47738e-05	6.38331e-05	8.47738e-05	11	2	42	4	4	8	0	0	4	0	0	4
	20097575	12073.4	4754.1	0.000209324	0.000233769	0.00012424	0.000143117	7.16804e-05	0.000108466	2.03703e-05	4.13611e-05	18	29	104	10	16	51	7	21	34	1	10	28
	20097608	31637.9	7568.2	6.06853e-05	5.07374e-05	3.33494e-05	2.14599e-05	2.1084e-06	1.32592e-05	1e-06	1e-06	12	3	33	4	1	6	0	3	1	0	0	0
	20097639	54906.4	7669.1	0.000193221	0.000223954	0.000181632	0.000217903	0.000178959	0.000213895	0.000169831	0.000203911	6	2	13	0	1	7	0	0	6	0	0	3
	20097661	6321.6	4597.4	7.89099e-05	0.000121753	2.98206e-05	4.39067e-05	2.28472e-05	3.02805e-05	1.2754e-05	1.71589e-05	1	41	39	0	3	11	0	1	7	0	0	3
	20100450	1698.5	1687.7	0.000814161	0.00075026	0.000811429	0.000731357	0.000780351	0.000692865	0.000673458	0.000586323	5	16	70	5	7	69	5	2	59	5	2	35
	20101450	20730.7	6990	0.00191017	0.00140223	0.00188155	0.00137128	0.00185376	0.00136497	0.00181943	0.00130182	48	15	73	43	3	53	40	9	44	37	1	36
	20101466	2395.4	2381.4	0.00275015	0.00254319	0.00273732	0.00250251	0.00271116	0.00247645	0.00263101	0.00239655	8	25	122	9	6	116	8	2	110	8	2	98
	20101910	1328.2	1318.8	0.00701354	0.00510595	0.00701354	0.00508836	0.00699519	0.00504526	0.00692838	0.00497093	12	23	129	13	15	128	16	9	120	13	1	113
	20102111	968.8	957.8	0.00152492	0.00154736	0.00152492	0.00153404	0.00152013	0.00151587	0.00142374	0.00142261	0	13	96	0	7	96	1	4	94	0	0	81
	20102207	5916.7	5328.2	4.14693e-05	7.41365e-05	2.42149e-05	3.21149e-05	2.06856e-05	2.87402e-05	1e-06	1e-06	1	34	19	0	1	8	0	1	6	0	0	0
	20102236	1413.1	1402.1	0.000533205	0.000584965	0.000533205	0.000546078	0.00047738	0.00048361	0.000379277	0.0003806	0	29	56	1	10	55	0	4	42	0	0	21
	20102251	3974.3	3792	0.0103952	0.00567308	0.0103847	0.00565151	0.0103847	0.0056483	0.0103581	0.00561372	30	18	96	30	4	91	31	1	90	31	0	85
	20102362	4790.6	4423.6	0.000193124	0.000235107	0.000169392	0.000181083	0.000150624	0.000160365	5.93296e-05	6.33332e-05	0	46	56	0	7	42	0	4	34	0	0	11
	20110104	1516.3	1499.9	0.0047279	0.00421617	0.00472102	0.00416628	0.00469041	0.00412528	0.00459286	0.0040081	2	36	109	2	14	107	2	8	98	3	3	79
	20110187	4032.5	3687.1	0.000456993	0.000489411	0.000395859	0.000409494	0.000329547	0.000341219	0.000275893	0.000287889	4	33	112	1	6	86	1	6	65	1	7	51
	20110299	5092.1	4351.2	0.000198432	0.000255947	0.000163689	0.000200892	0.000145122	0.000179563	9.18117e-05	0.000121308	1	31	73	0	5	54	0	2	46	0	1	32
	20110402	1472.8	1449.7	0.000593104	0.000625772	0.000593104	0.000608167	0.000539938	0.000538148	0.000364291	0.000358898	1	22	76	1	13	76	1	3	60	1	1	31
	20110602	12448.1	5268.7	0.000540852	0.000857191	0.000464107	0.000766693	0.000436428	0.000739831	0.00034617	0.00066904	22	38	124	13	5	73	11	1	67	7	0	54
	20110619	2624.1	2595.7	0.00212558	0.00188649	0.00211762	0.0018561	0.00210745	0.00183979	0.00201174	0.00174973	5	30	130	5	11	127	5	4	124	6	3	105
	20110891	31282.4	7430.4	0.000250802	0.000230834	0.000168957	0.000153863	0.000140142	0.000111943	9.01153e-05	6.50268e-05	42	20	105	13	18	21	11	9	10	4	1	6
	20111053	8268	6610.7	9.02197e-05	0.000106784	5.66855e-05	6.52815e-05	5.19149e-05	5.7911e-05	1.32594e-05	1.54429e-05	3	25	35	1	5	10	0	2	9	0	0	2
	20111249	45792.9	7607.1	7.62538e-05	6.0848e-05	6.1839e-05	5.03254e-05	6.1839e-05	4.56741e-05	6.1839e-05	4.56741e-05	7	1	16	0	3	3	0	0	3	0	0	3
	20111347	27064.7	7529.3	8.65633e-05	8.73621e-05	2.94259e-05	3.04304e-05	1.01587e-05	6.85646e-06	1e-06	1e-06	8	7	70	2	1	11	2	1	1	0	0	0
	20120568	35946	7302.7	2.13165e-05	1.54093e-05	2.01708e-06	6.91034e-06	2.01708e-06	4.76575e-06	1e-06	1e-06	18	5	8	0	1	1	0	0	1	0	0	0
	20121119	1262	1250.9	0.00285235	0.00267517	0.00284959	0.00265013	0.00283535	0.00261257	0.00269425	0.00245259	5	37	120	5	26	119	5	13	115	5	0	87
	20121257	2032	2012.7	0.00169501	0.00156461	0.00167017	0.00152484	0.00161052	0.0014623	0.00150404	0.00138795	7	17	118	8	9	109	7	5	90	6	3	73
NP_pH1N1	20094785	40642.5	7671.3	5.23623e-05	5.29517e-05	3.07966e-05	3.6937e-05	6.22433e-06	8.78224e-06	3e-07	3e-07	3	3	22	1	2	10	0	1	1	0	0	0
	20095121	2467.7	2442.3	0.000261769	0.000263679	0.000258825	0.000257459	0.000255613	0.000254213	0.00023875	0.000237987	0	2	17	0	0	16	0	0	15	0	0	11
	20095236	355.4	351.9	0.000667114	0.00069816	0.000667114	0.00069816	0.000667114	0.00069816	0.000667114	0.000675639	0	5	13	0	5	13	0	5	13	0	1	13
	20095267	980.3	968.6	0.000130042	0.000161612	0.000130042	0.000154793	0.000130042	0.000138427	0.000100395	0.000113196	0	14	14	0	11	14	1	6	13	0	6	8
	20095383	9784.4	7072.9	3.29428e-05	2.90426e-05	2.46396e-05	9.6186e-06	1.58638e-05	4.94938e-06	8.70823e-06	3e-07	1	9	13	3	0	3	1	0	1	1	0	0
	20095452	1902.3	1886.7	8.36804e-05	9.34728e-05	8.12498e-05	8.54209e-05	8.12498e-05	8.54209e-05	7.01387e-05	7.42181e-05	0	7	11	0	4	10	0	4	10	0	4	8
	20095501	58390.5	7719.9	1.11082e-05	5.7324e-06	3e-07	3e-07	3e-07	3e-07	3e-07	3e-07	18	1	6	0	0	0	0	0	0	0	0	0
	20095509	43233.3	7676.1	3.70024e-05	2.77929e-05	8.66241e-06	7.14182e-06	4.91939e-06	7.14182e-06	3e-07	3e-07	22	4	21	0	0	2	0	1	1	0	0	0
	20095510	1266.5	1249.7	0.000136639	0.000153275	0.000136639	0.000151161	0.000136639	0.000133191	0.000110042	0.000110992	0	8	12	0	7	12	1	1	11	0	1	7
	20096069	592.8	586.8	0.000256267	0.000297178	0.000256267	0.000297178	0.000256267	0.00028367	0.000247353	0.000248774	0	11	10	0	11	10	0	7	10	0	1	9
	20096074	27549.5	7609.7	9.89212e-05	8.53223e-05	8.73652e-05	7.36046e-05	7.73437e-05	6.70079e-05	7.73437e-05	6.70079e-05	6	5	14	1	0	5	0	0	2	0	0	2
	20097208	52458.2	7720.2	0.000395874	0.000349578	0.000389855	0.00034513	0.000382175	0.000337258	0.000336268	0.000317581	7	3	15	0	0	13	0	0	10	0	3	3
	20097214	7786.9	6721.1	5.94605e-05	6.94788e-05	1.85761e-05	1.95563e-05	1.71341e-05	1.79839e-05	1.02635e-05	1.09083e-05	0	11	32	0	0	4	0	0	3	0	0	1
	20097575	297.1	294.2	0.000346765	0.000390633	0.000346765	0.000390633	0.000346765	0.000390633	0.000346765	0.000370428	0	7	7	0	7	7	0	7	7	0	3	7
	20097608	19806.7	7582.4	4.33517e-05	4.48615e-05	2.33432e-06	8.79809e-06	3e-07	3.65861e-06	3e-07	3e-07	2	6	30	0	2	1	0	1	0	0	0	0
	20097639	25980.1	7607.4	0.00016182	0.000125026	0.000155718	0.000119383	0.000155718	0.000116431	0.000155718	0.000116431	0	2	5	0	1	1	0	0	1	0	0	1
	20097661	7025.7	6092.2	4.67241e-05	7.61092e-05	3.41265e-05	4.14155e-05	3.29043e-05	3.65368e-05	3.23402e-05	3.65368e-05	0	33	11	0	2	3	1	0	1	0	0	1
	20100450	2141.2	2124.4	2.12851e-05	3.97975e-05	2.12851e-05	2.42516e-05	5.55263e-06	5.2856e-06	3e-07	3e-07	0	11	7	0	2	7	0	0	2	0	0	0
	20101450	15075.4	6967	6.88745e-05	7.98252e-05	6.32664e-05	7.21461e-05	5.92356e-05	6.84487e-05	5.92356e-05	6.84487e-05	2	11	9	0	4	5	0	4	4	0	4	4
	20101466	471.3	467.7	0.000599841	0.000618592	0.000599841	0.000618592	0.000599841	0.000618592	0.000585826	0.000586109	0	5	23	0	5	23	0	5	23	0	0	21
	20101910	849.7	842.4	0.000701176	0.000712683	0.000701176	0.000712683	0.000701176	0.000710331	0.000628105	0.00062644	0	5	37	0	5	37	0	4	37	0	1	24
	20102111	307.5	303.4	0.00143269	0.0014348	0.00143269	0.0014348	0.00143269	0.0014348	0.00143269	0.00143044	0	3	28	0	3	28	0	3	28	0	2	28
	20102207	2921.4	2892.3	7.50612e-05	8.31264e-05	7.50612e-05	7.44483e-05	6.33047e-05	6.28015e-05	5.87829e-05	5.77774e-05	0	9	6	0	2	6	0	2	2	0	1	1
	20102236	998.5	988.8	0.00110475	0.00110957	0.00110475	0.00110756	0.00110475	0.00110489	0.00108623	0.00108752	0	2	13	0	1	13	0	0	13	0	0	9
	20102251	4669	4578.7	0.000433448	0.000436951	0.000432175	0.0004332	0.000425809	0.000426853	0.000425809	0.000426853	0	2	21	0	0	20	0	0	17	0	0	17
	20102362	1956.1	1941.7	0.000119535	0.000139471	0.000119535	0.000125524	0.000119535	0.000120081	8.8469e-05	8.94656e-05	0	13	9	0	4	9	0	1	9	0	1	3
	20110104	283.3	279.6	0.000806647	0.000859866	0.000806647	0.000859866	0.000806647	0.000859866	0.000806647	0.000826794	0	7	15	0	7	15	0	7	15	0	2	15
	20110187	n.a.	n.a.	n.a.	n.a.	n.a.	n.a.	n.a.	n.a.	n.a.	n.a.	n.a.	n.a.	n.a.	n.a.	n.a.	n.a.	n.a.	n.a.	n.a.	n.a.	n.a.	n.a.
	20110299	597.1	589.4	0.000355073	0.000366457	0.000355073	0.000366457	0.000355073	0.000366457	0.000335163	0.000331716	0	4	22	0	4	22	0	4	22	1	2	18
	20110402	736.8	723.3	0.00021066	0.000252948	0.00021066	0.000252948	0.00021066	0.000230119	0.000194524	0.000200897	0	13	15	0	13	15	0	6	15	0	3	12
	20110602	1061.2	1052.9	0.000181747	0.000208903	0.000181747	0.000198866	0.000181747	0.000186319	0.000167431	0.000167499	0	12	12	0	7	12	0	2	12	0	0	9
	20110619	2811.6	2777.2	0.000194982	0.000201918	0.000192868	0.000189313	0.000176189	0.000175044	0.000164912	0.000163865	0	8	17	1	1	15	0	1	10	0	1	8
	20110891	9750.4	6710.7	6.57764e-05	6.45666e-05	3.77317e-05	3.28739e-05	3.48188e-05	3.0118e-05	3.27866e-05	2.77558e-05	0	14	25	0	5	4	0	4	3	0	4	1
	20111053	6597.3	6010.3	3.90454e-05	4.6266e-05	8.40978e-06	9.01143e-06	4.40512e-06	3.95624e-06	2.90338e-06	3.18697e-06	0	10	23	0	0	6	1	0	3	0	0	2
	20111249	21990.7	7599.9	9.96877e-05	9.62958e-05	8.04049e-05	7.7784e-05	6.90816e-05	6.12712e-05	6.40957e-05	5.5709e-05	1	1	24	0	2	9	0	0	4	0	0	2
	20111347	18186.1	7555.6	6.31587e-05	7.7278e-05	1.84137e-05	2.50017e-05	6.10159e-06	1.32002e-05	1.08957e-06	1.03154e-05	2	10	43	3	2	6	0	0	3	0	1	1
	20120568	8944.3	6392.3	5.39074e-06	9.71286e-06	2.36306e-06	4.23646e-06	2.36306e-06	4.23646e-06	5.90766e-07	2.06657e-06	1	7	6	0	2	4	0	2	4	0	2	1
	20121119	357.2	353.6	0.000785815	0.000814472	0.000785815	0.000814472	0.000785815	0.000808868	0.000785815	0.000803264	0	7	15	0	7	15	0	6	15	0	5	15
	20121257	488.6	482.9	0.000675964	0.000722174	0.000675964	0.000722174	0.000675964	0.000709864	0.000669205	0.00067567	0	11	14	0	11	14	0	8	14	0	1	13
NA_pH1N1	20094785	38525.4	7648.8	4.64959e-05	5.86663e-05	3.61698e-05	3.69873e-05	2.24456e-05	2.21544e-05	1e-06	1e-06	6	18	16	0	1	9	1	1	4	0	0	0
	20095121	3739.4	3706.1	0.000318186	0.000350482	0.000314296	0.000315748	0.000301849	0.000303385	0.000293291	0.00029475	0	26	15	0	0	13	0	0	9	0	0	6
	20095236	6145.7	5650.5	0.000291112	0.000315467	0.000243185	0.000240172	0.000227682	0.000224083	0.000222949	0.000219192	1	34	41	0	1	14	0	1	7	0	1	6
	20095267	4470.6	4420.7	0.00032666	0.000364074	0.000310392	0.000308961	0.000297703	0.000298926	0.000292823	0.000294155	0	36	29	2	1	19	0	0	14	0	0	12
	20095383	24818	7572.4	8.33705e-05	8.64384e-05	6.20077e-05	6.69418e-05	5.55901e-05	5.8394e-05	5.55901e-05	5.35918e-05	4	5	18	1	3	2	0	1	1	0	0	1
	20095452	384.3	381.5	0.000210052	0.000240183	0.000210052	0.000240183	0.000210052	0.000240183	0.000202483	0.000202058	0	5	8	0	5	8	0	5	8	0	0	7
	20095501	48731.3	7706	1.15214e-05	1.14196e-05	1e-06	1e-06	1e-06	1e-06	1e-06	1e-06	18	8	5	0	0	0	0	0	0	0	0	0
	20095509	59892.6	7713.1	0.000159935	0.000137099	0.000116196	0.0001024	0.000113427	0.000100043	0.000103264	0.000100043	23	5	34	0	0	4	0	0	3	0	1	2
	20095510	749.3	740	0.00108318	0.00111542	0.00108318	0.00111247	0.00108318	0.00109773	0.00106085	0.00106628	0	8	13	0	7	13	0	3	13	0	1	10
	20096069	2669.2	2645.3	8.58289e-05	0.000116845	8.09244e-05	8.79772e-05	7.38401e-05	7.42307e-05	4.79552e-05	4.75627e-05	0	24	14	0	7	12	1	3	8	0	0	3
	20096074	27268.1	7589.6	0.000136716	0.000134826	0.000122074	0.000121889	0.000122074	0.000121889	0.000115806	0.000117865	7	4	16	0	0	6	0	0	6	0	0	5
	20097208	44889.6	7710.9	3.80408e-05	3.03701e-05	3.24837e-05	2.77292e-05	2.82876e-05	1.81089e-05	1.79997e-05	1.81089e-05	7	1	7	0	0	5	2	0	2	0	0	2
	20097214	31142.8	7640.8	7.32811e-05	8.2428e-05	4.63553e-05	5.7395e-05	1e-06	4.18803e-06	1e-06	1e-06	5	7	33	2	5	16	0	1	0	0	0	0
	20097575	21006.4	7008.4	0.000116536	0.000128158	8.41994e-05	8.86211e-05	7.36399e-05	8.11495e-05	1.56489e-05	1.59809e-05	15	20	39	1	0	17	0	1	13	0	0	1
	20097608	22018.4	7589.5	3.83151e-05	3.71804e-05	1e-06	1e-06	1e-06	1e-06	1e-06	1e-06	2	3	30	0	0	0	0	0	0	0	0	0
	20097639	23077.2	7558.9	3.75026e-06	4.04097e-06	1e-06	1e-06	1e-06	1e-06	1e-06	1e-06	4	3	1	0	0	0	0	0	0	0	0	0
	20097661	1564.9	1548.3	4.74026e-05	6.9988e-05	4.74026e-05	5.30781e-05	3.76432e-05	4.36838e-05	3.16017e-05	3.28803e-05	0	11	7	0	3	7	0	2	5	0	1	4
	20100450	1015.1	1008.4	8.66926e-05	0.000113956	8.66926e-05	0.000111071	8.66926e-05	8.65485e-05	6.87809e-05	6.85176e-05	0	10	8	0	9	8	0	1	8	0	1	4
	20101450	397.4	395.8	7.87001e-05	9.37173e-05	7.87001e-05	9.37173e-05	7.87001e-05	8.82045e-05	6.58885e-05	7.16661e-05	0	3	3	0	3	3	0	2	3	0	1	2
	20101466	1805.5	1800	0.000505515	0.00053293	0.000505515	0.000510303	0.000485375	0.000484849	0.000426969	0.000424243	0	17	26	1	6	25	0	3	20	0	0	9
	20101910	1499.7	1488.9	0.000840879	0.000859224	0.000837485	0.000844569	0.000816633	0.000817215	0.000752136	0.000749806	0	14	45	0	9	44	0	5	39	0	1	26
	20102111	1044.2	1031.9	0.000606644	0.000635738	0.000606644	0.000631509	0.000602465	0.000610365	0.000535601	0.000535655	0	14	37	0	12	37	1	7	35	0	1	26
	20102207	3739.8	3707.4	0.000329624	0.000346036	0.000329624	0.000328381	0.000322428	0.0003223	0.000276339	0.000276201	0	15	13	1	2	12	0	1	10	0	0	2
	20102236	1017.3	1009	0.000283826	0.000321465	0.000283826	0.000318582	0.000278821	0.000287588	0.000258088	0.000258757	0	13	13	0	12	13	0	4	12	0	1	9
	20102251	2361	2336.8	0.000335149	0.000358534	0.000332377	0.000337681	0.000326216	0.000325232	0.000284014	0.000283217	0	17	20	0	4	19	0	0	17	0	0	12
	20102362	4423.7	4370.5	6.46104e-05	0.000101341	4.84989e-05	4.85903e-05	2.40028e-05	1.89702e-05	1.47963e-06	1.33124e-06	0	32	23	1	2	14	1	0	6	0	0	1
	20110104	2087.8	2065	0.00254637	0.00256433	0.00253696	0.00254179	0.00253383	0.00253051	0.00250074	0.00249987	0	13	36	0	4	33	1	1	31	0	0	24
	20110187	5169.1	4968.2	0.000327965	0.000346785	0.000296589	0.000291744	0.000242562	0.000244462	0.00021597	0.000217381	2	27	53	2	1	38	2	1	20	0	0	15
	20110299	6442.6	5765.8	0.000136818	0.00015994	0.000115369	0.000116045	0.000105097	0.00010772	5.05728e-05	5.61303e-05	0	26	32	0	0	19	0	1	13	0	0	4
	20110402	804.9	791.5	0.000441861	0.000501702	0.000441861	0.000498946	0.000436439	0.000467704	0.000381319	0.000400627	0	18	26	0	17	26	0	9	25	0	4	18
	20110602	17161.7	7038.8	0.000162899	0.000172756	0.000129421	0.000113552	0.000114886	9.04075e-05	5.5557e-05	5.18681e-05	7	41	47	1	1	20	3	3	10	1	2	3
	20110619	1004.4	994.2	0.00329614	0.00297578	0.00329614	0.00296627	0.00329614	0.00295676	0.00329614	0.00293555	1	15	30	1	11	30	1	7	30	1	0	30
	20110891	3607.4	3597	0.000191725	0.000180151	0.000167734	0.000148003	0.000147574	0.000126166	0.000131849	0.000110598	1	11	30	1	2	19	1	0	10	1	0	7
	20111053	43376.7	7316.7	1.97006e-05	2.59432e-05	1.63976e-05	1.06357e-05	1.63976e-05	1.06357e-05	1.63976e-05	1.06357e-05	2	13	5	0	0	1	0	0	1	0	0	1
	20111249	5604.3	5567.7	1.31067e-05	1.89405e-05	1.0122e-05	3.2656e-06	6.48847e-06	1e-06	1e-06	1e-06	3	14	4	3	0	2	3	0	0	0	0	0
	20111347	7777.1	6787.2	4.18947e-05	4.70404e-05	8.60339e-06	8.57227e-06	1e-06	1e-06	1e-06	1e-06	1	9	23	1	1	2	0	0	0	0	0	0
	20120568	11436.7	6720.6	4.4514e-06	6.8176e-06	2.73443e-06	4.1122e-06	2.73443e-06	4.1122e-06	1e-06	1e-06	0	2	3	0	0	1	0	0	1	0	0	0
	20121119	1300	1289	0.00160556	0.00163513	0.00160556	0.00161933	0.00158654	0.00159281	0.00157647	0.00157983	0	12	31	0	5	31	0	2	26	0	0	24
	20121257	3137.5	3107.8	0.000823362	0.000844791	0.000821508	0.000823028	0.000821508	0.000821389	0.000801805	0.000800562	0	18	23	0	3	22	0	1	22	0	0	18
MP_pH1N1	20094785	38159.3	7620	3.33063e-05	3.69855e-05	2.25559e-05	2.49902e-05	1e-06	6.28325e-06	1e-06	1e-06	2	0	11	1	0	5	0	1	0	0	0	0
	20095121	6370.3	5533.5	8.16497e-05	0.000102452	4.78283e-05	4.46382e-05	3.29673e-05	3.30362e-05	4.61201e-06	5.30939e-06	0	18	22	1	0	7	0	0	4	0	0	1
	20095236	368.4	365.1	0.00044603	0.000500735	0.00044603	0.000500735	0.00044603	0.000500735	0.00044603	0.000464968	0	6	12	0	6	12	0	6	12	0	2	12
	20095267	3601.4	3560	0.000151976	0.000169332	0.000132639	0.00013082	0.000113907	0.00011462	0.000100915	9.81147e-05	0	10	19	1	1	12	0	1	7	1	0	5
	20095383	33926.1	7536.5	3.11437e-05	3.07536e-05	1.35031e-05	2.15131e-05	1.35031e-05	2.15131e-05	2.30932e-06	1.01068e-05	9	1	7	0	0	2	0	0	2	0	0	1
	20095452	2588.6	2571.3	0.000163937	0.000173928	0.000163937	0.00016631	0.000152588	0.000152345	0.000132411	0.000132456	0	4	11	0	1	11	0	0	9	0	0	6
	20095501	45983.2	7631.5	1.1619e-05	6.41634e-06	4.61445e-06	5.41824e-06	1e-06	1e-06	1e-06	1e-06	6	0	2	0	0	1	0	0	0	0	0	0
	20095509	37212.2	7580.2	2.45628e-05	1.56471e-05	1e-06	1e-06	1e-06	1e-06	1e-06	1e-06	12	3	10	0	0	0	0	0	0	0	0	0
	20095510	1262.4	1245.6	0.000256	0.000276049	0.000256	0.000268187	0.000249967	0.00025421	0.000206007	0.000210531	0	5	15	0	3	15	0	1	14	0	1	9
	20096069	696.6	689.9	0.000195261	0.000217656	0.000195261	0.000217656	0.000195261	0.000211347	0.000167143	0.000178226	0	4	7	0	4	7	0	3	7	0	2	4
	20096074	18447.8	7331.6	7.93346e-05	7.83648e-05	7.8037e-05	7.19828e-05	7.8037e-05	7.19828e-05	7.8037e-05	7.19828e-05	0	5	3	0	0	2	0	0	2	0	0	2
	20097208	62794.7	7621.4	7.71293e-05	7.9811e-05	7.13589e-05	7.68128e-05	7.13589e-05	7.23868e-05	1.27365e-05	2.48428e-05	4	0	10	0	0	8	1	0	7	1	2	0
	20097214	32545.2	7586.1	6.0985e-05	5.62277e-05	8.35869e-06	4.87689e-06	1e-06	1e-06	1e-06	1e-06	2	2	25	1	0	1	0	0	0	0	0	0
	20097575	442.7	438.7	0.000243339	0.000292712	0.000243339	0.000292712	0.000243339	0.000292712	0.000243339	0.000260464	0	7	8	0	7	8	0	7	8	0	3	8
	20097608	16708.1	7370.4	2.95673e-05	2.30314e-05	1e-06	1e-06	1e-06	1e-06	1e-06	1e-06	4	1	12	0	0	0	0	0	0	0	0	0
	20097639	28146.4	7518.3	4.10569e-05	2.73543e-05	3.71136e-05	2.47492e-05	3.71136e-05	2.47492e-05	3.71136e-05	2.47492e-05	1	0	3	0	0	1	0	0	1	0	0	1
	20097661	7260.9	5903.9	4.27108e-05	6.28495e-05	2.11306e-05	2.78307e-05	1e-06	1e-06	1e-06	1e-06	0	15	12	0	2	4	0	0	0	0	0	0
	20100450	3510.8	3485.7	7.28363e-05	9.05299e-05	5.8579e-05	5.68153e-05	5.08304e-05	5.02597e-05	5.88889e-06	5.6191e-06	0	10	12	1	2	7	0	0	6	0	0	1
	20101450	13666.8	6875.2	0.000241803	0.000247852	0.00017134	0.000170457	0.000157884	0.000150041	3.24845e-05	1e-06	0	7	63	0	1	24	0	0	19	2	0	0
	20101466	789.7	784.3	0.000394079	0.000400963	0.000394079	0.000400963	0.000394079	0.000394026	0.000373411	0.000373215	0	1	11	0	1	11	0	0	11	0	0	9
	20101910	1330.1	1319.4	0.000483474	0.000517087	0.000483474	0.00049647	0.000473657	0.000473378	0.000449115	0.000448637	0	11	13	0	5	13	0	0	11	0	0	8
	20102111	346.3	341.7	0.00138243	0.00140741	0.00138243	0.00140741	0.00138243	0.00140741	0.00138243	0.00140741	0	1	12	0	1	12	0	1	12	0	1	12
	20102207	3800.2	3764.6	1.2599e-05	1.67648e-05	5.44046e-06	5.20288e-06	1e-06	1e-06	1e-06	1e-06	0	2	3	0	0	1	0	0	0	0	0	0
	20102236	954.9	946.2	0.000391985	0.000399049	0.000391985	0.000394449	0.000391985	0.000390999	0.00035894	0.000357649	0	2	6	0	1	6	0	0	6	0	0	3
	20102251	12733.7	6714.5	0.000202268	8.02182e-05	0.00018569	5.1048e-05	0.000175777	4.5376e-05	0.000169454	3.37079e-05	1	8	13	2	0	4	1	0	3	1	0	2
	20102362	2069.9	2055.9	9.83037e-05	0.000117501	9.46238e-05	9.95053e-05	7.78018e-05	8.09804e-05	7.78018e-05	7.72754e-05	0	9	5	0	3	4	0	2	1	0	0	1
	20110104	284.6	280.9	0.0009826	0.00103029	0.0009826	0.00103029	0.0009826	0.00103029	0.0009826	0.00101867	0	5	9	0	5	9	0	5	9	0	4	9
	20110187	175.8	174	0.0023274	0.00234514	0.0023274	0.00234514	0.0023274	0.00234514	0.0023274	0.00230762	0	3	12	0	3	12	0	3	12	0	0	12
	20110299	656.9	649.1	0.000414097	0.000422459	0.000414097	0.000422459	0.000414097	0.00041743	0.00039919	0.000402342	0	1	10	0	1	10	0	0	10	0	0	9
	20110402	1022.1	1002.9	0.000237397	0.000269078	0.000237397	0.000260398	0.00023101	0.000234358	0.000209719	0.000209404	0	7	9	0	5	9	0	1	8	0	0	5
	20110602	1224.3	1215	0.000278189	0.000306295	0.000278189	0.000283905	0.000271967	0.000266889	0.000253303	0.000257933	0	9	11	0	3	11	0	0	10	0	1	8
	20110619	3627.2	3583	0.000124197	0.000159439	0.000109197	0.000108115	8.60978e-05	8.53379e-05	4.88988e-05	4.8591e-05	0	20	16	0	0	12	0	0	8	0	0	2
	20110891	21394.7	7037.4	5.15724e-05	5.07165e-05	8.39196e-06	1.11329e-05	1e-06	1e-06	1e-06	1e-06	5	1	29	0	0	2	0	0	0	0	0	0
	20111053	7590.7	5996.9	5.49035e-05	8.18337e-05	1.11814e-05	1.9778e-05	1e-06	1e-06	1e-06	1e-06	1	20	21	0	4	5	0	0	0	0	0	0
	20111249	44288.5	7580.6	0.000775139	0.000797806	0.000755483	0.000786753	0.000755483	0.000786753	0.000755483	0.000786753	10	2	12	0	0	5	0	0	5	0	0	5
	20111347	22952.8	7498.1	6.53753e-05	6.31284e-05	2.1855e-05	2.9605e-05	2.1855e-05	2.9605e-05	1.06193e-05	2.07525e-05	8	7	22	0	0	2	0	0	2	0	0	1
	20120568	9925	6522.6	7.34565e-06	7.17354e-06	1e-06	8.34133e-07	1e-06	1e-06	1e-06	1e-06	1	3	3	0	1	0	0	0	0	0	0	0
	20121119	460.4	455.7	0.00119588	0.00122486	0.00119588	0.00122486	0.00119588	0.00121769	0.0011817	0.00119382	0	3	12	0	3	12	0	2	12	0	1	11
	20121257	437.3	432.3	0.00169466	0.00173191	0.00169466	0.00173191	0.00169466	0.0017168	0.00169466	0.00170673	0	3	10	0	3	10	0	1	10	0	0	10
NS_pH1N1	20094785	38033.4	7474	0.000167013	0.000225884	0.000123428	0.000193825	0.00011671	0.000179595	0.00011671	0.000179595	5	1	17	2	2	3	0	0	2	0	0	2
	20095121	4302.8	4258.1	0.000201155	0.000218482	0.000182404	0.000180585	0.000176721	0.00017513	0.000169618	0.000167953	1	12	15	1	1	9	1	1	8	1	1	7
	20095236	5154.9	4989.9	0.000166007	0.000195507	0.000140631	0.000140628	0.000140631	0.000140628	0.000140631	0.000140628	1	19	16	1	1	8	1	1	8	1	1	8
	20095267	4057.1	4015.7	0.00066382	0.000679179	0.000650863	0.000654521	0.00063218	0.000635951	0.000618319	0.000621643	0	9	19	0	3	16	0	3	13	0	2	11
	20095383	32864.7	7373.1	3.21761e-05	3.61456e-05	9.55982e-06	6.46641e-06	9.55982e-06	1e-06	1e-06	1e-06	9	10	8	0	0	1	1	0	0	0	0	0
	20095452	319.7	317.7	0.000286787	0.000311652	0.000286787	0.000311652	0.000286787	0.000311652	0.000286787	0.000284719	0	2	4	0	2	4	0	2	4	0	0	4
	20095501	66520.3	7637.2	3.31351e-05	3.44154e-05	8.61917e-06	8.00359e-06	8.61917e-06	8.00359e-06	1e-06	1e-06	21	7	7	0	0	1	0	0	1	0	0	0
	20095509	42448.7	7558.7	0.000324683	0.000286753	0.000285372	0.000241306	0.000285372	0.000236778	0.000285372	0.000236778	17	8	16	0	1	1	0	0	1	0	0	1
	20095510	673.4	665.4	0.0010366	0.00107841	0.0010366	0.00107841	0.0010366	0.00106371	0.000993034	0.000993897	0	7	6	0	7	6	0	5	6	0	1	3
	20096069	2687.5	2665	0.000373456	0.000391754	0.000373456	0.00037157	0.000364359	0.000358267	0.000342069	0.000339001	2	9	10	2	2	10	3	2	7	2	1	6
	20096074	22323.9	7294.7	0.000126883	0.000149655	0.000115931	0.000135913	0.000115931	0.000135913	0.000115931	0.000135913	1	2	8	0	0	3	0	0	3	0	0	3
	20097208	50043.5	7589	0.000124073	0.000153677	0.000110149	0.000144978	2.30118e-05	4.42989e-05	2.17415e-05	2.52906e-05	11	5	24	1	6	20	0	2	2	0	0	1
	20097214	33773.4	7413.1	5.02052e-05	5.88726e-05	4.09026e-06	2.14382e-06	1e-06	1e-06	1e-06	1e-06	4	6	21	1	0	1	0	0	0	0	0	0
	20097575	15430.8	6667.2	0.000123907	0.000127619	9.87133e-05	0.000102315	6.56768e-05	7.90283e-05	6.13195e-05	5.72084e-05	4	5	27	0	1	17	0	2	11	0	0	10
	20097608	23718.3	7326.3	4.23162e-05	5.60665e-05	1.62358e-05	2.75327e-05	1.62358e-05	2.75327e-05	1.62358e-05	2.75327e-05	3	2	15	0	0	1	0	0	1	0	0	1
	20097639	31930	7414.2	2.52692e-06	2.44029e-05	1e-06	1e-06	1e-06	1e-06	1e-06	1e-06	0	7	2	0	0	0	0	0	0	0	0	0
	20097661	1973.3	1952.9	3.53118e-05	6.94834e-05	3.53118e-05	4.44443e-05	2.84972e-05	3.12988e-05	1.79656e-05	2.06572e-05	0	12	4	0	4	4	0	2	3	0	2	1
	20100450	1030.8	1024.6	8.30149e-05	9.78384e-05	8.30149e-05	9.78384e-05	7.58993e-05	7.8748e-05	5.69245e-05	5.72712e-05	0	3	5	0	3	5	0	1	4	0	0	2
	20101450	32215.6	7187.6	0.000210076	0.000220258	0.000195087	0.00020274	0.000195087	0.000197977	0.000101926	0.000126712	3	1	32	1	0	22	2	0	21	3	2	11
	20101466	5339	5157.6	0.000167152	0.000194127	0.000140591	0.00015478	0.00011861	0.000135106	0.000106703	0.000122781	1	9	22	2	1	12	1	1	9	1	1	7
	20101910	872	866	0.000471072	0.000508183	0.000471072	0.000503948	0.00046266	0.000468658	0.000443032	0.000448895	0	7	13	0	6	13	0	1	12	0	1	10
	20102111	967.2	956.2	0.000513158	0.000517765	0.000513158	0.000517765	0.000513158	0.000517765	0.000513158	0.000512651	0	1	10	0	1	10	0	1	10	0	0	10
	20102207	4380.4	4342.5	4.88397e-05	6.2215e-05	4.3258e-05	4.39165e-05	3.15365e-05	3.20928e-05	6.9771e-06	7.31941e-06	0	8	13	0	2	11	0	2	9	0	2	6
	20102236	927.2	919.9	0.000307221	0.000317629	0.000307221	0.000317629	0.000307221	0.000310984	0.00028085	0.000279088	0	2	10	0	2	10	0	1	10	0	0	7
	20102251	2077.8	2057.3	0.000270062	0.000283441	0.000270062	0.000273934	0.000270062	0.000273934	0.000253588	0.000257296	0	6	11	0	2	11	0	2	11	0	2	8
	20102362	3726	3704.5	9.44927e-05	0.00010659	8.46498e-05	8.61297e-05	6.59481e-05	6.76497e-05	4.42935e-05	4.58698e-05	0	9	12	0	3	9	0	3	6	0	3	3
	20110104	1305.7	1291.1	0.00297634	0.00297027	0.00297634	0.00295891	0.00296978	0.0029447	0.00294825	0.00293145	0	3	14	0	0	14	1	0	12	0	0	10
	20110187	3940.1	3907.1	0.000263112	0.000293494	0.000218433	0.00021308	0.000212537	0.000206197	0.000198885	0.000186797	2	21	26	2	2	14	2	1	12	3	0	9
	20110299	6598	5705.6	7.04072e-05	8.33487e-05	5.20643e-05	5.57086e-05	5.20643e-05	5.29232e-05	2.40867e-05	2.54974e-05	0	10	11	0	2	5	0	1	5	0	1	3
	20110402	824.9	810.9	0.000346779	0.000370844	0.000346779	0.000366322	0.000346779	0.000358784	0.000308248	0.000316574	0	5	9	0	4	9	0	3	9	0	2	6
	20110602	14523.9	6692.4	0.000140061	0.00015125	0.00011077	0.000101199	9.74705e-05	8.8777e-05	6.96939e-05	7.56249e-05	7	27	27	1	2	16	0	1	14	0	2	12
	20110619	896.5	886.7	0.00178771	0.00180757	0.00178771	0.0017993	0.00177953	0.00178689	0.00177953	0.00178689	0	4	20	0	2	20	0	1	19	0	1	19
	20110891	25499.3	7151.1	0.000620805	0.000557475	0.000575308	0.000514395	0.000571041	0.000513882	0.000571041	0.000513882	18	7	26	3	1	6	2	0	6	2	0	6
	20111053	1360.9	1349.6	9.16266e-05	0.000125908	9.16266e-05	0.000100546	9.16266e-05	9.51107e-05	1.16779e-05	1.26814e-05	0	11	7	0	4	7	0	2	7	0	1	1
	20111249	110570	7684.2	0.000292473	0.0023455	0.000278332	0.00232004	0.000240342	0.00229952	3.8487e-05	0.00225004	13	3	28	4	0	17	4	3	10	0	7	1
	20111347	24844.5	7324.7	6.73627e-05	0.000103478	1e-06	6.02511e-05	1e-06	6.02511e-05	1e-06	1e-06	11	9	27	0	7	0	0	7	0	0	0	0
	20120568	39489.9	7195	1.91625e-05	2.65057e-05	9.5348e-06	2.07288e-05	9.5348e-06	2.07288e-05	4.48879e-06	1.22334e-05	9	3	10	1	0	8	1	0	8	2	0	6
	20121119	937.1	929.4	0.00106316	0.00109699	0.00106316	0.00108121	0.00106316	0.00106937	0.00104098	0.00104701	0	7	14	0	3	14	0	1	14	0	1	12
	20121257	2662.7	2637.2	0.000556442	0.000572501	0.000556442	0.000558594	0.000556442	0.000558594	0.000523386	0.000525217	0	8	15	0	2	15	0	2	15	0	2	11
