# Supplementary material for: Seasonal Genetic Drift of Human Influenza A Virus Quasispecies Revealed by Deep Sequencing
Source: Front Microbiol. 2018 Oct 31;9:2596. doi: 10.3389/fmicb.2018.02596 (PMC6220372; doi:10.3389/fmicb.2018.02596)
Supplement: Supplementary file 2 [file Table_2.XLSX]

## Sheet: Feuil1
Supplementary Table 2
Mean number of variant positions specific to each pipeline or common to both pipelines
virus	threshold	segment	number of samples	LoFreq		common		Vivan
				mean	SEM	mean	SEM	mean	SEM
sH1N1	0.0	PB2	27	15	2.4	46.4	7.5	22.5	2.8
		PB1	27	9	2.2	35.4	3.6	14.4	1.4
		PA	27	16	3.2	55.6	6.8	26.6	3.0
		HA	27	5.7	1.3	21.1	2.2	11.5	1.4
		NP	27	3	1.2	41.7	8.6	28.2	3.5
		NA	27	3.7	1.0	14.6	1.6	8.6	1.0
		M	26	8.2	2.4	31.5	4.4	13.7	1.4
		NS	22	4.4	1.4	13.2	2.0	7.2	1.0
	0.5	PB2	27	1.5	1.3	11.0	4.7	1.6	0.6
		PB1	27	1.6	0.4	15.5	2.8	4.6	1.1
		PA	27	1.5	0.5	15.6	4.3	4.8	0.8
		HA	27	0.5	0.2	7.4	1.5	2.7	1.1
		NP	27	0.7	0.4	28.0	9.1	5.8	2.0
		NA	27	0.5	0.1	4.7	0.9	1.3	0.4
		M	26	0.8	0.2	9.0	2.3	2.2	0.5
		NS	22	0.1	0.1	3.2	1.0	0.9	0.4
sH3N2	0.0	PB2	35	15.7	2.7	54.7	5.6	25.3	2.7
		PB1	35	12.8	2.7	48.4	5.8	21.7	2.3
		PA	35	16.6	3.6	54.3	6.4	32.5	3.7
		HA	35	12.9	3.3	36.7	3.4	17.8	1.3
		NP	35	5.8	1.4	35.1	3.9	22.9	2.2
		NA	35	6.4	1.6	19.6	2.3	11.2	1.2
		M	35	3.5	1.3	21.4	3.2	10.6	1.4
		NS	32	2.1	1.0	12.1	2.2	8.3	1.2
	0.5	PB2	35	2.1	0.6	15.8	3.7	1.4	0.3
		PB1	35	0.9	0.2	13.9	2.8	2;3	0.8
		PA	35	0.9	0.3	17.3	4.5	3.9	1.0
		HA	35	0.9	0.3	7.1	1.3	1.9	0.7
		NP	35	0.9	0.3	9.7	2.1	1.3	0.3
		NA	35	0.3	0.1	4.9	1.1	0.6	0.1
		M	35	0.4	0.2	9.0	2.3	1.0	0.6
		NS	32	0.4	0.1	3.7	1.2	0.8	0.4
pH1N1	0.0	PB2	38	3.3	0.9	39.6	2.9	18.7	1.8
		PB1	35	2.3	0.8	29.4	3.8	14.4	1.7
		PA	39	3.2	1.0	36.7	3.4	19.7	2.0
		HA	39	11.6	2.3	66.5	6.3	20.2	2.3
		NP	38	1.7	0.8	16.8	1.4	7.8	0.9
		NA	39	2.8	0.8	22.0	2.2	14.7	1.6
		M	39	1.7	0.5	12.9	1.6	5.5	0.9
		NS	39	3.7	0.9	14.9	1.3	7.4	0.9
	0.5	PB2	38	1	0.3	23.9	2.8	3.7	1.0
		PB1	35	0.4	0.1	18.6	2.3	4.9	0.9
		PA	39	0.6	0.1	23.5	3.7	7.7	1.3
		HA	39	4.5	1.3	41.5	6.4	4.0	0.8
		NP	38	0.1	0.1	9.3	1.4	2.4	0.4
		NA	39	0.4	0.1	11.1	1.7	1.7	0.4
		M	39	0.1	0.0	5.8	0.8	0.9	0.3
		NS	39	0.5	0.2	7.5	0.9	1.4	0.2
