# Supplementary material for: Seasonal Genetic Drift of Human Influenza A Virus Quasispecies Revealed by Deep Sequencing
Source: Front Microbiol. 2018 Oct 31;9:2596. doi: 10.3389/fmicb.2018.02596 (PMC6220372; doi:10.3389/fmicb.2018.02596)
Supplement: Supplementary file 3 [file Table_3.XLSX]

## Sheet: factors
Supplementary Table 3
Correlation of global mutation frequencies with different factors (Spearman non parametric test correlation factor rs and its 95% Confidence Interval)
virus	threshold	segment	pairs	depth of coverage				age				virus load
				LoFreq		ViVan		LoFreq		ViVan		LoFreq		ViVan
				rs	95% CI	rs	95% CI	rs	95% CI	rs	95% CI	rs	95% CI	rs	95% CI
sH1N1	0.0	PB2	27	-0.1972	-0.5453 to 0.2090	-0.4182	-0.6949 to -0.03358	-0.1434	-0.5052 to 0.2613	-0.1018	-0.4731 to 0.3002	n.a.	n.a.	n.a.	n.a.
		PB1	27	-0.268	-0.5958 to 0.1363	-0.4335	-0.7044 to -0.05219	0.1287	-0.2752 to 0.4940	0.1348	-0.2695 to 0.4987	n.a.	n.a.	n.a.	n.a.
		PA	27	-0.2668	-0.5950 to 0.1376	-0.4377	-0.7071 to -0.05745	-0.1039	-0.4748 to 0.2983	-0.03851	-0.4223 to 0.3569	n.a.	n.a.	n.a.	n.a.
		HA	27	-0.2076	-0.5529 to 0.1986	-0.4335	-0.7045 to -0.05227	0.04677	-0.3497 to 0.4290	0.07995	-0.3201 to 0.4558	n.a.	n.a.	n.a.	n.a.
		NP	27	-0.6074	-0.8064 to -0.2849	-0.6618	-0.8360 to -0.3662	0.1962	-0.2099 to 0.5446	0.1865	-0.2196 to 0.5375	n.a.	n.a.	n.a.	n.a.
		NA	27	0.09281	-0.3084 to 0.4660	-0.02015	-0.4070 to 0.3729	-0.09003	-0.4638 to 0.3110	-0.0379	-0.4218 to 0.3575	n.a.	n.a.	n.a.	n.a.
		M	26	-0.1412	-0.5101 to 0.2716	-0.2913	-0.6174 to 0.1202	-0.1157	-0.4907 to 0.2955	0.01815	-0.3822 to 0.4127	n.a.	n.a.	n.a.	n.a.
		NS	22	0.1644	-0.2886 to 0.5572	0.009602	-0.4246 to 0.4403	0.2063	-0.2484 to 0.5864	0.2074	-0.2472 to 0.5872	n.a.	n.a.	n.a.	n.a.
	0.5	PB2	27	-0.2398	-0.5760 to 0.1658	-0.336	-0.6419 to 0.06227	-0.08305	-0.4583 to 0.3173	-0.1288	-0.4940 to 0.2751	n.a.	n.a.	n.a.	n.a.
		PB1	27	-0.323	-0.6333 to 0.07681	-0.4933	-0.7408 to -0.1278	0.1158	-0.2872 to 0.4841	0.1232	-0.2804 to 0.4897	n.a.	n.a.	n.a.	n.a.
		PA	27	-0.3519	-0.6524 to 0.04424	-0.431	-0.7029 to -0.04920	-0.01254	-0.4007 to 0.3794	-0.04493	-0.4275 to 0.3513	n.a.	n.a.	n.a.	n.a.
		HA	27	-0.2998	-0.6177 to 0.1022	-0.4937	-0.7410 to -0.1283	0.1443	-0.2604 to 0.5059	0.05839	-0.3394 to 0.4385	n.a.	n.a.	n.a.	n.a.
		NP	27	-0.7544	-0.8843 to -0.5163	-0.719	-0.8662 to -0.4572	0.3707	-0.02268 to 0.6647	0.3522	-0.04391 to 0.6526	n.a.	n.a.	n.a.	n.a.
		NA	27	0.01436	-0.3778 to 0.4022	-0.09342	-0.4665 to 0.3079	-0.1098	-0.4794 to 0.2928	-0.06435	-0.4433 to 0.3341	n.a.	n.a.	n.a.	n.a.
		M	26	-0.2961	-0.6206 to 0.1150	-0.2318	-0.5763 to 0.1826	-0.1722	-0.5333 to 0.2419	-0.007019	-0.4035 to 0.3916	n.a.	n.a.	n.a.	n.a.
		NS	22	0.1275	-0.3228 to 0.5307	0.09353	-0.3532 to 0.5056	0.1509	-0.3012 to 0.5476	-0.04629	-0.4694 to 0.3941	n.a.	n.a.	n.a.	n.a.
pH1N1	0.0	PB2	38	-0.7833	-0.8843 to -0.6125	-0.7934	-0.8899 to -0.6288	-0.0771	-0.3955 to 0.2579	-0.06308	-0.3836 to 0.2710	0.4371	0.1268 to 0.6694	0.4026	0.08543 to 0.6457
		PB1	35	-0.7658	-0.8780 to -0.5740	-0.7807	-0.8862 to -0.5983	-0.1931	-0.5022 to 0.1598	-0.188	-0.4983 to 0.1649	0.3121	-0.03387 to 0.5912	0.3062	-0.04037 to 0.5870
		PA	39	-0.8237	-0.9060 to -0.6815	-0.8358	-0.9127 to -0.7018	-0.1276	-0.4339 to 0.2050	-0.07471	-0.3895 to 0.2557	0.2015	-0.1312 to 0.4935	0.2178	-0.1144 to 0.5063
		HA	39	-0.7406	-0.8586 to -0.5479	-0.7941	-0.8894 to -0.6329	-0.1315	-0.4371 to 0.2012	-0.09602	-0.4075 to 0.2355	0.3149	-0.01031 to 0.5799	0.2636	-0.06627 to 0.5415
		NP	38	-0.7098	-0.8420 to -0.4973	-0.7589	-0.8704 to -0.5733	0.1166	-0.2203 to 0.4286	0.1039	-0.2325 to 0.4181	0.1171	-0.2198 to 0.4290	0.1069	-0.2296 to 0.4206
		NA	39	-0.6324	-0.7939 to -0.3877	-0.6368	-0.7965 to -0.3939	-0.0934	-0.4053 to 0.2380	-0.09288	-0.4049 to 0.2385	0.2528	-0.07780 to 0.5332	0.2545	-0.07599 to 0.5346
		M	39	-0.7545	-0.8667 to -0.5696	-0.8036	-0.8947 to -0.6484	-0.01438	-0.3370 to 0.3113	-0.01053	-0.3336 to 0.3147	0.1921	-0.1408 to 0.4860	0.1576	-0.1756 to 0.4584
		NS	39	-0.529	-0.7283 to -0.2472	-0.4974	-0.7075 to -0.2065	-0.01175	-0.3347 to 0.3136	-0.004761	-0.3284 to 0.3199	0.3885	0.07361 to 0.6330	0.4319	0.1253 to 0.6632
	0.5	PB2	38	-0.7847	-0.8850 to -0.6146	-0.7851	-0.8853 to -0.6153	-0.04709	-0.3698 to 0.2858	-0.05289	-0.3748 to 0.2804	0.3902	0.07085 to 0.6370	0.3994	0.08167 to 0.6434
		PB1	35	-0.7678	-0.8791 to -0.5772	-0.7601	-0.8748 to -0.5646	-0.2033	-0.5101 to 0.1494	-0.1995	-0.5072 to 0.1533	0.3579	0.01772 to 0.6238	0.3673	0.02855 to 0.6303
		PA	39	-0.8481	-0.9195 to -0.7226	-0.8517	-0.9214 to -0.7287	-0.1385	-0.4428 to 0.1944	-0.09299	-0.4050 to 0.2384	0.1686	-0.1645 to 0.4673	0.249	-0.08179 to 0.5304
		HA	39	-0.7342	-0.8549 to -0.5381	-0.7516	-0.8650 to -0.5651	-0.05774	-0.3749 to 0.2715	-0.06787	-0.3836 to 0.2621	0.2929	-0.03454 to 0.5636	0.2644	-0.06541 to 0.5421
		NP	38	-0.7353	-0.8568 to -0.5364	-0.7622	-0.8723 to -0.5786	0.1399	-0.1976 to 0.4478	0.1242	-0.2130 to 0.4349	0.1163	-0.2205 to 0.4284	0.1066	-0.2299 to 0.4204
		NA	39	-0.6655	-0.8140 to -0.4351	-0.6618	-0.8118 to -0.4299	-0.0367	-0.3566 to 0.2909	-0.03174	-0.3523 to 0.2955	0.2302	-0.1016 to 0.5159	0.2166	-0.1157 to 0.5053
		M	39	-0.7528	-0.8657 to -0.5669	-0.7737	-0.8778 to -0.6001	-0.01231	-0.3352 to 0.3131	-0.02344	-0.3450 to 0.3030	0.1559	-0.1773 to 0.4570	0.1661	-0.1671 to 0.4652
		NS	39	-0.609	-0.7793 to -0.3549	-0.543	-0.7374 to -0.2656	-0.01398	-0.3366 to 0.3116	-0.031	-0.3517 to 0.2962	0.2941	-0.03325 to 0.5645	0.3569	0.03696 to 0.6104
sH3N2	0.0	PB2	35	-0.2199	-0.5229 to 0.1324	-0.2443	-0.5413 to 0.1070	0.1868	-0.1662 to 0.4973	0.2579	-0.09256 to 0.5516	0.7149	0.4890 to 0.8509	0.648	0.3879 to 0.8125
		PB1	35	-0.3664	-0.6297 to -0.02752	-0.4793	-0.7058 to -0.1638	0.248	-0.1031 to 0.5441	0.2296	-0.1223 to 0.5303	0.4726	0.1498 to 0.7043	0.446	0.1167 to 0.6869
		PA	35	-0.3784	-0.6381 to -0.04148	-0.5375	-0.7431 to -0.2392	0.1167	-0.2350 to 0.4414	0.1405	-0.2120 to 0.4607	0.696	0.4597 to 0.8402	0.7183	0.4942 to 0.8528
		HA	35	0.1812	-0.1717 to 0.4930	0.1583	-0.1946 to 0.4749	0.09891	-0.2519 to 0.4268	0.006445	-0.3366 to 0.3480	0.622	0.3503 to 0.7971	0.5887	0.3034 to 0.7771
		NP	35	-0.2221	-0.5246 to 0.1301	-0.2513	-0.5466 to 0.09963	0.1538	-0.1990 to 0.4713	0.1641	-0.1889 to 0.4795	0.6018	0.3217 to 0.7851	0.6092	0.3321 to 0.7895
		NA	35	-0.144	-0.4635 to 0.2086	-0.3003	-0.5827 to 0.04686	0.03839	-0.3080 to 0.3758	0.01961	-0.3249 to 0.3595	0.5575	0.2607 to 0.7581	0.5636	0.2689 to 0.7618
		M	35	-0.419	-0.6659 to -0.08958	-0.5289	-0.7376 to -0.2278	0.3106	-0.03548 to 0.5902	0.2805	-0.06840 to 0.5682	0.6373	0.3724 to 0.8062	0.6382	0.3737 to 0.8067
		NS	32	-0.1664	-0.4950 to 0.2038	-0.4025	-0.6648 to -0.05186	-0.02842	-0.3826 to 0.3331	-0.1181	-0.4569 to 0.2506	0.5984	0.2998 to 0.7902	0.6464	0.3694 to 0.8179
	0.5	PB2	35	-0.3363	-0.6086 to 0.006806	-0.3053	-0.5864 to 0.04129	0.2563	-0.09425 to 0.5504	0.1824	-0.1706 to 0.4939	0.65	0.3909 to 0.8137	0.5889	0.3037 to 0.7773
		PB1	35	-0.5243	-0.7348 to -0.2218	-0.5212	-0.7328 to -0.2177	0.2604	-0.08998 to 0.5534	0.2548	-0.09590 to 0.5492	0.4891	0.1708 to 0.7150	0.4926	0.1752 to 0.7172
		PA	35	-0.5143	-0.7284 to -0.2087	-0.6246	-0.7966 to -0.3591	0.07201	-0.2771 to 0.4044	0.06501	-0.2836 to 0.3985	0.6287	0.3600 to 0.8011	0.7024	0.4696 to 0.8438
		HA	35	-0.06115	-0.3952 to 0.2872	-0.01905	-0.3590 to 0.3254	0.03578	-0.3103 to 0.3735	0.003223	-0.3395 to 0.3452	0.5207	0.2117 to 0.7351	0.4944	0.1776 to 0.7184
		NP	35	-0.3897	-0.6459 to -0.05473	-0.3241	-0.5999 to 0.02051	0.1249	-0.2272 to 0.4480	0.1656	-0.1873 to 0.4807	0.4856	0.1662 to 0.7127	0.4796	0.1587 to 0.7089
		NA	35	-0.1719	-0.4857 to 0.1810	-0.2054	-0.5117 to 0.1473	0.02287	-0.3220 to 0.3624	0.03209	-0.3137 to 0.3703	0.3992	0.06024 to 0.6557	0.4098	0.07276 to 0.6628
		M	35	-0.5716	-0.7643 to -0.2850	-0.5627	-0.7589 to -0.2730	0.2805	-0.06841 to 0.5682	0.2837	-0.06492 to 0.5706	0.6336	0.3671 to 0.8040	0.6287	0.3600 to 0.8011
		NS	32	-0.4952	-0.7248 to -0.1667	-0.515	-0.7372 to -0.1924	-0.1181	-0.4569 to 0.2506	-0.1336	-0.4693 to 0.2357	0.6242	0.3368 to 0.8052	0.657	0.3852 to 0.8239
