# Supplementary material for: Seasonal Genetic Drift of Human Influenza A Virus Quasispecies Revealed by Deep Sequencing
Source: Front Microbiol. 2018 Oct 31;9:2596. doi: 10.3389/fmicb.2018.02596 (PMC6220372; doi:10.3389/fmicb.2018.02596)
Supplement: Supplementary file 4 [file Table_4.XLSX]

## Sheet: Mann-Whitney-Wilcoxon
Supplementary Table 4
Difference between viruses: pairwise comparison by Mann-Whitney-Wilcoxon test of the global mutation frequency distributions
genomic segment	group A		group B		Mann-Whitney U	p-value	difference between medians	confidence interval of difference
	virus	number of samples	virus	number of samples				actual %	CI
PB2	sH1N1	27	sH3N2	31	411	0.9107	-1.619e-06	0.951	-1.454e-005 to 2.541e-005
	sH1N1	27	pH1N1	35	146	< 0.0001	0.0003907	0.9504	8.177e-005 to 0.0004838
	sH3N2	31	pH1N1	35	192	< 0.0001	0.0003923	0.9511	7.578e-005 to 0.0004716
PB1	sH1N1	27	sH3N2	31	239	0.0046	-0.0001149	0.951	-0.0002758 to -1.210e-005
	sH1N1	27	pH1N1	32	396.5	0.5944	2.95e-05	0.9517	-0.000104 to 0.0001371
	sH3N2	31	pH1N1	32	192	< 0.0001	0.0001444	0.9504	4.909e-005 to 0.0003750
PA	sH1N1	27	sH3N2	31	399	0.7658	-8.82e-06	0.951	-1.845e-005 to 3.629e-005
	sH1N1	27	pH1N1_2009-2010	20	161	0.0183	4.04e-05	0.9517	3.200e-006 to 6.690e-005
	sH1N1	27	pH1N1_2010-2011	16	55,5	< 0.0001	0.0003016	0.9522	0.000134 to 0.0009372
	sH3N2	31	pH1N1_2009-2010	20	229	0.1211	4.922e-05	0.9504	-5.707e-006 to 7.203e-005
	sH3N2	31	pH1N1_2010-2011	16	65	< 0.0001	0.0003104	0.9513	0.0001527 to 0.0009079
HA	sH1N1	27	sH3N2	31	340.5	0.2271	-2.633e-05	0.951	-5.530e-005 to 6.598e-006
	sH1N1	27	pH1N1	36	262	0.0016	0.0001141	0.9511	2.680e-005 to 0.0003921
	sH3N2	31	pH1N1	36	212	< 0.0001	0.0001404	0.9514	5.105e-005 to 0.0004142
NP	sH1N1	27	sH3N2	31	405	0.8406	-7.919e-06	0.951	-3.736e-005 to 2.012e-005
	sH1N1	27	pH1N1	35	369.5	0.1454	9.03e-05	0.9504	-9.610e-006 to 0.000126
	sH3N2	31	pH1N1	35	358	0.0172	9.822e-05	0.9511	4.583e-006 to 0.0001550
NA	sH1N1	27	sH3N2	31	302	0.0697	-3.278e-05	0.951	-4.838e-005 to 1.192e-006
	sH1N1	27	pH1N1	36	32à	0.0205	7.12e-05	0.9511	8.000e-007 to 0.000168
	sH3N2	31	pH1N1	36	265	0.0002	0.000104	0.9514	2.676e-005 to 0.0002026
MP	sH1N1	26	sH3N2	31	373	0.6356	-4.551e-06	0.9509	-2.206e-005 to 1.845e-005
	sH1N1	26	pH1N1_2009-2010	20	226	0.4578	3.79e-05	0.9508	-1.320e-005 to 7.320e-005
	sH1N1	26	pH1N1_2010-2011	16	108	0.0087	0.0002283	0.9503	1.900e-005 to 0.0003942
	sH3N2	31	pH1N1_2009-2010	20	241	0.1858	4.245e-05	0.9504	-9.698e-006 to 7.726e-005
	sH3N2	31	pH1N1_2010-2011	16	116	0.0024	0.0002329	0.9513	2.133e-005 to 0.0003918
NS	sH1N1	22	sH3N2	28	224	0.1003	1.589e-05	0.9511	-6.280e-006 to 2.311e-005
	sH1N1	22	pH1N1	36	147	< 0.0001	0.0001233	0.9509	3.400e-005 to 0.0002129
	sH3N2	28	pH1N1	36	234	0.0002	0.0001074	0.9516	3.100e-005 to 0.0001974
