# Supplementary material for: Seasonal Genetic Drift of Human Influenza A Virus Quasispecies Revealed by Deep Sequencing
Source: Front Microbiol. 2018 Oct 31;9:2596. doi: 10.3389/fmicb.2018.02596 (PMC6220372; doi:10.3389/fmicb.2018.02596)
Supplement: Supplementary file 5 [file Table_5.XLSX]

## Sheet: pH1N1_sum_of_sum_by_pos
		mild2009			mild2010			mild			severe2009			severe2010			severe			m+s2009			m+s2010				mild		severe		2009		2010		m2009		m2010		s2009		s2010
Gene	Loc	# souches	# LoFreq	# Vivan	# souches	# LoFreq	# Vivan	# souches	# LoFreq	# Vivan	# souches	# LoFreq	# Vivan	# souches	# LoFreq	# Vivan	# souches	# LoFreq	# Vivan	# souches	# LoFreq	# Vivan	# souches	# LoFreq	# Vivan		LF	V	LF	V	LF	V	LF	V	LF	V	LF	V	LF	V	LF	V
PB2	26				10	1	1	26	1	1													16	1	1		3.84615	3.84615					6.25	6.25			10	10
PB2	31	16	1	1				26	1	1										20	1	1					3.84615	3.84615			5	5			6.25	6.25
PB2	33				10	1	1	26	1	1													16	1	1		3.84615	3.84615					6.25	6.25			10	10
PB2	57				10	1	1	26	1	1													16	1	1		3.84615	3.84615					6.25	6.25			10	10
PB2	60	16	1	1				26	1	1										20	1	1					3.84615	3.84615			5	5			6.25	6.25
PB2	69	16	1	2	10	1	1	26	2	3	4	0	1	6	0	1	10	0	2	20	1	3	16	1	2		7.69231	11.5385	0	20	5	15	6.25	12.5	6.25	12.5	10	10	0	25	0	16.6667
PB2	75	16	2	2				26	2	2										20	2	2					7.69231	7.69231			10	10			12.5	12.5
PB2	87	16	0	1	10	1	1	26	1	2	4	0	1	6	0	1	10	0	2	20	0	2	16	1	2		3.84615	7.69231	0	20	0	10	6.25	12.5	0	6.25	10	10	0	25	0	16.6667
PB2	90	16	0	1	10	1	1	26	1	2	4	0	1	6	0	1	10	0	2	20	0	2	16	1	2		3.84615	7.69231	0	20	0	10	6.25	12.5	0	6.25	10	10	0	25	0	16.6667
PB2	93	16	0	1	10	1	1	26	1	2	4	0	1	6	0	1	10	0	2	20	0	2	16	1	2		3.84615	7.69231	0	20	0	10	6.25	12.5	0	6.25	10	10	0	25	0	16.6667
PB2	97				10	1	1	26	1	1													16	1	1		3.84615	3.84615					6.25	6.25			10	10
PB2	99	16	0	1	10	1	1	26	1	2	4	0	1	6	0	1	10	0	2	20	0	2	16	1	2		3.84615	7.69231	0	20	0	10	6.25	12.5	0	6.25	10	10	0	25	0	16.6667
PB2	107										4	0	1				10	0	1	20	0	1							0	10	0	5							0	25
PB2	108	16	2	2				26	2	2										20	2	2					7.69231	7.69231			10	10			12.5	12.5
PB2	113	16	1	1				26	1	1										20	1	1					3.84615	3.84615			5	5			6.25	6.25
PB2	115				10	2	2	26	2	2													16	2	2		7.69231	7.69231					12.5	12.5			20	20
PB2	120				10	1	1	26	1	1	4	0	2	6	1	2	10	1	4	20	0	2	16	2	3		3.84615	3.84615	10	40	0	10	12.5	18.75			10	10	0	50	16.6667	33.3333
PB2	121	16	1	1				26	1	1										20	1	1					3.84615	3.84615			5	5			6.25	6.25
PB2	123	16	1	1	10	1	1	26	2	2	4	0	1	6	0	1	10	0	2	20	1	2	16	1	2		7.69231	7.69231	0	20	5	10	6.25	12.5	6.25	6.25	10	10	0	25	0	16.6667
PB2	124	16	0	1				26	0	1										20	0	1					0	3.84615			0	5			0	6.25
PB2	125	16	1	1				26	1	1				6	1	1	10	1	1	20	1	1	16	1	1		3.84615	3.84615	10	10	5	5	6.25	6.25	6.25	6.25					16.6667	16.6667
PB2	126	16	1	1				26	1	1										20	1	1					3.84615	3.84615			5	5			6.25	6.25
PB2	132	16	1	1				26	1	1										20	1	1					3.84615	3.84615			5	5			6.25	6.25
PB2	135				10	1	1	26	1	1													16	1	1		3.84615	3.84615					6.25	6.25			10	10
PB2	144				10	3	3	26	3	3				6	1	1	10	1	1				16	4	4		11.5385	11.5385	10	10			25	25			30	30			16.6667	16.6667
PB2	147	16	6	6				26	6	6	4	2	2				10	2	2	20	8	8					23.0769	23.0769	20	20	40	40			37.5	37.5			50	50
PB2	153	16	1	1				26	1	1	4	1	1				10	1	1	20	2	2					3.84615	3.84615	10	10	10	10			6.25	6.25			25	25
PB2	154	16	1	1				26	1	1										20	1	1					3.84615	3.84615			5	5			6.25	6.25
PB2	156	16	6	6				26	6	6	4	2	2				10	2	2	20	8	8					23.0769	23.0769	20	20	40	40			37.5	37.5			50	50
PB2	171													6	1	1	10	1	1				16	1	1				10	10			6.25	6.25							16.6667	16.6667
PB2	175				10	1	1	26	1	1													16	1	1		3.84615	3.84615					6.25	6.25			10	10
PB2	209	16	0	1				26	0	1										20	0	1					0	3.84615			0	5			0	6.25
PB2	214				10	1	1	26	1	1													16	1	1		3.84615	3.84615					6.25	6.25			10	10
PB2	223	16	1	1				26	1	1										20	1	1					3.84615	3.84615			5	5			6.25	6.25
PB2	227				10	1	1	26	1	1													16	1	1		3.84615	3.84615					6.25	6.25			10	10
PB2	232				10	1	1	26	1	1													16	1	1		3.84615	3.84615					6.25	6.25			10	10
PB2	234	16	0	1	10	3	3	26	3	4				6	1	2	10	1	2	20	0	1	16	4	5		11.5385	15.3846	10	20	0	5	25	31.25	0	6.25	30	30			16.6667	33.3333
PB2	241				10	1	1	26	1	1													16	1	1		3.84615	3.84615					6.25	6.25			10	10
PB2	243	16	3	3				26	3	3	4	1	1				10	1	1	20	4	4					11.5385	11.5385	10	10	20	20			18.75	18.75			25	25
PB2	248				10	0	1	26	0	1													16	0	1		0	3.84615					0	6.25			0	10
PB2	251										4	1	1				10	1	1	20	1	1							10	10	5	5							25	25
PB2	271	16	1	1				26	1	1										20	1	1					3.84615	3.84615			5	5			6.25	6.25
PB2	272													6	1	1	10	1	1				16	1	1				10	10			6.25	6.25							16.6667	16.6667
PB2	273	16	1	2	10	1	2	26	2	4				6	1	1	10	1	1	20	1	2	16	2	3		7.69231	15.3846	10	10	5	10	12.5	18.75	6.25	12.5	10	20			16.6667	16.6667
PB2	274										4	1	0				10	1	0	20	1	0							10	0	5	0							25	0
PB2	278	16	0	1				26	0	1										20	0	1					0	3.84615			0	5			0	6.25
PB2	285													6	1	1	10	1	1				16	1	1				10	10			6.25	6.25							16.6667	16.6667
PB2	288				10	1	1	26	1	1													16	1	1		3.84615	3.84615					6.25	6.25			10	10
PB2	289				10	1	1	26	1	1	4	0	1	6	0	1	10	0	2	20	0	1	16	1	2		3.84615	3.84615	0	20	0	5	6.25	12.5			10	10	0	25	0	16.6667
PB2	300	16	6	7				26	6	7										20	6	7					23.0769	26.9231			30	35			37.5	43.75
PB2	307				10	1	1	26	1	1	4	0	2	6	0	2	10	0	4	20	0	2	16	1	3		3.84615	3.84615	0	40	0	10	6.25	18.75			10	10	0	50	0	33.3333
PB2	312				10	2	2	26	2	2	4	0	2	6	1	3	10	1	5	20	0	2	16	3	5		7.69231	7.69231	10	50	0	10	18.75	31.25			20	20	0	50	16.6667	50
PB2	313	16	2	2				26	2	2										20	2	2					7.69231	7.69231			10	10			12.5	12.5
PB2	330				10	3	3	26	3	3	4	0	1	6	1	1	10	1	2	20	0	1	16	4	4		11.5385	11.5385	10	20	0	5	25	25			30	30	0	25	16.6667	16.6667
PB2	332	16	2	2				26	2	2										20	2	2					7.69231	7.69231			10	10			12.5	12.5
PB2	350	16	1	1				26	1	1										20	1	1					3.84615	3.84615			5	5			6.25	6.25
PB2	351				10	2	3	26	2	3													16	2	3		7.69231	11.5385					12.5	18.75			20	30
PB2	369				10	4	4	26	4	4	4	1	1	6	3	3	10	4	4	20	1	1	16	7	7		15.3846	15.3846	40	40	5	5	43.75	43.75			40	40	25	25	50	50
PB2	370	16	0	1				26	0	1										20	0	1					0	3.84615			0	5			0	6.25
PB2	376	16	1	1				26	1	1										20	1	1					3.84615	3.84615			5	5			6.25	6.25
PB2	377													6	1	1	10	1	1				16	1	1				10	10			6.25	6.25							16.6667	16.6667
PB2	384	16	1	1				26	1	1										20	1	1					3.84615	3.84615			5	5			6.25	6.25
PB2	393													6	2	2	10	2	2				16	2	2				20	20			12.5	12.5							33.3333	33.3333
PB2	397	16	1	1				26	1	1										20	1	1					3.84615	3.84615			5	5			6.25	6.25
PB2	399	16	2	2				26	2	2	4	1	1				10	1	1	20	3	3					7.69231	7.69231	10	10	15	15			12.5	12.5			25	25
PB2	402													6	0	1	10	0	1				16	0	1				0	10			0	6.25							0	16.6667
PB2	406	16	2	1				26	2	1	4	1	1				10	1	1	20	3	2					7.69231	3.84615	10	10	15	10			12.5	6.25			25	25
PB2	409	16	1	2				26	1	2										20	1	2					3.84615	7.69231			5	10			6.25	12.5
PB2	411													6	0	1	10	0	1				16	0	1				0	10			0	6.25							0	16.6667
PB2	414	16	1	1				26	1	1				6	1	1	10	1	1	20	1	1	16	1	1		3.84615	3.84615	10	10	5	5	6.25	6.25	6.25	6.25					16.6667	16.6667
PB2	417				10	3	3	26	3	3	4	1	1	6	0	1	10	1	2	20	1	1	16	3	4		11.5385	11.5385	10	20	5	5	18.75	25			30	30	25	25	0	16.6667
PB2	420	16	2	2	10	1	1	26	3	3										20	2	2	16	1	1		11.5385	11.5385			10	10	6.25	6.25	12.5	12.5	10	10
PB2	426	16	2	2	10	1	1	26	3	3				6	0	1	10	0	1	20	2	2	16	1	2		11.5385	11.5385	0	10	10	10	6.25	12.5	12.5	12.5	10	10			0	16.6667
PB2	429													6	0	1	10	0	1				16	0	1				0	10			0	6.25							0	16.6667
PB2	432													6	0	1	10	0	1				16	0	1				0	10			0	6.25							0	16.6667
PB2	438													6	1	1	10	1	1				16	1	1				10	10			6.25	6.25							16.6667	16.6667
PB2	442	16	1	1				26	1	1										20	1	1					3.84615	3.84615			5	5			6.25	6.25
PB2	453													6	1	1	10	1	1				16	1	1				10	10			6.25	6.25							16.6667	16.6667
PB2	459	16	1	1				26	1	1										20	1	1					3.84615	3.84615			5	5			6.25	6.25
PB2	471													6	1	1	10	1	1				16	1	1				10	10			6.25	6.25							16.6667	16.6667
PB2	477	16	0	1	10	1	1	26	1	2	4	1	2	6	0	1	10	1	3	20	1	3	16	1	2		3.84615	7.69231	10	30	5	15	6.25	12.5	0	6.25	10	10	25	50	0	16.6667
PB2	483										4	1	1				10	1	1	20	1	1							10	10	5	5							25	25
PB2	486	16	0	2	10	2	2	26	2	4	4	1	2	6	0	1	10	1	3	20	1	4	16	2	3		7.69231	15.3846	10	30	5	20	12.5	18.75	0	12.5	20	20	25	50	0	16.6667
PB2	487	16	3	3				26	3	3										20	3	3					11.5385	11.5385			15	15			18.75	18.75
PB2	490	16	5	5				26	5	5	4	2	2				10	2	2	20	7	7					19.2308	19.2308	20	20	35	35			31.25	31.25			50	50
PB2	492	16	1	1				26	1	1										20	1	1					3.84615	3.84615			5	5			6.25	6.25
PB2	498	16	1	3	10	2	2	26	3	5	4	1	2	6	0	1	10	1	3	20	2	5	16	2	3		11.5385	19.2308	10	30	10	25	12.5	18.75	6.25	18.75	20	20	25	50	0	16.6667
PB2	501	16	0	2	10	1	1	26	1	3				6	1	1	10	1	1	20	0	2	16	2	2		3.84615	11.5385	10	10	0	10	12.5	12.5	0	12.5	10	10			16.6667	16.6667
PB2	507	16	1	3	10	2	2	26	3	5	4	1	2	6	0	1	10	1	3	20	2	5	16	2	3		11.5385	19.2308	10	30	10	25	12.5	18.75	6.25	18.75	20	20	25	50	0	16.6667
PB2	513	16	1	2	10	2	2	26	3	4	4	1	2	6	0	1	10	1	3	20	2	4	16	2	3		11.5385	15.3846	10	30	10	20	12.5	18.75	6.25	12.5	20	20	25	50	0	16.6667
PB2	518	16	1	1				26	1	1										20	1	1					3.84615	3.84615			5	5			6.25	6.25
PB2	525	16	1	1				26	1	1										20	1	1					3.84615	3.84615			5	5			6.25	6.25
PB2	531	16	0	2	10	1	2	26	1	4				6	0	1	10	0	1	20	0	2	16	1	3		3.84615	15.3846	0	10	0	10	6.25	18.75	0	12.5	10	20			0	16.6667
PB2	534	16	0	2	10	1	2	26	1	4	4	0	1	6	0	1	10	0	2	20	0	3	16	1	3		3.84615	15.3846	0	20	0	15	6.25	18.75	0	12.5	10	20	0	25	0	16.6667
PB2	543	16	0	1	10	1	1	26	1	2				6	1	1	10	1	1	20	0	1	16	2	2		3.84615	7.69231	10	10	0	5	12.5	12.5	0	6.25	10	10			16.6667	16.6667
PB2	546				10	1	1	26	1	1													16	1	1		3.84615	3.84615					6.25	6.25			10	10
PB2	549	16	1	1	10	1	1	26	2	2										20	1	1	16	1	1		7.69231	7.69231			5	5	6.25	6.25	6.25	6.25	10	10
PB2	552				10	1	1	26	1	1													16	1	1		3.84615	3.84615					6.25	6.25			10	10
PB2	556				10	4	4	26	4	4	4	1	1	6	2	2	10	3	3	20	1	1	16	6	6		15.3846	15.3846	30	30	5	5	37.5	37.5			40	40	25	25	33.3333	33.3333
PB2	558				10	1	1	26	1	1													16	1	1		3.84615	3.84615					6.25	6.25			10	10
PB2	570	16	1	1				26	1	1										20	1	1					3.84615	3.84615			5	5			6.25	6.25
PB2	571	16	1	1				26	1	1										20	1	1					3.84615	3.84615			5	5			6.25	6.25
PB2	573	16	8	8				26	8	8										20	8	8					30.7692	30.7692			40	40			50	50
PB2	582	16	1	1				26	1	1										20	1	1					3.84615	3.84615			5	5			6.25	6.25
PB2	588	16	1	1				26	1	1										20	1	1					3.84615	3.84615			5	5			6.25	6.25
PB2	597				10	2	2	26	2	2				6	2	2	10	2	2				16	4	4		7.69231	7.69231	20	20			25	25			20	20			33.3333	33.3333
PB2	598	16	2	2				26	2	2	4	1	1				10	1	1	20	3	3					7.69231	7.69231	10	10	15	15			12.5	12.5			25	25
PB2	599	16	1	0				26	1	0										20	1	0					3.84615	0			5	0			6.25	0
PB2	606				10	1	1	26	1	1				6	1	1	10	1	1				16	2	2		3.84615	3.84615	10	10			12.5	12.5			10	10			16.6667	16.6667
PB2	609	16	0	1				26	0	1										20	0	1					0	3.84615			0	5			0	6.25
PB2	610	16	1	0	10	5	5	26	6	5	4	1	1	6	1	1	10	2	2	20	2	1	16	6	6		23.0769	19.2308	20	20	10	5	37.5	37.5	6.25	0	50	50	25	25	16.6667	16.6667
PB2	622				10	0	1	26	0	1													16	0	1		0	3.84615					0	6.25			0	10
PB2	636				10	0	1	26	0	1													16	0	1		0	3.84615					0	6.25			0	10
PB2	639				10	0	1	26	0	1													16	0	1		0	3.84615					0	6.25			0	10
PB2	642													6	2	2	10	2	2				16	2	2				20	20			12.5	12.5							33.3333	33.3333
PB2	643	16	1	1				26	1	1										20	1	1					3.84615	3.84615			5	5			6.25	6.25
PB2	660	16	2	2	10	1	3	26	3	5				6	2	2	10	2	2	20	2	2	16	3	5		11.5385	19.2308	20	20	10	10	18.75	31.25	12.5	12.5	10	30			33.3333	33.3333
PB2	663				10	1	1	26	1	1													16	1	1		3.84615	3.84615					6.25	6.25			10	10
PB2	666	16	3	3				26	3	3										20	3	3					11.5385	11.5385			15	15			18.75	18.75
PB2	669	16	6	7				26	6	7	4	1	1				10	1	1	20	7	8					23.0769	26.9231	10	10	35	40			37.5	43.75			25	25
PB2	678				10	2	4	26	2	4	4	1	2	6	2	2	10	3	4	20	1	2	16	4	6		7.69231	15.3846	30	40	5	10	25	37.5			20	40	25	50	33.3333	33.3333
PB2	687				10	1	1	26	1	1													16	1	1		3.84615	3.84615					6.25	6.25			10	10
PB2	693	16	7	8	10	7	6	26	14	14	4	1	2	6	3	4	10	4	6	20	8	10	16	10	10		53.8462	53.8462	40	60	40	50	62.5	62.5	43.75	50	70	60	25	50	50	66.6667
PB2	701	16	1	1	10	1	1	26	2	2										20	1	1	16	1	1		7.69231	7.69231			5	5	6.25	6.25	6.25	6.25	10	10
PB2	702	16	1	1				26	1	1										20	1	1					3.84615	3.84615			5	5			6.25	6.25
PB2	729				10	1	1	26	1	1	4	0	1				10	0	1	20	0	1	16	1	1		3.84615	3.84615	0	10	0	5	6.25	6.25			10	10	0	25
PB2	738	16	1	1				26	1	1										20	1	1					3.84615	3.84615			5	5			6.25	6.25
PB2	741				10	1	1	26	1	1													16	1	1		3.84615	3.84615					6.25	6.25			10	10
PB2	744													6	0	2	10	0	2				16	0	2				0	20			0	12.5							0	33.3333
PB2	746	16	1	1				26	1	1										20	1	1					3.84615	3.84615			5	5			6.25	6.25
PB2	766										4	1	1				10	1	1	20	1	1							10	10	5	5							25	25
PB2	768	16	1	1				26	1	1										20	1	1					3.84615	3.84615			5	5			6.25	6.25
PB2	777				10	1	1	26	1	1													16	1	1		3.84615	3.84615					6.25	6.25			10	10
PB2	778													6	1	1	10	1	1				16	1	1				10	10			6.25	6.25							16.6667	16.6667
PB2	779													6	2	2	10	2	2				16	2	2				20	20			12.5	12.5							33.3333	33.3333
PB2	785	16	1	1				26	1	1										20	1	1					3.84615	3.84615			5	5			6.25	6.25
PB2	790	16	2	2	10	3	2	26	5	4	4	2	2	6	2	2	10	4	4	20	4	4	16	5	4		19.2308	15.3846	40	40	20	20	31.25	25	12.5	12.5	30	20	50	50	33.3333	33.3333
PB2	795	16	5	5	10	4	4	26	9	9										20	5	5	16	4	4		34.6154	34.6154			25	25	25	25	31.25	31.25	40	40
PB2	810	16	2	2				26	2	2										20	2	2					7.69231	7.69231			10	10			12.5	12.5
PB2	822	16	5	5	10	7	6	26	12	11	4	2	2	6	5	3	10	7	5	20	7	7	16	12	9		46.1538	42.3077	70	50	35	35	75	56.25	31.25	31.25	70	60	50	50	83.3333	50
PB2	837				10	1	1	26	1	1													16	1	1		3.84615	3.84615					6.25	6.25			10	10
PB2	839				10	1	1	26	1	1													16	1	1		3.84615	3.84615					6.25	6.25			10	10
PB2	841	16	1	1				26	1	1										20	1	1					3.84615	3.84615			5	5			6.25	6.25
PB2	843				10	1	1	26	1	1													16	1	1		3.84615	3.84615					6.25	6.25			10	10
PB2	852				10	1	1	26	1	1													16	1	1		3.84615	3.84615					6.25	6.25			10	10
PB2	853	16	1	1				26	1	1										20	1	1					3.84615	3.84615			5	5			6.25	6.25
PB2	855										4	1	1				10	1	1	20	1	1							10	10	5	5							25	25
PB2	856				10	1	1	26	1	1													16	1	1		3.84615	3.84615					6.25	6.25			10	10
PB2	858	16	1	1				26	1	1										20	1	1					3.84615	3.84615			5	5			6.25	6.25
PB2	865				10	1	1	26	1	1				6	0	1	10	0	1				16	1	2		3.84615	3.84615	0	10			6.25	12.5			10	10			0	16.6667
PB2	867				10	1	0	26	1	0													16	1	0		3.84615	0					6.25	0			10	0
PB2	873				10	1	1	26	1	1													16	1	1		3.84615	3.84615					6.25	6.25			10	10
PB2	874				10	1	1	26	1	1													16	1	1		3.84615	3.84615					6.25	6.25			10	10
PB2	886													6	1	1	10	1	1				16	1	1				10	10			6.25	6.25							16.6667	16.6667
PB2	888				10	3	3	26	3	3	4	1	1	6	1	1	10	2	2	20	1	1	16	4	4		11.5385	11.5385	20	20	5	5	25	25			30	30	25	25	16.6667	16.6667
PB2	896	16	1	1				26	1	1										20	1	1					3.84615	3.84615			5	5			6.25	6.25
PB2	897													6	1	1	10	1	1				16	1	1				10	10			6.25	6.25							16.6667	16.6667
PB2	905	16	1	1	10	5	4	26	6	5	4	1	1				10	1	1	20	2	2	16	5	4		23.0769	19.2308	10	10	10	10	31.25	25	6.25	6.25	50	40	25	25
PB2	906	16	1	1				26	1	1										20	1	1					3.84615	3.84615			5	5			6.25	6.25
PB2	910				10	2	2	26	2	2	4	1	1				10	1	1	20	1	1	16	2	2		7.69231	7.69231	10	10	5	5	12.5	12.5			20	20	25	25
PB2	914	16	1	1				26	1	1										20	1	1					3.84615	3.84615			5	5			6.25	6.25
PB2	918				10	4	5	26	4	5	4	2	2	6	3	3	10	5	5	20	2	2	16	7	8		15.3846	19.2308	50	50	10	10	43.75	50			40	50	50	50	50	50
PB2	919				10	0	1	26	0	1													16	0	1		0	3.84615					0	6.25			0	10
PB2	923				10	2	3	26	2	3				6	2	2	10	2	2				16	4	5		7.69231	11.5385	20	20			25	31.25			20	30			33.3333	33.3333
PB2	930										4	1	1				10	1	1	20	1	1							10	10	5	5							25	25
PB2	933										4	1	1				10	1	1	20	1	1							10	10	5	5							25	25
PB2	939				10	1	0	26	1	0	4	1	2				10	1	2	20	1	2	16	1	0		3.84615	0	10	20	5	10	6.25	0			10	0	25	50
PB2	942	16	1	1				26	1	1										20	1	1					3.84615	3.84615			5	5			6.25	6.25
PB2	945	16	1	1				26	1	1										20	1	1					3.84615	3.84615			5	5			6.25	6.25
PB2	948				10	1	0	26	1	0	4	1	1				10	1	1	20	1	1	16	1	0		3.84615	0	10	10	5	5	6.25	0			10	0	25	25
PB2	951				10	1	0	26	1	0	4	1	1				10	1	1	20	1	1	16	1	0		3.84615	0	10	10	5	5	6.25	0			10	0	25	25
PB2	954	16	1	1	10	1	0	26	2	1	4	1	1				10	1	1	20	2	2	16	1	0		7.69231	3.84615	10	10	10	10	6.25	0	6.25	6.25	10	0	25	25
PB2	966				10	1	0	26	1	0	4	1	1				10	1	1	20	1	1	16	1	0		3.84615	0	10	10	5	5	6.25	0			10	0	25	25
PB2	972	16	1	1	10	1	1	26	2	2	4	1	1				10	1	1	20	2	2	16	1	1		7.69231	7.69231	10	10	10	10	6.25	6.25	6.25	6.25	10	10	25	25
PB2	975	16	1	1	10	5	4	26	6	5	4	1	1	6	3	2	10	4	3	20	2	2	16	8	6		23.0769	19.2308	40	30	10	10	50	37.5	6.25	6.25	50	40	25	25	50	33.3333
PB2	977	16	1	1				26	1	1										20	1	1					3.84615	3.84615			5	5			6.25	6.25
PB2	980				10	1	1	26	1	1													16	1	1		3.84615	3.84615					6.25	6.25			10	10
PB2	981				10	1	1	26	1	1				6	0	1	10	0	1				16	1	2		3.84615	3.84615	0	10			6.25	12.5			10	10			0	16.6667
PB2	984	16	4	4	10	7	7	26	11	11	4	2	2	6	3	3	10	5	5	20	6	6	16	10	10		42.3077	42.3077	50	50	30	30	62.5	62.5	25	25	70	70	50	50	50	50
PB2	993				10	1	1	26	1	1				6	0	1	10	0	1				16	1	2		3.84615	3.84615	0	10			6.25	12.5			10	10			0	16.6667
PB2	996	16	2	2	10	1	1	26	3	3										20	2	2	16	1	1		11.5385	11.5385			10	10	6.25	6.25	12.5	12.5	10	10
PB2	999										4	0	1	6	0	1	10	0	2	20	0	1	16	0	1				0	20	0	5	0	6.25					0	25	0	16.6667
PB2	1000	16	1	0				26	1	0										20	1	0					3.84615	0			5	0			6.25	0
PB2	1009										4	1	1	6	0	1	10	1	2	20	1	1	16	0	1				10	20	5	5	0	6.25					25	25	0	16.6667
PB2	1011										4	0	1	6	0	1	10	0	2	20	0	1	16	0	1				0	20	0	5	0	6.25					0	25	0	16.6667
PB2	1014	16	8	8	10	1	2	26	9	10	4	0	1	6	0	1	10	0	2	20	8	9	16	1	3		34.6154	38.4615	0	20	40	45	6.25	18.75	50	50	10	20	0	25	0	16.6667
PB2	1017										4	0	1	6	0	1	10	0	2	20	0	1	16	0	1				0	20	0	5	0	6.25					0	25	0	16.6667
PB2	1023										4	0	1	6	0	1	10	0	2	20	0	1	16	0	1				0	20	0	5	0	6.25					0	25	0	16.6667
PB2	1026													6	2	2	10	2	2				16	2	2				20	20			12.5	12.5							33.3333	33.3333
PB2	1032				10	6	6	26	6	6	4	2	2	6	3	3	10	5	5	20	2	2	16	9	9		23.0769	23.0769	50	50	10	10	56.25	56.25			60	60	50	50	50	50
PB2	1036	16	1	1				26	1	1										20	1	1					3.84615	3.84615			5	5			6.25	6.25
PB2	1044										4	2	2				10	2	2	20	2	2							20	20	10	10							50	50
PB2	1047	16	1	1				26	1	1										20	1	1					3.84615	3.84615			5	5			6.25	6.25
PB2	1050	16	1	1				26	1	1										20	1	1					3.84615	3.84615			5	5			6.25	6.25
PB2	1056										4	0	1				10	0	1	20	0	1							0	10	0	5							0	25
PB2	1057	16	3	3	10	8	8	26	11	11	4	2	2	6	5	5	10	7	7	20	5	5	16	13	13		42.3077	42.3077	70	70	25	25	81.25	81.25	18.75	18.75	80	80	50	50	83.3333	83.3333
PB2	1062										4	1	1				10	1	1	20	1	1							10	10	5	5							25	25
PB2	1064	16	1	1				26	1	1										20	1	1					3.84615	3.84615			5	5			6.25	6.25
PB2	1065				10	5	5	26	5	5	4	2	2	6	2	2	10	4	4	20	2	2	16	7	7		19.2308	19.2308	40	40	10	10	43.75	43.75			50	50	50	50	33.3333	33.3333
PB2	1068													6	1	1	10	1	1				16	1	1				10	10			6.25	6.25							16.6667	16.6667
PB2	1071				10	7	7	26	7	7	4	1	2	6	2	2	10	3	4	20	1	2	16	9	9		26.9231	26.9231	30	40	5	10	56.25	56.25			70	70	25	50	33.3333	33.3333
PB2	1074				10	3	3	26	3	3				6	3	3	10	3	3				16	6	6		11.5385	11.5385	30	30			37.5	37.5			30	30			50	50
PB2	1080	16	1	1	10	3	3	26	4	4	4	1	1	6	1	2	10	2	3	20	2	2	16	4	5		15.3846	15.3846	20	30	10	10	25	31.25	6.25	6.25	30	30	25	25	16.6667	33.3333
PB2	1081				10	5	5	26	5	5	4	2	2	6	2	2	10	4	4	20	2	2	16	7	7		19.2308	19.2308	40	40	10	10	43.75	43.75			50	50	50	50	33.3333	33.3333
PB2	1087	16	2	2	10	8	8	26	10	10	4	2	2	6	4	4	10	6	6	20	4	4	16	12	12		38.4615	38.4615	60	60	20	20	75	75	12.5	12.5	80	80	50	50	66.6667	66.6667
PB2	1089				10	5	5	26	5	5				6	4	4	10	4	4				16	9	9		19.2308	19.2308	40	40			56.25	56.25			50	50			66.6667	66.6667
PB2	1092	16	1	1	10	1	1	26	2	2				6	1	1	10	1	1	20	1	1	16	2	2		7.69231	7.69231	10	10	5	5	12.5	12.5	6.25	6.25	10	10			16.6667	16.6667
PB2	1095	16	2	3	10	1	1	26	3	4	4	1	1				10	1	1	20	3	4	16	1	1		11.5385	15.3846	10	10	15	20	6.25	6.25	12.5	18.75	10	10	25	25
PB2	1096				10	1	1	26	1	1													16	1	1		3.84615	3.84615					6.25	6.25			10	10
PB2	1101				10	1	0	26	1	0	4	0	1				10	0	1	20	0	1	16	1	0		3.84615	0	0	10	0	5	6.25	0			10	0	0	25
PB2	1107				10	2	2	26	2	2				6	2	2	10	2	2				16	4	4		7.69231	7.69231	20	20			25	25			20	20			33.3333	33.3333
PB2	1110				10	3	3	26	3	3	4	0	1	6	1	1	10	1	2	20	0	1	16	4	4		11.5385	11.5385	10	20	0	5	25	25			30	30	0	25	16.6667	16.6667
PB2	1114	16	1	1				26	1	1										20	1	1					3.84615	3.84615			5	5			6.25	6.25
PB2	1116				10	1	1	26	1	1													16	1	1		3.84615	3.84615					6.25	6.25			10	10
PB2	1126	16	1	1				26	1	1										20	1	1					3.84615	3.84615			5	5			6.25	6.25
PB2	1130	16	4	5	10	1	0	26	5	5	4	1	1				10	1	1	20	5	6	16	1	0		19.2308	19.2308	10	10	25	30	6.25	0	25	31.25	10	0	25	25
PB2	1133	16	1	1				26	1	1										20	1	1					3.84615	3.84615			5	5			6.25	6.25
PB2	1143	16	1	1				26	1	1										20	1	1					3.84615	3.84615			5	5			6.25	6.25
PB2	1146	16	1	0	10	0	1	26	1	1										20	1	0	16	0	1		3.84615	3.84615			5	0	0	6.25	6.25	0	0	10
PB2	1149				10	0	1	26	0	1													16	0	1		0	3.84615					0	6.25			0	10
PB2	1154	16	1	1				26	1	1										20	1	1					3.84615	3.84615			5	5			6.25	6.25
PB2	1155				10	1	1	26	1	1													16	1	1		3.84615	3.84615					6.25	6.25			10	10
PB2	1161				10	1	1	26	1	1													16	1	1		3.84615	3.84615					6.25	6.25			10	10
PB2	1164													6	1	1	10	1	1				16	1	1				10	10			6.25	6.25							16.6667	16.6667
PB2	1176	16	2	3	10	7	7	26	9	10	4	2	2	6	3	3	10	5	5	20	4	5	16	10	10		34.6154	38.4615	50	50	20	25	62.5	62.5	12.5	18.75	70	70	50	50	50	50
PB2	1184	16	1	1				26	1	1										20	1	1					3.84615	3.84615			5	5			6.25	6.25
PB2	1194				10	2	2	26	2	2				6	1	1	10	1	1				16	3	3		7.69231	7.69231	10	10			18.75	18.75			20	20			16.6667	16.6667
PB2	1197				10	3	3	26	3	3	4	1	0				10	1	0	20	1	0	16	3	3		11.5385	11.5385	10	0	5	0	18.75	18.75			30	30	25	0
PB2	1200				10	4	4	26	4	4	4	1	1	6	1	1	10	2	2	20	1	1	16	5	5		15.3846	15.3846	20	20	5	5	31.25	31.25			40	40	25	25	16.6667	16.6667
PB2	1211										4	1	0				10	1	0	20	1	0							10	0	5	0							25	0
PB2	1216				10	1	1	26	1	1													16	1	1		3.84615	3.84615					6.25	6.25			10	10
PB2	1219	16	2	2				26	2	2										20	2	2					7.69231	7.69231			10	10			12.5	12.5
PB2	1221				10	4	4	26	4	4	4	1	1				10	1	1	20	1	1	16	4	4		15.3846	15.3846	10	10	5	5	25	25			40	40	25	25
PB2	1224				10	1	1	26	1	1	4	0	1				10	0	1	20	0	1	16	1	1		3.84615	3.84615	0	10	0	5	6.25	6.25			10	10	0	25
PB2	1236										4	0	1				10	0	1	20	0	1							0	10	0	5							0	25
PB2	1239										4	0	1				10	0	1	20	0	1							0	10	0	5							0	25
PB2	1240				10	3	3	26	3	3	4	1	1				10	1	1	20	1	1	16	3	3		11.5385	11.5385	10	10	5	5	18.75	18.75			30	30	25	25
PB2	1243	16	1	1				26	1	1										20	1	1					3.84615	3.84615			5	5			6.25	6.25
PB2	1245													6	0	1	10	0	1				16	0	1				0	10			0	6.25							0	16.6667
PB2	1248	16	1	1				26	1	1										20	1	1					3.84615	3.84615			5	5			6.25	6.25
PB2	1255										4	1	1				10	1	1	20	1	1							10	10	5	5							25	25
PB2	1260										4	0	1				10	0	1	20	0	1							0	10	0	5							0	25
PB2	1263										4	0	1				10	0	1	20	0	1							0	10	0	5							0	25
PB2	1267	16	1	1				26	1	1										20	1	1					3.84615	3.84615			5	5			6.25	6.25
PB2	1275	16	1	1				26	1	1										20	1	1					3.84615	3.84615			5	5			6.25	6.25
PB2	1278				10	1	1	26	1	1				6	1	1	10	1	1				16	2	2		3.84615	3.84615	10	10			12.5	12.5			10	10			16.6667	16.6667
PB2	1297										4	0	1				10	0	1	20	0	1							0	10	0	5							0	25
PB2	1302	16	1	1				26	1	1										20	1	1					3.84615	3.84615			5	5			6.25	6.25
PB2	1308				10	5	4	26	5	4	4	1	1	6	3	3	10	4	4	20	1	1	16	8	7		19.2308	15.3846	40	40	5	5	50	43.75			50	40	25	25	50	50
PB2	1309													6	1	1	10	1	1				16	1	1				10	10			6.25	6.25							16.6667	16.6667
PB2	1311				10	2	3	26	2	3	4	1	1				10	1	1	20	1	1	16	2	3		7.69231	11.5385	10	10	5	5	12.5	18.75			20	30	25	25
PB2	1323				10	2	2	26	2	2													16	2	2		7.69231	7.69231					12.5	12.5			20	20
PB2	1333	16	1	1				26	1	1										20	1	1					3.84615	3.84615			5	5			6.25	6.25
PB2	1363										4	1	1				10	1	1	20	1	1							10	10	5	5							25	25
PB2	1371	16	1	1	10	1	1	26	2	2										20	1	1	16	1	1		7.69231	7.69231			5	5	6.25	6.25	6.25	6.25	10	10
PB2	1377				10	5	5	26	5	5	4	1	2	6	1	1	10	2	3	20	1	2	16	6	6		19.2308	19.2308	20	30	5	10	37.5	37.5			50	50	25	50	16.6667	16.6667
PB2	1382	16	0	1				26	0	1										20	0	1					0	3.84615			0	5			0	6.25
PB2	1384										4	0	1				10	0	1	20	0	1							0	10	0	5							0	25
PB2	1394				10	3	3	26	3	3				6	2	0	10	2	0				16	5	3		11.5385	11.5385	20	0			31.25	18.75			30	30			33.3333	0
PB2	1398				10	3	3	26	3	3													16	3	3		11.5385	11.5385					18.75	18.75			30	30
PB2	1416	16	1	1				26	1	1										20	1	1					3.84615	3.84615			5	5			6.25	6.25
PB2	1419				10	2	2	26	2	2													16	2	2		7.69231	7.69231					12.5	12.5			20	20
PB2	1434				10	1	1	26	1	1													16	1	1		3.84615	3.84615					6.25	6.25			10	10
PB2	1440										4	1	1				10	1	1	20	1	1							10	10	5	5							25	25
PB2	1444	16	1	1				26	1	1										20	1	1					3.84615	3.84615			5	5			6.25	6.25
PB2	1447				10	1	1	26	1	1													16	1	1		3.84615	3.84615					6.25	6.25			10	10
PB2	1449										4	0	1				10	0	1	20	0	1							0	10	0	5							0	25
PB2	1450										4	0	1				10	0	1	20	0	1							0	10	0	5							0	25
PB2	1454	16	1	1				26	1	1										20	1	1					3.84615	3.84615			5	5			6.25	6.25
PB2	1455				10	1	1	26	1	1													16	1	1		3.84615	3.84615					6.25	6.25			10	10
PB2	1458										4	0	1				10	0	1	20	0	1							0	10	0	5							0	25
PB2	1469				10	1	1	26	1	1													16	1	1		3.84615	3.84615					6.25	6.25			10	10
PB2	1470													6	1	1	10	1	1				16	1	1				10	10			6.25	6.25							16.6667	16.6667
PB2	1473	16	1	2	10	7	7	26	8	9	4	1	1	6	3	3	10	4	4	20	2	3	16	10	10		30.7692	34.6154	40	40	10	15	62.5	62.5	6.25	12.5	70	70	25	25	50	50
PB2	1479										4	0	1				10	0	1	20	0	1							0	10	0	5							0	25
PB2	1482										4	0	1				10	0	1	20	0	1							0	10	0	5							0	25
PB2	1515				10	0	2	26	0	2				6	1	1	10	1	1				16	1	3		0	7.69231	10	10			6.25	18.75			0	20			16.6667	16.6667
PB2	1519													6	1	1	10	1	1				16	1	1				10	10			6.25	6.25							16.6667	16.6667
PB2	1524										4	1	1				10	1	1	20	1	1							10	10	5	5							25	25
PB2	1526				10	1	1	26	1	1													16	1	1		3.84615	3.84615					6.25	6.25			10	10
PB2	1551													6	1	1	10	1	1				16	1	1				10	10			6.25	6.25							16.6667	16.6667
PB2	1558	16	1	1	10	4	4	26	5	5				6	1	1	10	1	1	20	1	1	16	5	5		19.2308	19.2308	10	10	5	5	31.25	31.25	6.25	6.25	40	40			16.6667	16.6667
PB2	1567				10	1	1	26	1	1													16	1	1		3.84615	3.84615					6.25	6.25			10	10
PB2	1590				10	3	3	26	3	3													16	3	3		11.5385	11.5385					18.75	18.75			30	30
PB2	1601	16	0	1				26	0	1										20	0	1					0	3.84615			0	5			0	6.25
PB2	1621	16	1	1				26	1	1										20	1	1					3.84615	3.84615			5	5			6.25	6.25
PB2	1625	16	0	1				26	0	1										20	0	1					0	3.84615			0	5			0	6.25
PB2	1632													6	1	1	10	1	1				16	1	1				10	10			6.25	6.25							16.6667	16.6667
PB2	1645	16	1	1				26	1	1										20	1	1					3.84615	3.84615			5	5			6.25	6.25
PB2	1650	16	1	1				26	1	1										20	1	1					3.84615	3.84615			5	5			6.25	6.25
PB2	1656				10	1	2	26	1	2				6	1	1	10	1	1				16	2	3		3.84615	7.69231	10	10			12.5	18.75			10	20			16.6667	16.6667
PB2	1662													6	2	2	10	2	2				16	2	2				20	20			12.5	12.5							33.3333	33.3333
PB2	1666				10	4	4	26	4	4	4	1	1	6	1	1	10	2	2	20	1	1	16	5	5		15.3846	15.3846	20	20	5	5	31.25	31.25			40	40	25	25	16.6667	16.6667
PB2	1692				10	6	6	26	6	6				6	1	1	10	1	1				16	7	7		23.0769	23.0769	10	10			43.75	43.75			60	60			16.6667	16.6667
PB2	1710	16	1	1				26	1	1										20	1	1					3.84615	3.84615			5	5			6.25	6.25
PB2	1713				10	1	1	26	1	1													16	1	1		3.84615	3.84615					6.25	6.25			10	10
PB2	1731													6	0	1	10	0	1				16	0	1				0	10			0	6.25							0	16.6667
PB2	1738	16	1	1				26	1	1										20	1	1					3.84615	3.84615			5	5			6.25	6.25
PB2	1764	16	1	1				26	1	1										20	1	1					3.84615	3.84615			5	5			6.25	6.25
PB2	1770	16	1	1				26	1	1										20	1	1					3.84615	3.84615			5	5			6.25	6.25
PB2	1773	16	1	1				26	1	1										20	1	1					3.84615	3.84615			5	5			6.25	6.25
PB2	1775				10	1	1	26	1	1													16	1	1		3.84615	3.84615					6.25	6.25			10	10
PB2	1782	16	1	1				26	1	1										20	1	1					3.84615	3.84615			5	5			6.25	6.25
PB2	1785	16	4	4				26	4	4	4	2	2				10	2	2	20	6	6					15.3846	15.3846	20	20	30	30			25	25			50	50
PB2	1789				10	1	1	26	1	1				6	1	1	10	1	1				16	2	2		3.84615	3.84615	10	10			12.5	12.5			10	10			16.6667	16.6667
PB2	1790				10	2	2	26	2	2													16	2	2		7.69231	7.69231					12.5	12.5			20	20
PB2	1796				10	2	2	26	2	2													16	2	2		7.69231	7.69231					12.5	12.5			20	20
PB2	1797	16	5	5	10	1	2	26	6	7				6	0	1	10	0	1	20	5	5	16	1	3		23.0769	26.9231	0	10	25	25	6.25	18.75	31.25	31.25	10	20			0	16.6667
PB2	1809	16	4	4				26	4	4										20	4	4					15.3846	15.3846			20	20			25	25
PB2	1813	16	1	1				26	1	1										20	1	1					3.84615	3.84615			5	5			6.25	6.25
PB2	1815	16	3	4				26	3	4										20	3	4					11.5385	15.3846			15	20			18.75	25
PB2	1821	16	1	0				26	1	0				6	1	2	10	1	2	20	1	0	16	1	2		3.84615	0	10	20	5	0	6.25	12.5	6.25	0					16.6667	33.3333
PB2	1824				10	2	2	26	2	2				6	2	2	10	2	2				16	4	4		7.69231	7.69231	20	20			25	25			20	20			33.3333	33.3333
PB2	1827													6	1	1	10	1	1				16	1	1				10	10			6.25	6.25							16.6667	16.6667
PB2	1831	16	1	1				26	1	1										20	1	1					3.84615	3.84615			5	5			6.25	6.25
PB2	1833				10	4	4	26	4	4	4	1	1	6	1	1	10	2	2	20	1	1	16	5	5		15.3846	15.3846	20	20	5	5	31.25	31.25			40	40	25	25	16.6667	16.6667
PB2	1865				10	2	2	26	2	2				6	1	1	10	1	1				16	3	3		7.69231	7.69231	10	10			18.75	18.75			20	20			16.6667	16.6667
PB2	1866	16	1	1				26	1	1										20	1	1					3.84615	3.84615			5	5			6.25	6.25
PB2	1868				10	1	1	26	1	1													16	1	1		3.84615	3.84615					6.25	6.25			10	10
PB2	1871	16	1	1				26	1	1										20	1	1					3.84615	3.84615			5	5			6.25	6.25
PB2	1881	16	6	6	10	1	1	26	7	7										20	6	6	16	1	1		26.9231	26.9231			30	30	6.25	6.25	37.5	37.5	10	10
PB2	1890	16	1	1				26	1	1										20	1	1					3.84615	3.84615			5	5			6.25	6.25
PB2	1892										4	1	1				10	1	1	20	1	1							10	10	5	5							25	25
PB2	1904	16	1	1				26	1	1										20	1	1					3.84615	3.84615			5	5			6.25	6.25
PB2	1908				10	2	2	26	2	2				6	1	1	10	1	1				16	3	3		7.69231	7.69231	10	10			18.75	18.75			20	20			16.6667	16.6667
PB2	1909	16	1	1				26	1	1										20	1	1					3.84615	3.84615			5	5			6.25	6.25
PB2	1917	16	1	1				26	1	1				6	1	1	10	1	1	20	1	1	16	1	1		3.84615	3.84615	10	10	5	5	6.25	6.25	6.25	6.25					16.6667	16.6667
PB2	1923													6	2	2	10	2	2				16	2	2				20	20			12.5	12.5							33.3333	33.3333
PB2	1926	16	1	1				26	1	1										20	1	1					3.84615	3.84615			5	5			6.25	6.25
PB2	1927	16	1	1	10	1	1	26	2	2				6	1	1	10	1	1	20	1	1	16	2	2		7.69231	7.69231	10	10	5	5	12.5	12.5	6.25	6.25	10	10			16.6667	16.6667
PB2	1940	16	1	1				26	1	1										20	1	1					3.84615	3.84615			5	5			6.25	6.25
PB2	1941				10	0	1	26	0	1													16	0	1		0	3.84615					0	6.25			0	10
PB2	1944	16	1	1	10	3	3	26	4	4	4	1	1				10	1	1	20	2	2	16	3	3		15.3846	15.3846	10	10	10	10	18.75	18.75	6.25	6.25	30	30	25	25
PB2	1946				10	1	1	26	1	1													16	1	1		3.84615	3.84615					6.25	6.25			10	10
PB2	1947				10	0	2	26	0	2	4	1	1	6	4	4	10	5	5	20	1	1	16	4	6		0	7.69231	50	50	5	5	25	37.5			0	20	25	25	66.6667	66.6667
PB2	1948													6	1	1	10	1	1				16	1	1				10	10			6.25	6.25							16.6667	16.6667
PB2	1951				10	1	1	26	1	1													16	1	1		3.84615	3.84615					6.25	6.25			10	10
PB2	1953													6	1	1	10	1	1				16	1	1				10	10			6.25	6.25							16.6667	16.6667
PB2	1965				10	3	4	26	3	4													16	3	4		11.5385	15.3846					18.75	25			30	40
PB2	1971													6	0	1	10	0	1				16	0	1				0	10			0	6.25							0	16.6667
PB2	1972				10	0	1	26	0	1				6	1	1	10	1	1				16	1	2		0	3.84615	10	10			6.25	12.5			0	10			16.6667	16.6667
PB2	1992													6	1	1	10	1	1				16	1	1				10	10			6.25	6.25							16.6667	16.6667
PB2	1995				10	4	4	26	4	4	4	1	1	6	1	1	10	2	2	20	1	1	16	5	5		15.3846	15.3846	20	20	5	5	31.25	31.25			40	40	25	25	16.6667	16.6667
PB2	2006	16	1	1				26	1	1										20	1	1					3.84615	3.84615			5	5			6.25	6.25
PB2	2007	16	1	1				26	1	1										20	1	1					3.84615	3.84615			5	5			6.25	6.25
PB2	2009	16	1	1				26	1	1										20	1	1					3.84615	3.84615			5	5			6.25	6.25
PB2	2014										4	1	1				10	1	1	20	1	1							10	10	5	5							25	25
PB2	2021	16	0	1				26	0	1										20	0	1					0	3.84615			0	5			0	6.25
PB2	2023				10	1	1	26	1	1													16	1	1		3.84615	3.84615					6.25	6.25			10	10
PB2	2026													6	1	1	10	1	1				16	1	1				10	10			6.25	6.25							16.6667	16.6667
PB2	2029				10	5	5	26	5	5													16	5	5		19.2308	19.2308					31.25	31.25			50	50
PB2	2034				10	2	2	26	2	2				6	1	1	10	1	1				16	3	3		7.69231	7.69231	10	10			18.75	18.75			20	20			16.6667	16.6667
PB2	2037				10	2	2	26	2	2				6	3	3	10	3	3				16	5	5		7.69231	7.69231	30	30			31.25	31.25			20	20			50	50
PB2	2043	16	0	1				26	0	1										20	0	1					0	3.84615			0	5			0	6.25
PB2	2047				10	1	1	26	1	1													16	1	1		3.84615	3.84615					6.25	6.25			10	10
PB2	2052	16	1	1				26	1	1										20	1	1					3.84615	3.84615			5	5			6.25	6.25
PB2	2061				10	4	5	26	4	5				6	1	1	10	1	1				16	5	6		15.3846	19.2308	10	10			31.25	37.5			40	50			16.6667	16.6667
PB2	2067				10	1	1	26	1	1													16	1	1		3.84615	3.84615					6.25	6.25			10	10
PB2	2071	16	1	1				26	1	1										20	1	1					3.84615	3.84615			5	5			6.25	6.25
PB2	2076	16	1	1				26	1	1										20	1	1					3.84615	3.84615			5	5			6.25	6.25
PB2	2082	16	1	1				26	1	1										20	1	1					3.84615	3.84615			5	5			6.25	6.25
PB2	2092	16	1	1				26	1	1										20	1	1					3.84615	3.84615			5	5			6.25	6.25
PB2	2096	16	1	1				26	1	1										20	1	1					3.84615	3.84615			5	5			6.25	6.25
PB2	2104										4	1	0				10	1	0	20	1	0							10	0	5	0							25	0
PB2	2118	16	1	1	10	7	7	26	8	8	4	1	2	6	2	2	10	3	4	20	2	3	16	9	9		30.7692	30.7692	30	40	10	15	56.25	56.25	6.25	6.25	70	70	25	50	33.3333	33.3333
PB2	2133	16	1	1				26	1	1										20	1	1					3.84615	3.84615			5	5			6.25	6.25
PB2	2136				10	2	2	26	2	2				6	1	1	10	1	1				16	3	3		7.69231	7.69231	10	10			18.75	18.75			20	20			16.6667	16.6667
PB2	2141				10	1	0	26	1	0				6	0	1	10	0	1				16	1	1		3.84615	0	0	10			6.25	6.25			10	0			0	16.6667
PB2	2142	16	1	1				26	1	1										20	1	1					3.84615	3.84615			5	5			6.25	6.25
PB2	2152										4	1	1	6	1	1	10	2	2	20	1	1	16	1	1				20	20	5	5	6.25	6.25					25	25	16.6667	16.6667
PB2	2158	16	5	4				26	5	4	4	0	1				10	0	1	20	5	5					19.2308	15.3846	0	10	25	25			31.25	25			0	25
PB2	2161				10	1	1	26	1	1				6	0	1	10	0	1				16	1	2		3.84615	3.84615	0	10			6.25	12.5			10	10			0	16.6667
PB2	2162	16	1	1				26	1	1				6	1	1	10	1	1	20	1	1	16	1	1		3.84615	3.84615	10	10	5	5	6.25	6.25	6.25	6.25					16.6667	16.6667
PB2	2173	16	1	1				26	1	1										20	1	1					3.84615	3.84615			5	5			6.25	6.25
PB2	2176				10	2	2	26	2	2													16	2	2		7.69231	7.69231					12.5	12.5			20	20
PB2	2178	16	1	1				26	1	1	4	1	1				10	1	1	20	2	2					3.84615	3.84615	10	10	10	10			6.25	6.25			25	25
PB2	2181				10	3	3	26	3	3				6	3	2	10	3	2				16	6	5		11.5385	11.5385	30	20			37.5	31.25			30	30			50	33.3333
PB2	2188													6	1	1	10	1	1				16	1	1				10	10			6.25	6.25							16.6667	16.6667
PB2	2190	16	7	8				26	7	8										20	7	8					26.9231	30.7692			35	40			43.75	50
PB2	2197				10	1	1	26	1	1													16	1	1		3.84615	3.84615					6.25	6.25			10	10
PB2	2207				10	1	1	26	1	1													16	1	1		3.84615	3.84615					6.25	6.25			10	10
PB2	2223	16	1	1				26	1	1										20	1	1					3.84615	3.84615			5	5			6.25	6.25
PB2	2229				10	0	1	26	0	1													16	0	1		0	3.84615					0	6.25			0	10
PB2	2241	16	2	2				26	2	2	4	1	1				10	1	1	20	3	3					7.69231	7.69231	10	10	15	15			12.5	12.5			25	25
PB2	2271				10	1	1	26	1	1													16	1	1		3.84615	3.84615					6.25	6.25			10	10
PB2	2274				10	1	1	26	1	1													16	1	1		3.84615	3.84615					6.25	6.25			10	10
PB2	2281				10	0	1	26	0	1													16	0	1		0	3.84615					0	6.25			0	10
PB2	2288				10	1	1	26	1	1													16	1	1		3.84615	3.84615					6.25	6.25			10	10
PB2	2297				10	0	1	26	0	1													16	0	1		0	3.84615					0	6.25			0	10
PB1	27				10	1	1	26	1	1				6	1	1	10	1	1				16	2	2		3.84615	3.84615	10	10			12.5	12.5			10	10			16.6667	16.6667
PB1	36				10	1	3	26	1	3	4	0	1				10	0	1	20	0	1	16	1	3		3.84615	11.5385	0	10	0	5	6.25	18.75			10	30	0	25
PB1	42										4	1	1				10	1	1	20	1	1							10	10	5	5							25	25
PB1	43	16	1	1				26	1	1	4	1	1				10	1	1	20	2	2					3.84615	3.84615	10	10	10	10			6.25	6.25			25	25
PB1	48													6	0	1	10	0	1				16	0	1				0	10			0	6.25							0	16.6667
PB1	52										4	1	1				10	1	1	20	1	1							10	10	5	5							25	25
PB1	53	16	1	1				26	1	1										20	1	1					3.84615	3.84615			5	5			6.25	6.25
PB1	54	16	0	1	10	3	4	26	3	5	4	0	1				10	0	1	20	0	2	16	3	4		11.5385	19.2308	0	10	0	10	18.75	25	0	6.25	30	40	0	25
PB1	56	16	1	1				26	1	1										20	1	1					3.84615	3.84615			5	5			6.25	6.25
PB1	57													6	0	1	10	0	1				16	0	1				0	10			0	6.25							0	16.6667
PB1	58	16	4	4				26	4	4	4	2	2	6	0	1	10	2	3	20	6	6	16	0	1		15.3846	15.3846	20	30	30	30	0	6.25	25	25			50	50	0	16.6667
PB1	60										4	1	1				10	1	1	20	1	1							10	10	5	5							25	25
PB1	64	16	1	1				26	1	1										20	1	1					3.84615	3.84615			5	5			6.25	6.25
PB1	65				10	1	1	26	1	1													16	1	1		3.84615	3.84615					6.25	6.25			10	10
PB1	66										4	1	1				10	1	1	20	1	1							10	10	5	5							25	25
PB1	83				10	1	1	26	1	1				6	1	1	10	1	1				16	2	2		3.84615	3.84615	10	10			12.5	12.5			10	10			16.6667	16.6667
PB1	84										4	0	1	6	0	1	10	0	2	20	0	1	16	0	1				0	20	0	5	0	6.25					0	25	0	16.6667
PB1	89	16	0	1				26	0	1										20	0	1					0	3.84615			0	5			0	6.25
PB1	111				10	0	1	26	0	1													16	0	1		0	3.84615					0	6.25			0	10
PB1	112				10	0	1	26	0	1													16	0	1		0	3.84615					0	6.25			0	10
PB1	120				10	1	1	26	1	1													16	1	1		3.84615	3.84615					6.25	6.25			10	10
PB1	123				10	0	1	26	0	1													16	0	1		0	3.84615					0	6.25			0	10
PB1	129										4	1	2	6	0	1	10	1	3	20	1	2	16	0	1				10	30	5	10	0	6.25					25	50	0	16.6667
PB1	135										4	0	1	6	0	1	10	0	2	20	0	1	16	0	1				0	20	0	5	0	6.25					0	25	0	16.6667
PB1	141										4	0	1				10	0	1	20	0	1							0	10	0	5							0	25
PB1	147				10	0	1	26	0	1													16	0	1		0	3.84615					0	6.25			0	10
PB1	153	16	1	1	10	3	4	26	4	5	4	0	1	6	0	1	10	0	2	20	1	2	16	3	5		15.3846	19.2308	0	20	5	10	18.75	31.25	6.25	6.25	30	40	0	25	0	16.6667
PB1	167	16	0	1	10	0	2	26	0	3				6	1	2	10	1	2	20	0	1	16	1	4		0	11.5385	10	20	0	5	6.25	25	0	6.25	0	20			16.6667	33.3333
PB1	169				10	0	1	26	0	1													16	0	1		0	3.84615					0	6.25			0	10
PB1	171				10	1	0	26	1	0	4	0	1	6	0	1	10	0	2	20	0	1	16	1	1		3.84615	0	0	20	0	5	6.25	6.25			10	0	0	25	0	16.6667
PB1	177				10	1	0	26	1	0	4	0	2				10	0	2	20	0	2	16	1	0		3.84615	0	0	20	0	10	6.25	0			10	0	0	50
PB1	179				10	2	1	26	2	1	4	0	1	6	1	2	10	1	3	20	0	1	16	3	3		7.69231	3.84615	10	30	0	5	18.75	18.75			20	10	0	25	16.6667	33.3333
PB1	182	16	0	2				26	0	2										20	0	2					0	7.69231			0	10			0	12.5
PB1	183				10	1	1	26	1	1	4	0	1				10	0	1	20	0	1	16	1	1		3.84615	3.84615	0	10	0	5	6.25	6.25			10	10	0	25
PB1	186				10	1	3	26	1	3													16	1	3		3.84615	11.5385					6.25	18.75			10	30
PB1	193										4	0	1				10	0	1	20	0	1							0	10	0	5							0	25
PB1	198	16	0	1	10	1	1	26	1	2	4	0	1	6	0	1	10	0	2	20	0	2	16	1	2		3.84615	7.69231	0	20	0	10	6.25	12.5	0	6.25	10	10	0	25	0	16.6667
PB1	201				10	1	1	26	1	1				6	0	1	10	0	1				16	1	2		3.84615	3.84615	0	10			6.25	12.5			10	10			0	16.6667
PB1	204	16	0	1				26	0	1	4	0	1	6	0	1	10	0	2	20	0	2	16	0	1		0	3.84615	0	20	0	10	0	6.25	0	6.25			0	25	0	16.6667
PB1	210	16	0	1				26	0	1	4	0	1	6	0	1	10	0	2	20	0	2	16	0	1		0	3.84615	0	20	0	10	0	6.25	0	6.25			0	25	0	16.6667
PB1	213										4	0	1				10	0	1	20	0	1							0	10	0	5							0	25
PB1	215	16	1	1				26	1	1										20	1	1					3.84615	3.84615			5	5			6.25	6.25
PB1	216				10	1	4	26	1	4	4	1	1				10	1	1	20	1	1	16	1	4		3.84615	15.3846	10	10	5	5	6.25	25			10	40	25	25
PB1	219	16	6	6				26	6	6	4	2	2	6	0	1	10	2	3	20	8	8	16	0	1		23.0769	23.0769	20	30	40	40	0	6.25	37.5	37.5			50	50	0	16.6667
PB1	222													6	0	1	10	0	1				16	0	1				0	10			0	6.25							0	16.6667
PB1	228										4	0	1	6	0	1	10	0	2	20	0	1	16	0	1				0	20	0	5	0	6.25					0	25	0	16.6667
PB1	229	16	1	1				26	1	1										20	1	1					3.84615	3.84615			5	5			6.25	6.25
PB1	230													6	0	1	10	0	1				16	0	1				0	10			0	6.25							0	16.6667
PB1	250				10	1	1	26	1	1													16	1	1		3.84615	3.84615					6.25	6.25			10	10
PB1	253	16	0	1				26	0	1										20	0	1					0	3.84615			0	5			0	6.25
PB1	255	16	0	1	10	2	1	26	2	2				6	1	1	10	1	1	20	0	1	16	3	2		7.69231	7.69231	10	10	0	5	18.75	12.5	0	6.25	20	10			16.6667	16.6667
PB1	267										4	1	1	6	0	1	10	1	2	20	1	1	16	0	1				10	20	5	5	0	6.25					25	25	0	16.6667
PB1	276													6	1	1	10	1	1				16	1	1				10	10			6.25	6.25							16.6667	16.6667
PB1	280													6	1	0	10	1	0				16	1	0				10	0			6.25	0							16.6667	0
PB1	286				10	0	1	26	0	1													16	0	1		0	3.84615					0	6.25			0	10
PB1	288	16	0	1	10	1	2	26	1	3	4	1	1	6	1	2	10	2	3	20	1	2	16	2	4		3.84615	11.5385	20	30	5	10	12.5	25	0	6.25	10	20	25	25	16.6667	33.3333
PB1	289	16	1	1				26	1	1										20	1	1					3.84615	3.84615			5	5			6.25	6.25
PB1	291										4	1	1	6	0	1	10	1	2	20	1	1	16	0	1				10	20	5	5	0	6.25					25	25	0	16.6667
PB1	302													6	1	1	10	1	1				16	1	1				10	10			6.25	6.25							16.6667	16.6667
PB1	303										4	1	1	6	0	1	10	1	2	20	1	1	16	0	1				10	20	5	5	0	6.25					25	25	0	16.6667
PB1	305	16	1	1				26	1	1										20	1	1					3.84615	3.84615			5	5			6.25	6.25
PB1	324	16	8	8				26	8	8										20	8	8					30.7692	30.7692			40	40			50	50
PB1	326													6	1	1	10	1	1				16	1	1				10	10			6.25	6.25							16.6667	16.6667
PB1	327				10	1	1	26	1	1	4	1	1	6	1	2	10	2	3	20	1	1	16	2	3		3.84615	3.84615	20	30	5	5	12.5	18.75			10	10	25	25	16.6667	33.3333
PB1	330										4	1	1	6	0	1	10	1	2	20	1	1	16	0	1				10	20	5	5	0	6.25					25	25	0	16.6667
PB1	333	16	1	1				26	1	1				6	0	1	10	0	1	20	1	1	16	0	1		3.84615	3.84615	0	10	5	5	0	6.25	6.25	6.25					0	16.6667
PB1	339										4	1	1	6	0	1	10	1	2	20	1	1	16	0	1				10	20	5	5	0	6.25					25	25	0	16.6667
PB1	343	16	0	1				26	0	1										20	0	1					0	3.84615			0	5			0	6.25
PB1	350	16	1	1				26	1	1										20	1	1					3.84615	3.84615			5	5			6.25	6.25
PB1	362										4	2	2	6	1	2	10	3	4	20	2	2	16	1	2				30	40	10	10	6.25	12.5					50	50	16.6667	33.3333
PB1	363										4	1	1	6	0	1	10	1	2	20	1	1	16	0	1				10	20	5	5	0	6.25					25	25	0	16.6667
PB1	370	16	0	1				26	0	1										20	0	1					0	3.84615			0	5			0	6.25
PB1	372	16	1	1				26	1	1	4	0	1	6	0	1	10	0	2	20	1	2	16	0	1		3.84615	3.84615	0	20	5	10	0	6.25	6.25	6.25			0	25	0	16.6667
PB1	378	16	0	1	10	1	2	26	1	3				6	1	1	10	1	1	20	0	1	16	2	3		3.84615	11.5385	10	10	0	5	12.5	18.75	0	6.25	10	20			16.6667	16.6667
PB1	381										4	0	1	6	0	1	10	0	2	20	0	1	16	0	1				0	20	0	5	0	6.25					0	25	0	16.6667
PB1	384										4	0	1	6	0	1	10	0	2	20	0	1	16	0	1				0	20	0	5	0	6.25					0	25	0	16.6667
PB1	390				10	1	1	26	1	1				6	1	1	10	1	1				16	2	2		3.84615	3.84615	10	10			12.5	12.5			10	10			16.6667	16.6667
PB1	392	16	1	1				26	1	1				6	1	1	10	1	1	20	1	1	16	1	1		3.84615	3.84615	10	10	5	5	6.25	6.25	6.25	6.25					16.6667	16.6667
PB1	393				10	0	1	26	0	1	4	2	2	6	0	1	10	2	3	20	2	2	16	0	2		0	3.84615	20	30	10	10	0	12.5			0	10	50	50	0	16.6667
PB1	396										4	1	1				10	1	1	20	1	1							10	10	5	5							25	25
PB1	405										4	0	1				10	0	1	20	0	1							0	10	0	5							0	25
PB1	408													6	1	1	10	1	1				16	1	1				10	10			6.25	6.25							16.6667	16.6667
PB1	411				10	4	4	26	4	4				6	1	1	10	1	1				16	5	5		15.3846	15.3846	10	10			31.25	31.25			40	40			16.6667	16.6667
PB1	418				10	0	1	26	0	1													16	0	1		0	3.84615					0	6.25			0	10
PB1	429										4	0	1				10	0	1	20	0	1							0	10	0	5							0	25
PB1	435				10	1	3	26	1	3	4	1	1				10	1	1	20	1	1	16	1	3		3.84615	11.5385	10	10	5	5	6.25	18.75			10	30	25	25
PB1	441	16	1	1				26	1	1										20	1	1					3.84615	3.84615			5	5			6.25	6.25
PB1	450				10	1	2	26	1	2	4	1	1	6	3	4	10	4	5	20	1	1	16	4	6		3.84615	7.69231	40	50	5	5	25	37.5			10	20	25	25	50	66.6667
PB1	451	16	3	3				26	3	3										20	3	3					11.5385	11.5385			15	15			18.75	18.75
PB1	452	16	0	2				26	0	2										20	0	2					0	7.69231			0	10			0	12.5
PB1	453										4	1	1	6	0	1	10	1	2	20	1	1	16	0	1				10	20	5	5	0	6.25					25	25	0	16.6667
PB1	457													6	0	1	10	0	1				16	0	1				0	10			0	6.25							0	16.6667
PB1	468													6	0	1	10	0	1				16	0	1				0	10			0	6.25							0	16.6667
PB1	471										4	1	1	6	0	1	10	1	2	20	1	1	16	0	1				10	20	5	5	0	6.25					25	25	0	16.6667
PB1	483										4	0	1	6	0	1	10	0	2	20	0	1	16	0	1				0	20	0	5	0	6.25					0	25	0	16.6667
PB1	484	16	4	4				26	4	4	4	2	2				10	2	2	20	6	6					15.3846	15.3846	20	20	30	30			25	25			50	50
PB1	485				10	4	4	26	4	4	4	1	1	6	0	1	10	1	2	20	1	1	16	4	5		15.3846	15.3846	10	20	5	5	25	31.25			40	40	25	25	0	16.6667
PB1	486										4	0	1	6	0	1	10	0	2	20	0	1	16	0	1				0	20	0	5	0	6.25					0	25	0	16.6667
PB1	487										4	0	1	6	0	1	10	0	2	20	0	1	16	0	1				0	20	0	5	0	6.25					0	25	0	16.6667
PB1	489													6	0	1	10	0	1				16	0	1				0	10			0	6.25							0	16.6667
PB1	493	16	5	5	10	0	1	26	5	6										20	5	5	16	0	1		19.2308	23.0769			25	25	0	6.25	31.25	31.25	0	10
PB1	496				10	0	1	26	0	1													16	0	1		0	3.84615					0	6.25			0	10
PB1	501	16	0	1				26	0	1	4	1	1	6	0	1	10	1	2	20	1	2	16	0	1		0	3.84615	10	20	5	10	0	6.25	0	6.25			25	25	0	16.6667
PB1	504													6	1	1	10	1	1				16	1	1				10	10			6.25	6.25							16.6667	16.6667
PB1	507				10	2	2	26	2	2	4	1	2				10	1	2	20	1	2	16	2	2		7.69231	7.69231	10	20	5	10	12.5	12.5			20	20	25	50
PB1	510													6	0	1	10	0	1				16	0	1				0	10			0	6.25							0	16.6667
PB1	511				10	1	1	26	1	1													16	1	1		3.84615	3.84615					6.25	6.25			10	10
PB1	514	16	0	1	10	1	1	26	1	2				6	1	1	10	1	1	20	0	1	16	2	2		3.84615	7.69231	10	10	0	5	12.5	12.5	0	6.25	10	10			16.6667	16.6667
PB1	523										4	1	1	6	0	1	10	1	2	20	1	1	16	0	1				10	20	5	5	0	6.25					25	25	0	16.6667
PB1	525	16	0	1				26	0	1	4	1	1	6	0	1	10	1	2	20	1	2	16	0	1		0	3.84615	10	20	5	10	0	6.25	0	6.25			25	25	0	16.6667
PB1	534	16	1	1				26	1	1	4	1	1	6	0	1	10	1	2	20	2	2	16	0	1		3.84615	3.84615	10	20	10	10	0	6.25	6.25	6.25			25	25	0	16.6667
PB1	540													6	0	1	10	0	1				16	0	1				0	10			0	6.25							0	16.6667
PB1	547	16	0	1				26	0	1	4	0	1				10	0	1	20	0	2					0	3.84615	0	10	0	10			0	6.25			0	25
PB1	549	16	0	1				26	0	1	4	0	1				10	0	1	20	0	2					0	3.84615	0	10	0	10			0	6.25			0	25
PB1	557	16	1	1				26	1	1										20	1	1					3.84615	3.84615			5	5			6.25	6.25
PB1	558	16	1	2				26	1	2										20	1	2					3.84615	7.69231			5	10			6.25	12.5
PB1	560	16	1	1				26	1	1										20	1	1					3.84615	3.84615			5	5			6.25	6.25
PB1	561	16	0	1				26	0	1	4	1	1	6	0	1	10	1	2	20	1	2	16	0	1		0	3.84615	10	20	5	10	0	6.25	0	6.25			25	25	0	16.6667
PB1	569										4	1	1				10	1	1	20	1	1							10	10	5	5							25	25
PB1	573				10	2	2	26	2	2	4	0	1	6	2	3	10	2	4	20	0	1	16	4	5		7.69231	7.69231	20	40	0	5	25	31.25			20	20	0	25	33.3333	50
PB1	574				10	0	1	26	0	1													16	0	1		0	3.84615					0	6.25			0	10
PB1	577				10	0	1	26	0	1													16	0	1		0	3.84615					0	6.25			0	10
PB1	579	16	1	1				26	1	1										20	1	1					3.84615	3.84615			5	5			6.25	6.25
PB1	580	16	1	1	10	2	2	26	3	3										20	1	1	16	2	2		11.5385	11.5385			5	5	12.5	12.5	6.25	6.25	20	20
PB1	585				10	0	1	26	0	1													16	0	1		0	3.84615					0	6.25			0	10
PB1	591										4	0	1	6	0	1	10	0	2	20	0	1	16	0	1				0	20	0	5	0	6.25					0	25	0	16.6667
PB1	595				10	4	4	26	4	4	4	1	1	6	1	1	10	2	2	20	1	1	16	5	5		15.3846	15.3846	20	20	5	5	31.25	31.25			40	40	25	25	16.6667	16.6667
PB1	600										4	0	1	6	0	1	10	0	2	20	0	1	16	0	1				0	20	0	5	0	6.25					0	25	0	16.6667
PB1	603				10	0	1	26	0	1				6	1	1	10	1	1				16	1	2		0	3.84615	10	10			6.25	12.5			0	10			16.6667	16.6667
PB1	606										4	1	1				10	1	1	20	1	1							10	10	5	5							25	25
PB1	618										4	0	1	6	0	1	10	0	2	20	0	1	16	0	1				0	20	0	5	0	6.25					0	25	0	16.6667
PB1	624													6	0	1	10	0	1				16	0	1				0	10			0	6.25							0	16.6667
PB1	627										4	0	1	6	0	1	10	0	2	20	0	1	16	0	1				0	20	0	5	0	6.25					0	25	0	16.6667
PB1	630				10	1	1	26	1	1				6	1	1	10	1	1				16	2	2		3.84615	3.84615	10	10			12.5	12.5			10	10			16.6667	16.6667
PB1	641	16	1	1				26	1	1										20	1	1					3.84615	3.84615			5	5			6.25	6.25
PB1	642				10	2	3	26	2	3													16	2	3		7.69231	11.5385					12.5	18.75			20	30
PB1	651	16	0	1				26	0	1	4	1	1	6	0	1	10	1	2	20	1	2	16	0	1		0	3.84615	10	20	5	10	0	6.25	0	6.25			25	25	0	16.6667
PB1	654	16	0	1	10	4	4	26	4	5	4	1	0	6	2	2	10	3	2	20	1	1	16	6	6		15.3846	19.2308	30	20	5	5	37.5	37.5	0	6.25	40	40	25	0	33.3333	33.3333
PB1	656	16	0	1	10	4	4	26	4	5	4	1	1	6	0	2	10	1	3	20	1	2	16	4	6		15.3846	19.2308	10	30	5	10	25	37.5	0	6.25	40	40	25	25	0	33.3333
PB1	658	16	0	1				26	0	1	4	1	1	6	0	1	10	1	2	20	1	2	16	0	1		0	3.84615	10	20	5	10	0	6.25	0	6.25			25	25	0	16.6667
PB1	660	16	0	1	10	3	3	26	3	4	4	1	1	6	1	1	10	2	2	20	1	2	16	4	4		11.5385	15.3846	20	20	5	10	25	25	0	6.25	30	30	25	25	16.6667	16.6667
PB1	670	16	5	5				26	5	5										20	5	5					19.2308	19.2308			25	25			31.25	31.25
PB1	673	16	1	1				26	1	1										20	1	1					3.84615	3.84615			5	5			6.25	6.25
PB1	675										4	0	1	6	0	1	10	0	2	20	0	1	16	0	1				0	20	0	5	0	6.25					0	25	0	16.6667
PB1	684	16	0	1	10	3	3	26	3	4				6	0	1	10	0	1	20	0	1	16	3	4		11.5385	15.3846	0	10	0	5	18.75	25	0	6.25	30	30			0	16.6667
PB1	687													6	0	1	10	0	1				16	0	1				0	10			0	6.25							0	16.6667
PB1	688													6	0	1	10	0	1				16	0	1				0	10			0	6.25							0	16.6667
PB1	693	16	1	1				26	1	1										20	1	1					3.84615	3.84615			5	5			6.25	6.25
PB1	696	16	0	1				26	0	1	4	0	1	6	0	1	10	0	2	20	0	2	16	0	1		0	3.84615	0	20	0	10	0	6.25	0	6.25			0	25	0	16.6667
PB1	699	16	0	1				26	0	1	4	0	1	6	0	1	10	0	2	20	0	2	16	0	1		0	3.84615	0	20	0	10	0	6.25	0	6.25			0	25	0	16.6667
PB1	700	16	1	1				26	1	1										20	1	1					3.84615	3.84615			5	5			6.25	6.25
PB1	718	16	1	1				26	1	1										20	1	1					3.84615	3.84615			5	5			6.25	6.25
PB1	725										4	0	1				10	0	1	20	0	1							0	10	0	5							0	25
PB1	727													6	0	1	10	0	1				16	0	1				0	10			0	6.25							0	16.6667
PB1	729	16	1	1				26	1	1	4	0	1	6	0	1	10	0	2	20	1	2	16	0	1		3.84615	3.84615	0	20	5	10	0	6.25	6.25	6.25			0	25	0	16.6667
PB1	730				10	1	1	26	1	1	4	0	1	6	3	4	10	3	5	20	0	1	16	4	5		3.84615	3.84615	30	50	0	5	25	31.25			10	10	0	25	50	66.6667
PB1	732	16	1	1				26	1	1										20	1	1					3.84615	3.84615			5	5			6.25	6.25
PB1	747										4	0	1	6	1	2	10	1	3	20	0	1	16	1	2				10	30	0	5	6.25	12.5					0	25	16.6667	33.3333
PB1	756	16	0	1				26	0	1	4	0	1	6	0	1	10	0	2	20	0	2	16	0	1		0	3.84615	0	20	0	10	0	6.25	0	6.25			0	25	0	16.6667
PB1	765										4	0	1	6	0	1	10	0	2	20	0	1	16	0	1				0	20	0	5	0	6.25					0	25	0	16.6667
PB1	770				10	1	1	26	1	1				6	1	1	10	1	1				16	2	2		3.84615	3.84615	10	10			12.5	12.5			10	10			16.6667	16.6667
PB1	774	16	1	1				26	1	1	4	1	1	6	0	1	10	1	2	20	2	2	16	0	1		3.84615	3.84615	10	20	10	10	0	6.25	6.25	6.25			25	25	0	16.6667
PB1	777				10	1	1	26	1	1	4	1	1				10	1	1	20	1	1	16	1	1		3.84615	3.84615	10	10	5	5	6.25	6.25			10	10	25	25
PB1	780										4	1	1	6	0	1	10	1	2	20	1	1	16	0	1				10	20	5	5	0	6.25					25	25	0	16.6667
PB1	786										4	1	1	6	0	1	10	1	2	20	1	1	16	0	1				10	20	5	5	0	6.25					25	25	0	16.6667
PB1	804										4	1	1	6	0	1	10	1	2	20	1	1	16	0	1				10	20	5	5	0	6.25					25	25	0	16.6667
PB1	811				10	0	1	26	0	1													16	0	1		0	3.84615					0	6.25			0	10
PB1	834										4	1	1	6	0	1	10	1	2	20	1	1	16	0	1				10	20	5	5	0	6.25					25	25	0	16.6667
PB1	837										4	1	1	6	0	1	10	1	2	20	1	1	16	0	1				10	20	5	5	0	6.25					25	25	0	16.6667
PB1	840										4	1	1	6	0	1	10	1	2	20	1	1	16	0	1				10	20	5	5	0	6.25					25	25	0	16.6667
PB1	843										4	0	1	6	1	2	10	1	3	20	0	1	16	1	2				10	30	0	5	6.25	12.5					0	25	16.6667	33.3333
PB1	848	16	0	1				26	0	1										20	0	1					0	3.84615			0	5			0	6.25
PB1	849										4	0	1	6	0	1	10	0	2	20	0	1	16	0	1				0	20	0	5	0	6.25					0	25	0	16.6667
PB1	886				10	1	1	26	1	1													16	1	1		3.84615	3.84615					6.25	6.25			10	10
PB1	888										4	1	1	6	0	1	10	1	2	20	1	1	16	0	1				10	20	5	5	0	6.25					25	25	0	16.6667
PB1	897				10	1	1	26	1	1													16	1	1		3.84615	3.84615					6.25	6.25			10	10
PB1	904				10	0	1	26	0	1													16	0	1		0	3.84615					0	6.25			0	10
PB1	907				10	2	2	26	2	2													16	2	2		7.69231	7.69231					12.5	12.5			20	20
PB1	916				10	1	1	26	1	1	4	1	1	6	1	1	10	2	2	20	1	1	16	2	2		3.84615	3.84615	20	20	5	5	12.5	12.5			10	10	25	25	16.6667	16.6667
PB1	919										4	1	1				10	1	1	20	1	1							10	10	5	5							25	25
PB1	933				10	0	1	26	0	1													16	0	1		0	3.84615					0	6.25			0	10
PB1	936	16	7	7	10	1	1	26	8	8	4	2	2	6	0	1	10	2	3	20	9	9	16	1	2		30.7692	30.7692	20	30	45	45	6.25	12.5	43.75	43.75	10	10	50	50	0	16.6667
PB1	960	16	0	1	10	5	5	26	5	6				6	3	3	10	3	3	20	0	1	16	8	8		19.2308	23.0769	30	30	0	5	50	50	0	6.25	50	50			50	50
PB1	966				10	1	1	26	1	1				6	0	1	10	0	1				16	1	2		3.84615	3.84615	0	10			6.25	12.5			10	10			0	16.6667
PB1	969				10	1	1	26	1	1	4	1	1	6	0	1	10	1	2	20	1	1	16	1	2		3.84615	3.84615	10	20	5	5	6.25	12.5			10	10	25	25	0	16.6667
PB1	978				10	1	1	26	1	1	4	1	1	6	0	1	10	1	2	20	1	1	16	1	2		3.84615	3.84615	10	20	5	5	6.25	12.5			10	10	25	25	0	16.6667
PB1	979	16	0	1	10	1	1	26	1	2	4	0	1	6	0	1	10	0	2	20	0	2	16	1	2		3.84615	7.69231	0	20	0	10	6.25	12.5	0	6.25	10	10	0	25	0	16.6667
PB1	981				10	0	1	26	0	1													16	0	1		0	3.84615					0	6.25			0	10
PB1	996				10	1	1	26	1	1	4	0	1	6	2	2	10	2	3	20	0	1	16	3	3		3.84615	3.84615	20	30	0	5	18.75	18.75			10	10	0	25	33.3333	33.3333
PB1	1000	16	1	1				26	1	1										20	1	1					3.84615	3.84615			5	5			6.25	6.25
PB1	1002	16	1	1	10	1	1	26	2	2	4	0	1	6	0	1	10	0	2	20	1	2	16	1	2		7.69231	7.69231	0	20	5	10	6.25	12.5	6.25	6.25	10	10	0	25	0	16.6667
PB1	1003				10	1	1	26	1	1													16	1	1		3.84615	3.84615					6.25	6.25			10	10
PB1	1004	16	3	3	10	3	5	26	6	8	4	0	1	6	1	2	10	1	3	20	3	4	16	4	7		23.0769	30.7692	10	30	15	20	25	43.75	18.75	18.75	30	50	0	25	16.6667	33.3333
PB1	1005				10	1	1	26	1	1	4	0	1	6	0	1	10	0	2	20	0	1	16	1	2		3.84615	3.84615	0	20	0	5	6.25	12.5			10	10	0	25	0	16.6667
PB1	1014				10	1	1	26	1	1	4	0	1	6	1	1	10	1	2	20	0	1	16	2	2		3.84615	3.84615	10	20	0	5	12.5	12.5			10	10	0	25	16.6667	16.6667
PB1	1017				10	3	3	26	3	3													16	3	3		11.5385	11.5385					18.75	18.75			30	30
PB1	1022	16	1	1				26	1	1										20	1	1					3.84615	3.84615			5	5			6.25	6.25
PB1	1023	16	2	3	10	5	5	26	7	8	4	1	1	6	1	1	10	2	2	20	3	4	16	6	6		26.9231	30.7692	20	20	15	20	37.5	37.5	12.5	18.75	50	50	25	25	16.6667	16.6667
PB1	1024	16	2	2				26	2	2										20	2	2					7.69231	7.69231			10	10			12.5	12.5
PB1	1031													6	1	1	10	1	1				16	1	1				10	10			6.25	6.25							16.6667	16.6667
PB1	1032				10	1	0	26	1	0													16	1	0		3.84615	0					6.25	0			10	0
PB1	1033				10	2	2	26	2	2	4	1	1				10	1	1	20	1	1	16	2	2		7.69231	7.69231	10	10	5	5	12.5	12.5			20	20	25	25
PB1	1041				10	1	1	26	1	1	4	1	1	6	1	1	10	2	2	20	1	1	16	2	2		3.84615	3.84615	20	20	5	5	12.5	12.5			10	10	25	25	16.6667	16.6667
PB1	1047	16	1	1	10	1	1	26	2	2	4	1	1	6	1	1	10	2	2	20	2	2	16	2	2		7.69231	7.69231	20	20	10	10	12.5	12.5	6.25	6.25	10	10	25	25	16.6667	16.6667
PB1	1073	16	1	1				26	1	1										20	1	1					3.84615	3.84615			5	5			6.25	6.25
PB1	1075										4	1	1	6	1	1	10	2	2	20	1	1	16	1	1				20	20	5	5	6.25	6.25					25	25	16.6667	16.6667
PB1	1077				10	1	1	26	1	1	4	1	1	6	1	1	10	2	2	20	1	1	16	2	2		3.84615	3.84615	20	20	5	5	12.5	12.5			10	10	25	25	16.6667	16.6667
PB1	1080				10	1	1	26	1	1	4	1	1	6	1	1	10	2	2	20	1	1	16	2	2		3.84615	3.84615	20	20	5	5	12.5	12.5			10	10	25	25	16.6667	16.6667
PB1	1082	16	6	5	10	2	2	26	8	7	4	0	1				10	0	1	20	6	6	16	2	2		30.7692	26.9231	0	10	30	30	12.5	12.5	37.5	31.25	20	20	0	25
PB1	1085	16	1	1				26	1	1										20	1	1					3.84615	3.84615			5	5			6.25	6.25
PB1	1086				10	1	1	26	1	1	4	1	1	6	1	1	10	2	2	20	1	1	16	2	2		3.84615	3.84615	20	20	5	5	12.5	12.5			10	10	25	25	16.6667	16.6667
PB1	1092				10	1	1	26	1	1													16	1	1		3.84615	3.84615					6.25	6.25			10	10
PB1	1104										4	1	1	6	1	1	10	2	2	20	1	1	16	1	1				20	20	5	5	6.25	6.25					25	25	16.6667	16.6667
PB1	1106				10	2	2	26	2	2	4	1	1	6	0	1	10	1	2	20	1	1	16	2	3		7.69231	7.69231	10	20	5	5	12.5	18.75			20	20	25	25	0	16.6667
PB1	1112													6	1	2	10	1	2				16	1	2				10	20			6.25	12.5							16.6667	33.3333
PB1	1114										4	1	1	6	1	1	10	2	2	20	1	1	16	1	1				20	20	5	5	6.25	6.25					25	25	16.6667	16.6667
PB1	1116										4	1	1	6	1	1	10	2	2	20	1	1	16	1	1				20	20	5	5	6.25	6.25					25	25	16.6667	16.6667
PB1	1119										4	1	1	6	1	1	10	2	2	20	1	1	16	1	1				20	20	5	5	6.25	6.25					25	25	16.6667	16.6667
PB1	1122	16	1	1	10	4	4	26	5	5	4	0	1	6	2	2	10	2	3	20	1	2	16	6	6		19.2308	19.2308	20	30	5	10	37.5	37.5	6.25	6.25	40	40	0	25	33.3333	33.3333
PB1	1124				10	0	1	26	0	1													16	0	1		0	3.84615					0	6.25			0	10
PB1	1131				10	1	2	26	1	2	4	1	1	6	1	1	10	2	2	20	1	1	16	2	3		3.84615	7.69231	20	20	5	5	12.5	18.75			10	20	25	25	16.6667	16.6667
PB1	1135				10	1	1	26	1	1													16	1	1		3.84615	3.84615					6.25	6.25			10	10
PB1	1155	16	0	1	10	5	5	26	5	6	4	1	1	6	1	1	10	2	2	20	1	2	16	6	6		19.2308	23.0769	20	20	5	10	37.5	37.5	0	6.25	50	50	25	25	16.6667	16.6667
PB1	1156	16	1	1				26	1	1										20	1	1					3.84615	3.84615			5	5			6.25	6.25
PB1	1158				10	2	3	26	2	3	4	1	1				10	1	1	20	1	1	16	2	3		7.69231	11.5385	10	10	5	5	12.5	18.75			20	30	25	25
PB1	1164										4	1	1	6	0	1	10	1	2	20	1	1	16	0	1				10	20	5	5	0	6.25					25	25	0	16.6667
PB1	1170	16	3	4	10	4	4	26	7	8	4	1	1	6	1	1	10	2	2	20	4	5	16	5	5		26.9231	30.7692	20	20	20	25	31.25	31.25	18.75	25	40	40	25	25	16.6667	16.6667
PB1	1176	16	1	1	10	5	5	26	6	6	4	1	1	6	3	2	10	4	3	20	2	2	16	8	7		23.0769	23.0769	40	30	10	10	50	43.75	6.25	6.25	50	50	25	25	50	33.3333
PB1	1177				10	1	1	26	1	1													16	1	1		3.84615	3.84615					6.25	6.25			10	10
PB1	1181				10	4	4	26	4	4	4	2	2	6	0	1	10	2	3	20	2	2	16	4	5		15.3846	15.3846	20	30	10	10	25	31.25			40	40	50	50	0	16.6667
PB1	1194				10	1	1	26	1	1													16	1	1		3.84615	3.84615					6.25	6.25			10	10
PB1	1197													6	0	1	10	0	1				16	0	1				0	10			0	6.25							0	16.6667
PB1	1202													6	1	1	10	1	1				16	1	1				10	10			6.25	6.25							16.6667	16.6667
PB1	1203				10	1	1	26	1	1													16	1	1		3.84615	3.84615					6.25	6.25			10	10
PB1	1206	16	1	3	10	4	4	26	5	7	4	1	2	6	1	1	10	2	3	20	2	5	16	5	5		19.2308	26.9231	20	30	10	25	31.25	31.25	6.25	18.75	40	40	25	50	16.6667	16.6667
PB1	1208													6	1	1	10	1	1				16	1	1				10	10			6.25	6.25							16.6667	16.6667
PB1	1210	16	5	5	10	5	5	26	10	10	4	2	2	6	3	3	10	5	5	20	7	7	16	8	8		38.4615	38.4615	50	50	35	35	50	50	31.25	31.25	50	50	50	50	50	50
PB1	1212													6	1	1	10	1	1				16	1	1				10	10			6.25	6.25							16.6667	16.6667
PB1	1215	16	1	2	10	6	6	26	7	8	4	1	1	6	1	1	10	2	2	20	2	3	16	7	7		26.9231	30.7692	20	20	10	15	43.75	43.75	6.25	12.5	60	60	25	25	16.6667	16.6667
PB1	1217	16	1	1				26	1	1										20	1	1					3.84615	3.84615			5	5			6.25	6.25
PB1	1218													6	0	1	10	0	1				16	0	1				0	10			0	6.25							0	16.6667
PB1	1220										4	0	1				10	0	1	20	0	1							0	10	0	5							0	25
PB1	1231				10	0	1	26	0	1	4	0	1	6	1	1	10	1	2	20	0	1	16	1	2		0	3.84615	10	20	0	5	6.25	12.5			0	10	0	25	16.6667	16.6667
PB1	1236										4	0	1	6	0	1	10	0	2	20	0	1	16	0	1				0	20	0	5	0	6.25					0	25	0	16.6667
PB1	1242	16	0	1	10	0	1	26	0	2				6	0	1	10	0	1	20	0	1	16	0	2		0	7.69231	0	10	0	5	0	12.5	0	6.25	0	10			0	16.6667
PB1	1254				10	0	1	26	0	1	4	1	1				10	1	1	20	1	1	16	0	1		0	3.84615	10	10	5	5	0	6.25			0	10	25	25
PB1	1261	16	1	1				26	1	1										20	1	1					3.84615	3.84615			5	5			6.25	6.25
PB1	1275	16	7	7	10	3	3	26	10	10	4	1	2				10	1	2	20	8	9	16	3	3		38.4615	38.4615	10	20	40	45	18.75	18.75	43.75	43.75	30	30	25	50
PB1	1278										4	0	1	6	0	1	10	0	2	20	0	1	16	0	1				0	20	0	5	0	6.25					0	25	0	16.6667
PB1	1281	16	1	0				26	1	0	4	0	1	6	0	1	10	0	2	20	1	1	16	0	1		3.84615	0	0	20	5	5	0	6.25	6.25	0			0	25	0	16.6667
PB1	1284										4	1	1				10	1	1	20	1	1							10	10	5	5							25	25
PB1	1290				10	1	1	26	1	1	4	0	1	6	2	2	10	2	3	20	0	1	16	3	3		3.84615	3.84615	20	30	0	5	18.75	18.75			10	10	0	25	33.3333	33.3333
PB1	1292	16	1	1				26	1	1										20	1	1					3.84615	3.84615			5	5			6.25	6.25
PB1	1294													6	1	1	10	1	1				16	1	1				10	10			6.25	6.25							16.6667	16.6667
PB1	1296										4	1	1				10	1	1	20	1	1							10	10	5	5							25	25
PB1	1299	16	8	8	10	2	3	26	10	11	4	1	1				10	1	1	20	9	9	16	2	3		38.4615	42.3077	10	10	45	45	12.5	18.75	50	50	20	30	25	25
PB1	1310										4	1	1				10	1	1	20	1	1							10	10	5	5							25	25
PB1	1315	16	1	1				26	1	1				6	0	1	10	0	1	20	1	1	16	0	1		3.84615	3.84615	0	10	5	5	0	6.25	6.25	6.25					0	16.6667
PB1	1324	16	0	1				26	0	1										20	0	1					0	3.84615			0	5			0	6.25
PB1	1327				10	3	4	26	3	4	4	1	1				10	1	1	20	1	1	16	3	4		11.5385	15.3846	10	10	5	5	18.75	25			30	40	25	25
PB1	1328	16	2	3	10	7	6	26	9	9	4	1	2	6	2	3	10	3	5	20	3	5	16	9	9		34.6154	34.6154	30	50	15	25	56.25	56.25	12.5	18.75	70	60	25	50	33.3333	50
PB1	1332	16	3	4				26	3	4										20	3	4					11.5385	15.3846			15	20			18.75	25
PB1	1341				10	0	1	26	0	1													16	0	1		0	3.84615					0	6.25			0	10
PB1	1347	16	2	2				26	2	2										20	2	2					7.69231	7.69231			10	10			12.5	12.5
PB1	1353										4	1	1	6	0	1	10	1	2	20	1	1	16	0	1				10	20	5	5	0	6.25					25	25	0	16.6667
PB1	1356	16	1	0				26	1	0	4	1	1				10	1	1	20	2	1					3.84615	0	10	10	10	5			6.25	0			25	25
PB1	1359				10	1	2	26	1	2	4	1	1				10	1	1	20	1	1	16	1	2		3.84615	7.69231	10	10	5	5	6.25	12.5			10	20	25	25
PB1	1365										4	0	1				10	0	1	20	0	1							0	10	0	5							0	25
PB1	1368													6	0	1	10	0	1				16	0	1				0	10			0	6.25							0	16.6667
PB1	1389				10	1	1	26	1	1	4	1	2	6	0	1	10	1	3	20	1	2	16	1	2		3.84615	3.84615	10	30	5	10	6.25	12.5			10	10	25	50	0	16.6667
PB1	1395	16	0	1	10	0	1	26	0	2										20	0	1	16	0	1		0	7.69231			0	5	0	6.25	0	6.25	0	10
PB1	1398	16	4	5	10	2	4	26	6	9				6	1	2	10	1	2	20	4	5	16	3	6		23.0769	34.6154	10	20	20	25	18.75	37.5	25	31.25	20	40			16.6667	33.3333
PB1	1407	16	1	1	10	0	1	26	1	2										20	1	1	16	0	1		3.84615	7.69231			5	5	0	6.25	6.25	6.25	0	10
PB1	1410				10	0	1	26	0	1													16	0	1		0	3.84615					0	6.25			0	10
PB1	1415													6	0	1	10	0	1				16	0	1				0	10			0	6.25							0	16.6667
PB1	1416				10	0	1	26	0	1													16	0	1		0	3.84615					0	6.25			0	10
PB1	1417	16	0	1	10	0	1	26	0	2										20	0	1	16	0	1		0	7.69231			0	5	0	6.25	0	6.25	0	10
PB1	1419													6	0	1	10	0	1				16	0	1				0	10			0	6.25							0	16.6667
PB1	1422				10	0	1	26	0	1				6	2	3	10	2	3				16	2	4		0	3.84615	20	30			12.5	25			0	10			33.3333	50
PB1	1427										4	1	1				10	1	1	20	1	1							10	10	5	5							25	25
PB1	1433													6	1	1	10	1	1				16	1	1				10	10			6.25	6.25							16.6667	16.6667
PB1	1449				10	3	4	26	3	4	4	0	1	6	1	1	10	1	2	20	0	1	16	4	5		11.5385	15.3846	10	20	0	5	25	31.25			30	40	0	25	16.6667	16.6667
PB1	1459	16	1	1				26	1	1										20	1	1					3.84615	3.84615			5	5			6.25	6.25
PB1	1460				10	0	1	26	0	1													16	0	1		0	3.84615					0	6.25			0	10
PB1	1461	16	1	1				26	1	1										20	1	1					3.84615	3.84615			5	5			6.25	6.25
PB1	1464				10	0	1	26	0	1				6	2	2	10	2	2				16	2	3		0	3.84615	20	20			12.5	18.75			0	10			33.3333	33.3333
PB1	1467	16	1	1				26	1	1										20	1	1					3.84615	3.84615			5	5			6.25	6.25
PB1	1470				10	1	1	26	1	1	4	0	1	6	1	2	10	1	3	20	0	1	16	2	3		3.84615	3.84615	10	30	0	5	12.5	18.75			10	10	0	25	16.6667	33.3333
PB1	1479	16	1	1				26	1	1										20	1	1					3.84615	3.84615			5	5			6.25	6.25
PB1	1482	16	6	7	10	1	1	26	7	8	4	0	1	6	1	3	10	1	4	20	6	8	16	2	4		26.9231	30.7692	10	40	30	40	12.5	25	37.5	43.75	10	10	0	25	16.6667	50
PB1	1488	16	1	1				26	1	1				6	1	1	10	1	1	20	1	1	16	1	1		3.84615	3.84615	10	10	5	5	6.25	6.25	6.25	6.25					16.6667	16.6667
PB1	1490				10	1	1	26	1	1													16	1	1		3.84615	3.84615					6.25	6.25			10	10
PB1	1494	16	1	1	10	0	1	26	1	2	4	1	2	6	1	2	10	2	4	20	2	3	16	1	3		3.84615	7.69231	20	40	10	15	6.25	18.75	6.25	6.25	0	10	25	50	16.6667	33.3333
PB1	1497										4	1	1				10	1	1	20	1	1							10	10	5	5							25	25
PB1	1503										4	0	1	6	0	1	10	0	2	20	0	1	16	0	1				0	20	0	5	0	6.25					0	25	0	16.6667
PB1	1516	16	1	1				26	1	1										20	1	1					3.84615	3.84615			5	5			6.25	6.25
PB1	1518				10	1	1	26	1	1	4	0	1	6	0	1	10	0	2	20	0	1	16	1	2		3.84615	3.84615	0	20	0	5	6.25	12.5			10	10	0	25	0	16.6667
PB1	1529	16	1	1				26	1	1										20	1	1					3.84615	3.84615			5	5			6.25	6.25
PB1	1531										4	1	1				10	1	1	20	1	1							10	10	5	5							25	25
PB1	1541													6	0	1	10	0	1				16	0	1				0	10			0	6.25							0	16.6667
PB1	1551										4	0	1	6	0	1	10	0	2	20	0	1	16	0	1				0	20	0	5	0	6.25					0	25	0	16.6667
PB1	1554										4	0	1	6	0	1	10	0	2	20	0	1	16	0	1				0	20	0	5	0	6.25					0	25	0	16.6667
PB1	1557										4	0	1	6	0	1	10	0	2	20	0	1	16	0	1				0	20	0	5	0	6.25					0	25	0	16.6667
PB1	1563	16	1	2	10	1	1	26	2	3										20	1	2	16	1	1		7.69231	11.5385			5	10	6.25	6.25	6.25	12.5	10	10
PB1	1573				10	1	1	26	1	1	4	1	1	6	0	1	10	1	2	20	1	1	16	1	2		3.84615	3.84615	10	20	5	5	6.25	12.5			10	10	25	25	0	16.6667
PB1	1578				10	1	1	26	1	1	4	0	1	6	0	1	10	0	2	20	0	1	16	1	2		3.84615	3.84615	0	20	0	5	6.25	12.5			10	10	0	25	0	16.6667
PB1	1581				10	1	1	26	1	1	4	0	1	6	0	1	10	0	2	20	0	1	16	1	2		3.84615	3.84615	0	20	0	5	6.25	12.5			10	10	0	25	0	16.6667
PB1	1582	16	1	1				26	1	1										20	1	1					3.84615	3.84615			5	5			6.25	6.25
PB1	1587	16	1	1				26	1	1										20	1	1					3.84615	3.84615			5	5			6.25	6.25
PB1	1590				10	0	1	26	0	1													16	0	1		0	3.84615					0	6.25			0	10
PB1	1596				10	1	1	26	1	1	4	0	1				10	0	1	20	0	1	16	1	1		3.84615	3.84615	0	10	0	5	6.25	6.25			10	10	0	25
PB1	1600				10	1	1	26	1	1													16	1	1		3.84615	3.84615					6.25	6.25			10	10
PB1	1621	16	0	1				26	0	1										20	0	1					0	3.84615			0	5			0	6.25
PB1	1633	16	1	1				26	1	1										20	1	1					3.84615	3.84615			5	5			6.25	6.25
PB1	1635	16	1	1				26	1	1										20	1	1					3.84615	3.84615			5	5			6.25	6.25
PB1	1647				10	1	1	26	1	1	4	0	1				10	0	1	20	0	1	16	1	1		3.84615	3.84615	0	10	0	5	6.25	6.25			10	10	0	25
PB1	1651				10	1	1	26	1	1													16	1	1		3.84615	3.84615					6.25	6.25			10	10
PB1	1653				10	2	2	26	2	2	4	0	1	6	1	1	10	1	2	20	0	1	16	3	3		7.69231	7.69231	10	20	0	5	18.75	18.75			20	20	0	25	16.6667	16.6667
PB1	1657				10	0	1	26	0	1													16	0	1		0	3.84615					0	6.25			0	10
PB1	1659	16	1	1	10	1	1	26	2	2	4	0	1				10	0	1	20	1	2	16	1	1		7.69231	7.69231	0	10	5	10	6.25	6.25	6.25	6.25	10	10	0	25
PB1	1668				10	1	1	26	1	1	4	0	1				10	0	1	20	0	1	16	1	1		3.84615	3.84615	0	10	0	5	6.25	6.25			10	10	0	25
PB1	1672	16	0	1	10	2	3	26	2	4	4	1	2	6	1	1	10	2	3	20	1	3	16	3	4		7.69231	15.3846	20	30	5	15	18.75	25	0	6.25	20	30	25	50	16.6667	16.6667
PB1	1677	16	1	1				26	1	1										20	1	1					3.84615	3.84615			5	5			6.25	6.25
PB1	1686				10	1	1	26	1	1	4	0	1				10	0	1	20	0	1	16	1	1		3.84615	3.84615	0	10	0	5	6.25	6.25			10	10	0	25
PB1	1701	16	5	6	10	1	2	26	6	8	4	0	1				10	0	1	20	5	7	16	1	2		23.0769	30.7692	0	10	25	35	6.25	12.5	31.25	37.5	10	20	0	25
PB1	1702				10	1	1	26	1	1	4	0	1				10	0	1	20	0	1	16	1	1		3.84615	3.84615	0	10	0	5	6.25	6.25			10	10	0	25
PB1	1704				10	1	1	26	1	1				6	1	1	10	1	1				16	2	2		3.84615	3.84615	10	10			12.5	12.5			10	10			16.6667	16.6667
PB1	1713				10	2	2	26	2	2	4	0	1	6	0	1	10	0	2	20	0	1	16	2	3		7.69231	7.69231	0	20	0	5	12.5	18.75			20	20	0	25	0	16.6667
PB1	1716	16	1	3				26	1	3										20	1	3					3.84615	11.5385			5	15			6.25	18.75
PB1	1717										4	1	1				10	1	1	20	1	1							10	10	5	5							25	25
PB1	1728	16	1	1	10	1	1	26	2	2	4	0	1				10	0	1	20	1	2	16	1	1		7.69231	7.69231	0	10	5	10	6.25	6.25	6.25	6.25	10	10	0	25
PB1	1731	16	1	1				26	1	1	4	0	1				10	0	1	20	1	2					3.84615	3.84615	0	10	5	10			6.25	6.25			0	25
PB1	1746				10	1	1	26	1	1	4	0	1	6	0	1	10	0	2	20	0	1	16	1	2		3.84615	3.84615	0	20	0	5	6.25	12.5			10	10	0	25	0	16.6667
PB1	1750				10	1	1	26	1	1	4	0	1	6	0	1	10	0	2	20	0	1	16	1	2		3.84615	3.84615	0	20	0	5	6.25	12.5			10	10	0	25	0	16.6667
PB1	1755				10	2	3	26	2	3				6	2	2	10	2	2				16	4	5		7.69231	11.5385	20	20			25	31.25			20	30			33.3333	33.3333
PB1	1758													6	0	1	10	0	1				16	0	1				0	10			0	6.25							0	16.6667
PB1	1759	16	1	1				26	1	1										20	1	1					3.84615	3.84615			5	5			6.25	6.25
PB1	1761										4	1	1				10	1	1	20	1	1							10	10	5	5							25	25
PB1	1769				10	0	1	26	0	1				6	0	1	10	0	1				16	0	2		0	3.84615	0	10			0	12.5			0	10			0	16.6667
PB1	1770				10	1	1	26	1	1				6	1	2	10	1	2				16	2	3		3.84615	3.84615	10	20			12.5	18.75			10	10			16.6667	33.3333
PB1	1775	16	0	1				26	0	1										20	0	1					0	3.84615			0	5			0	6.25
PB1	1779													6	0	1	10	0	1				16	0	1				0	10			0	6.25							0	16.6667
PB1	1781										4	0	1	6	0	1	10	0	2	20	0	1	16	0	1				0	20	0	5	0	6.25					0	25	0	16.6667
PB1	1783				10	1	1	26	1	1	4	0	1				10	0	1	20	0	1	16	1	1		3.84615	3.84615	0	10	0	5	6.25	6.25			10	10	0	25
PB1	1784										4	0	1	6	0	1	10	0	2	20	0	1	16	0	1				0	20	0	5	0	6.25					0	25	0	16.6667
PB1	1785				10	3	3	26	3	3													16	3	3		11.5385	11.5385					18.75	18.75			30	30
PB1	1786				10	1	1	26	1	1													16	1	1		3.84615	3.84615					6.25	6.25			10	10
PB1	1788	16	1	1				26	1	1	4	0	1	6	0	1	10	0	2	20	1	2	16	0	1		3.84615	3.84615	0	20	5	10	0	6.25	6.25	6.25			0	25	0	16.6667
PB1	1789													6	2	2	10	2	2				16	2	2				20	20			12.5	12.5							33.3333	33.3333
PB1	1794										4	0	1	6	0	1	10	0	2	20	0	1	16	0	1				0	20	0	5	0	6.25					0	25	0	16.6667
PB1	1801	16	1	1				26	1	1										20	1	1					3.84615	3.84615			5	5			6.25	6.25
PB1	1806				10	1	1	26	1	1	4	0	1	6	0	1	10	0	2	20	0	1	16	1	2		3.84615	3.84615	0	20	0	5	6.25	12.5			10	10	0	25	0	16.6667
PB1	1818				10	1	1	26	1	1													16	1	1		3.84615	3.84615					6.25	6.25			10	10
PB1	1827				10	1	1	26	1	1	4	0	1	6	0	1	10	0	2	20	0	1	16	1	2		3.84615	3.84615	0	20	0	5	6.25	12.5			10	10	0	25	0	16.6667
PB1	1839	16	7	9	10	2	3	26	9	12										20	7	9	16	2	3		34.6154	46.1538			35	45	12.5	18.75	43.75	56.25	20	30
PB1	1840	16	1	1				26	1	1										20	1	1					3.84615	3.84615			5	5			6.25	6.25
PB1	1842	16	0	1	10	1	1	26	1	2	4	1	1	6	0	1	10	1	2	20	1	2	16	1	2		3.84615	7.69231	10	20	5	10	6.25	12.5	0	6.25	10	10	25	25	0	16.6667
PB1	1860				10	1	1	26	1	1													16	1	1		3.84615	3.84615					6.25	6.25			10	10
PB1	1878										4	0	1				10	0	1	20	0	1							0	10	0	5							0	25
PB1	1879										4	0	1				10	0	1	20	0	1							0	10	0	5							0	25
PB1	1881				10	1	1	26	1	1				6	2	2	10	2	2				16	3	3		3.84615	3.84615	20	20			18.75	18.75			10	10			33.3333	33.3333
PB1	1886	16	1	1				26	1	1										20	1	1					3.84615	3.84615			5	5			6.25	6.25
PB1	1893				10	1	1	26	1	1													16	1	1		3.84615	3.84615					6.25	6.25			10	10
PB1	1911				10	1	3	26	1	3	4	0	1	6	1	1	10	1	2	20	0	1	16	2	4		3.84615	11.5385	10	20	0	5	12.5	25			10	30	0	25	16.6667	16.6667
PB1	1920	16	1	2	10	5	5	26	6	7	4	1	1	6	2	3	10	3	4	20	2	3	16	7	8		23.0769	26.9231	30	40	10	15	43.75	50	6.25	12.5	50	50	25	25	33.3333	50
PB1	1923				10	1	1	26	1	1	4	0	1				10	0	1	20	0	1	16	1	1		3.84615	3.84615	0	10	0	5	6.25	6.25			10	10	0	25
PB1	1929	16	1	1	10	4	5	26	5	6	4	1	1	6	1	1	10	2	2	20	2	2	16	5	6		19.2308	23.0769	20	20	10	10	31.25	37.5	6.25	6.25	40	50	25	25	16.6667	16.6667
PB1	1932	16	1	1	10	1	1	26	2	2	4	0	1	6	1	1	10	1	2	20	1	2	16	2	2		7.69231	7.69231	10	20	5	10	12.5	12.5	6.25	6.25	10	10	0	25	16.6667	16.6667
PB1	1938				10	1	1	26	1	1	4	0	1				10	0	1	20	0	1	16	1	1		3.84615	3.84615	0	10	0	5	6.25	6.25			10	10	0	25
PB1	1944										4	0	1				10	0	1	20	0	1							0	10	0	5							0	25
PB1	1955										4	0	1				10	0	1	20	0	1							0	10	0	5							0	25
PB1	1956				10	1	1	26	1	1	4	0	1				10	0	1	20	0	1	16	1	1		3.84615	3.84615	0	10	0	5	6.25	6.25			10	10	0	25
PB1	1957				10	2	3	26	2	3				6	2	2	10	2	2				16	4	5		7.69231	11.5385	20	20			25	31.25			20	30			33.3333	33.3333
PB1	1959				10	1	1	26	1	1				6	2	2	10	2	2				16	3	3		3.84615	3.84615	20	20			18.75	18.75			10	10			33.3333	33.3333
PB1	1968				10	2	3	26	2	3				6	2	2	10	2	2				16	4	5		7.69231	11.5385	20	20			25	31.25			20	30			33.3333	33.3333
PB1	1977				10	1	1	26	1	1	4	0	1				10	0	1	20	0	1	16	1	1		3.84615	3.84615	0	10	0	5	6.25	6.25			10	10	0	25
PB1	1979				10	4	4	26	4	4	4	0	1	6	0	1	10	0	2	20	0	1	16	4	5		15.3846	15.3846	0	20	0	5	25	31.25			40	40	0	25	0	16.6667
PB1	1980													6	1	2	10	1	2				16	1	2				10	20			6.25	12.5							16.6667	33.3333
PB1	1981										4	1	1				10	1	1	20	1	1							10	10	5	5							25	25
PB1	1986				10	1	1	26	1	1	4	0	1				10	0	1	20	0	1	16	1	1		3.84615	3.84615	0	10	0	5	6.25	6.25			10	10	0	25
PB1	1988				10	1	1	26	1	1													16	1	1		3.84615	3.84615					6.25	6.25			10	10
PB1	1991	16	1	1				26	1	1										20	1	1					3.84615	3.84615			5	5			6.25	6.25
PB1	1992				10	1	1	26	1	1													16	1	1		3.84615	3.84615					6.25	6.25			10	10
PB1	2013										4	0	1				10	0	1	20	0	1							0	10	0	5							0	25
PB1	2016				10	1	1	26	1	1	4	0	1				10	0	1	20	0	1	16	1	1		3.84615	3.84615	0	10	0	5	6.25	6.25			10	10	0	25
PB1	2024				10	2	2	26	2	2													16	2	2		7.69231	7.69231					12.5	12.5			20	20
PB1	2031				10	1	1	26	1	1	4	0	1				10	0	1	20	0	1	16	1	1		3.84615	3.84615	0	10	0	5	6.25	6.25			10	10	0	25
PB1	2037				10	1	1	26	1	1	4	0	1	6	0	1	10	0	2	20	0	1	16	1	2		3.84615	3.84615	0	20	0	5	6.25	12.5			10	10	0	25	0	16.6667
PB1	2040				10	1	1	26	1	1	4	0	1	6	0	1	10	0	2	20	0	1	16	1	2		3.84615	3.84615	0	20	0	5	6.25	12.5			10	10	0	25	0	16.6667
PB1	2043	16	1	1				26	1	1	4	1	2	6	1	2	10	2	4	20	2	3	16	1	2		3.84615	3.84615	20	40	10	15	6.25	12.5	6.25	6.25			25	50	16.6667	33.3333
PB1	2049				10	1	1	26	1	1	4	1	1	6	0	1	10	1	2	20	1	1	16	1	2		3.84615	3.84615	10	20	5	5	6.25	12.5			10	10	25	25	0	16.6667
PB1	2051	16	0	1				26	0	1										20	0	1					0	3.84615			0	5			0	6.25
PB1	2074													6	1	1	10	1	1				16	1	1				10	10			6.25	6.25							16.6667	16.6667
PB1	2076	16	0	1				26	0	1										20	0	1					0	3.84615			0	5			0	6.25
PB1	2079	16	1	1				26	1	1										20	1	1					3.84615	3.84615			5	5			6.25	6.25
PB1	2085				10	1	1	26	1	1													16	1	1		3.84615	3.84615					6.25	6.25			10	10
PB1	2087				10	0	1	26	0	1													16	0	1		0	3.84615					0	6.25			0	10
PB1	2089	16	1	1				26	1	1										20	1	1					3.84615	3.84615			5	5			6.25	6.25
PB1	2090	16	1	1				26	1	1										20	1	1					3.84615	3.84615			5	5			6.25	6.25
PB1	2103													6	1	1	10	1	1				16	1	1				10	10			6.25	6.25							16.6667	16.6667
PB1	2106				10	1	1	26	1	1	4	0	1	6	0	1	10	0	2	20	0	1	16	1	2		3.84615	3.84615	0	20	0	5	6.25	12.5			10	10	0	25	0	16.6667
PB1	2107				10	1	1	26	1	1	4	0	1	6	0	1	10	0	2	20	0	1	16	1	2		3.84615	3.84615	0	20	0	5	6.25	12.5			10	10	0	25	0	16.6667
PB1	2109	16	2	4	10	1	1	26	3	5	4	2	3	6	0	1	10	2	4	20	4	7	16	1	2		11.5385	19.2308	20	40	20	35	6.25	12.5	12.5	25	10	10	50	75	0	16.6667
PB1	2128										4	1	1				10	1	1	20	1	1							10	10	5	5							25	25
PB1	2130				10	1	1	26	1	1	4	0	1	6	0	1	10	0	2	20	0	1	16	1	2		3.84615	3.84615	0	20	0	5	6.25	12.5			10	10	0	25	0	16.6667
PB1	2148										4	1	1				10	1	1	20	1	1							10	10	5	5							25	25
PB1	2149				10	1	1	26	1	1	4	0	1	6	1	2	10	1	3	20	0	1	16	2	3		3.84615	3.84615	10	30	0	5	12.5	18.75			10	10	0	25	16.6667	33.3333
PB1	2176													6	0	1	10	0	1				16	0	1				0	10			0	6.25							0	16.6667
PB1	2177				10	0	1	26	0	1													16	0	1		0	3.84615					0	6.25			0	10
PB1	2178				10	1	1	26	1	1													16	1	1		3.84615	3.84615					6.25	6.25			10	10
PB1	2182	16	1	1				26	1	1										20	1	1					3.84615	3.84615			5	5			6.25	6.25
PB1	2184													6	2	2	10	2	2				16	2	2				20	20			12.5	12.5							33.3333	33.3333
PB1	2190				10	1	1	26	1	1													16	1	1		3.84615	3.84615					6.25	6.25			10	10
PB1	2194													6	1	1	10	1	1				16	1	1				10	10			6.25	6.25							16.6667	16.6667
PB1	2205				10	1	1	26	1	1													16	1	1		3.84615	3.84615					6.25	6.25			10	10
PB1	2206				10	1	1	26	1	1													16	1	1		3.84615	3.84615					6.25	6.25			10	10
PB1	2208				10	4	4	26	4	4				6	2	2	10	2	2				16	6	6		15.3846	15.3846	20	20			37.5	37.5			40	40			33.3333	33.3333
PB1	2213	16	0	1				26	0	1										20	0	1					0	3.84615			0	5			0	6.25
PB1	2214	16	0	2	10	4	5	26	4	7	4	1	1	6	2	2	10	3	3	20	1	3	16	6	7		15.3846	26.9231	30	30	5	15	37.5	43.75	0	12.5	40	50	25	25	33.3333	33.3333
PB1	2217	16	0	1				26	0	1										20	0	1					0	3.84615			0	5			0	6.25
PB1	2218										4	1	1				10	1	1	20	1	1							10	10	5	5							25	25
PB1	2224				10	1	1	26	1	1													16	1	1		3.84615	3.84615					6.25	6.25			10	10
PB1	2225	16	0	1				26	0	1										20	0	1					0	3.84615			0	5			0	6.25
PB1	2229				10	1	1	26	1	1	4	1	1				10	1	1	20	1	1	16	1	1		3.84615	3.84615	10	10	5	5	6.25	6.25			10	10	25	25
PB1	2230				10	1	3	26	1	3	4	0	1	6	1	1	10	1	2	20	0	1	16	2	4		3.84615	11.5385	10	20	0	5	12.5	25			10	30	0	25	16.6667	16.6667
PB1	2231				10	1	3	26	1	3	4	0	1	6	1	1	10	1	2	20	0	1	16	2	4		3.84615	11.5385	10	20	0	5	12.5	25			10	30	0	25	16.6667	16.6667
PB1	2235				10	2	4	26	2	4	4	1	1	6	1	1	10	2	2	20	1	1	16	3	5		7.69231	15.3846	20	20	5	5	18.75	31.25			20	40	25	25	16.6667	16.6667
PB1	2244													6	1	1	10	1	1				16	1	1				10	10			6.25	6.25							16.6667	16.6667
PB1	2280				10	1	1	26	1	1	4	1	1				10	1	1	20	1	1	16	1	1		3.84615	3.84615	10	10	5	5	6.25	6.25			10	10	25	25
PA	33	16	2	5	10	3	3	26	5	8	4	1	1	6	1	1	10	2	2	20	3	6	16	4	4		19.2308	30.7692	20	20	15	30	25	25	12.5	31.25	30	30	25	25	16.6667	16.6667
PA	36	16	0	1				26	0	1										20	0	1					0	3.84615			0	5			0	6.25
PA	39	16	1	1	10	3	3	26	4	4	4	1	0	6	1	1	10	2	1	20	2	1	16	4	4		15.3846	15.3846	20	10	10	5	25	25	6.25	6.25	30	30	25	0	16.6667	16.6667
PA	44				10	0	1	26	0	1													16	0	1		0	3.84615					0	6.25			0	10
PA	47				10	1	0	26	1	0													16	1	0		3.84615	0					6.25	0			10	0
PA	57	16	3	4	10	2	3	26	5	7				6	1	1	10	1	1	20	3	4	16	3	4		19.2308	26.9231	10	10	15	20	18.75	25	18.75	25	20	30			16.6667	16.6667
PA	63	16	1	1	10	2	3	26	3	4				6	1	1	10	1	1	20	1	1	16	3	4		11.5385	15.3846	10	10	5	5	18.75	25	6.25	6.25	20	30			16.6667	16.6667
PA	64				10	5	7	26	5	7	4	1	1	6	1	2	10	2	3	20	1	1	16	6	9		19.2308	26.9231	20	30	5	5	37.5	56.25			50	70	25	25	16.6667	33.3333
PA	99													6	1	1	10	1	1				16	1	1				10	10			6.25	6.25							16.6667	16.6667
PA	101				10	1	1	26	1	1													16	1	1		3.84615	3.84615					6.25	6.25			10	10
PA	104	16	1	1				26	1	1										20	1	1					3.84615	3.84615			5	5			6.25	6.25
PA	105				10	0	1	26	0	1													16	0	1		0	3.84615					0	6.25			0	10
PA	112				10	3	3	26	3	3				6	1	2	10	1	2				16	4	5		11.5385	11.5385	10	20			25	31.25			30	30			16.6667	33.3333
PA	116	16	1	1				26	1	1										20	1	1					3.84615	3.84615			5	5			6.25	6.25
PA	119													6	1	1	10	1	1				16	1	1				10	10			6.25	6.25							16.6667	16.6667
PA	123	16	1	2	10	8	8	26	9	10	4	1	1	6	5	5	10	6	6	20	2	3	16	13	13		34.6154	38.4615	60	60	10	15	81.25	81.25	6.25	12.5	80	80	25	25	83.3333	83.3333
PA	126				10	3	5	26	3	5				6	2	2	10	2	2				16	5	7		11.5385	19.2308	20	20			31.25	43.75			30	50			33.3333	33.3333
PA	131	16	4	4				26	4	4										20	4	4					15.3846	15.3846			20	20			25	25
PA	133	16	1	1				26	1	1										20	1	1					3.84615	3.84615			5	5			6.25	6.25
PA	136	16	1	2				26	1	2										20	1	2					3.84615	7.69231			5	10			6.25	12.5
PA	140				10	1	1	26	1	1													16	1	1		3.84615	3.84615					6.25	6.25			10	10
PA	142				10	0	1	26	0	1													16	0	1		0	3.84615					0	6.25			0	10
PA	148				10	1	1	26	1	1				6	0	1	10	0	1				16	1	2		3.84615	3.84615	0	10			6.25	12.5			10	10			0	16.6667
PA	150				10	1	1	26	1	1													16	1	1		3.84615	3.84615					6.25	6.25			10	10
PA	151	16	1	1				26	1	1										20	1	1					3.84615	3.84615			5	5			6.25	6.25
PA	152	16	1	1				26	1	1										20	1	1					3.84615	3.84615			5	5			6.25	6.25
PA	159	16	1	1				26	1	1										20	1	1					3.84615	3.84615			5	5			6.25	6.25
PA	169	16	1	1				26	1	1										20	1	1					3.84615	3.84615			5	5			6.25	6.25
PA	182				10	1	1	26	1	1													16	1	1		3.84615	3.84615					6.25	6.25			10	10
PA	188	16	1	1				26	1	1										20	1	1					3.84615	3.84615			5	5			6.25	6.25
PA	196													6	0	1	10	0	1				16	0	1				0	10			0	6.25							0	16.6667
PA	200				10	1	1	26	1	1													16	1	1		3.84615	3.84615					6.25	6.25			10	10
PA	210				10	4	4	26	4	4	4	1	1	6	1	1	10	2	2	20	1	1	16	5	5		15.3846	15.3846	20	20	5	5	31.25	31.25			40	40	25	25	16.6667	16.6667
PA	216													6	0	1	10	0	1				16	0	1				0	10			0	6.25							0	16.6667
PA	218													6	0	1	10	0	1				16	0	1				0	10			0	6.25							0	16.6667
PA	219	16	0	1	10	0	1	26	0	2										20	0	1	16	0	1		0	7.69231			0	5	0	6.25	0	6.25	0	10
PA	221				10	0	1	26	0	1													16	0	1		0	3.84615					0	6.25			0	10
PA	225													6	0	1	10	0	1				16	0	1				0	10			0	6.25							0	16.6667
PA	226				10	1	1	26	1	1													16	1	1		3.84615	3.84615					6.25	6.25			10	10
PA	228				10	4	4	26	4	4				6	1	1	10	1	1				16	5	5		15.3846	15.3846	10	10			31.25	31.25			40	40			16.6667	16.6667
PA	233				10	4	4	26	4	4	4	1	1	6	1	1	10	2	2	20	1	1	16	5	5		15.3846	15.3846	20	20	5	5	31.25	31.25			40	40	25	25	16.6667	16.6667
PA	238	16	3	4				26	3	4										20	3	4					11.5385	15.3846			15	20			18.75	25
PA	246				10	4	4	26	4	4	4	1	1	6	1	1	10	2	2	20	1	1	16	5	5		15.3846	15.3846	20	20	5	5	31.25	31.25			40	40	25	25	16.6667	16.6667
PA	249				10	4	4	26	4	4				6	1	1	10	1	1				16	5	5		15.3846	15.3846	10	10			31.25	31.25			40	40			16.6667	16.6667
PA	259	16	1	1				26	1	1										20	1	1					3.84615	3.84615			5	5			6.25	6.25
PA	273	16	1	1	10	0	2	26	1	3										20	1	1	16	0	2		3.84615	11.5385			5	5	0	12.5	6.25	6.25	0	20
PA	275	16	0	1				26	0	1										20	0	1					0	3.84615			0	5			0	6.25
PA	284	16	1	0				26	1	0										20	1	0					3.84615	0			5	0			6.25	0
PA	285	16	2	2				26	2	2										20	2	2					7.69231	7.69231			10	10			12.5	12.5
PA	304	16	0	1				26	0	1										20	0	1					0	3.84615			0	5			0	6.25
PA	331	16	1	1	10	0	1	26	1	2										20	1	1	16	0	1		3.84615	7.69231			5	5	0	6.25	6.25	6.25	0	10
PA	339													6	1	1	10	1	1				16	1	1				10	10			6.25	6.25							16.6667	16.6667
PA	349				10	1	0	26	1	0													16	1	0		3.84615	0					6.25	0			10	0
PA	360	16	1	2	10	7	7	26	8	9	4	1	1	6	3	3	10	4	4	20	2	3	16	10	10		30.7692	34.6154	40	40	10	15	62.5	62.5	6.25	12.5	70	70	25	25	50	50
PA	363	16	3	3				26	3	3										20	3	3					11.5385	11.5385			15	15			18.75	18.75
PA	366													6	1	1	10	1	1				16	1	1				10	10			6.25	6.25							16.6667	16.6667
PA	369	16	1	1				26	1	1										20	1	1					3.84615	3.84615			5	5			6.25	6.25
PA	372				10	3	4	26	3	4	4	1	1	6	1	1	10	2	2	20	1	1	16	4	5		11.5385	15.3846	20	20	5	5	25	31.25			30	40	25	25	16.6667	16.6667
PA	384	16	0	2				26	0	2										20	0	2					0	7.69231			0	10			0	12.5
PA	392										4	0	1				10	0	1	20	0	1							0	10	0	5							0	25
PA	409													6	0	1	10	0	1				16	0	1				0	10			0	6.25							0	16.6667
PA	420	16	0	1	10	6	6	26	6	7	4	1	1	6	3	3	10	4	4	20	1	2	16	9	9		23.0769	26.9231	40	40	5	10	56.25	56.25	0	6.25	60	60	25	25	50	50
PA	441													6	1	1	10	1	1				16	1	1				10	10			6.25	6.25							16.6667	16.6667
PA	442				10	1	1	26	1	1													16	1	1		3.84615	3.84615					6.25	6.25			10	10
PA	443				10	1	1	26	1	1													16	1	1		3.84615	3.84615					6.25	6.25			10	10
PA	445													6	0	1	10	0	1				16	0	1				0	10			0	6.25							0	16.6667
PA	447				10	1	1	26	1	1													16	1	1		3.84615	3.84615					6.25	6.25			10	10
PA	451										4	0	1				10	0	1	20	0	1							0	10	0	5							0	25
PA	459	16	5	5				26	5	5										20	5	5					19.2308	19.2308			25	25			31.25	31.25
PA	469				10	0	2	26	0	2													16	0	2		0	7.69231					0	12.5			0	20
PA	470				10	0	2	26	0	2													16	0	2		0	7.69231					0	12.5			0	20
PA	471				10	0	2	26	0	2													16	0	2		0	7.69231					0	12.5			0	20
PA	474	16	1	0				26	1	0										20	1	0					3.84615	0			5	0			6.25	0
PA	480	16	4	4				26	4	4				6	1	1	10	1	1	20	4	4	16	1	1		15.3846	15.3846	10	10	20	20	6.25	6.25	25	25					16.6667	16.6667
PA	486	16	1	2	10	5	6	26	6	8	4	1	1	6	2	2	10	3	3	20	2	3	16	7	8		23.0769	30.7692	30	30	10	15	43.75	50	6.25	12.5	50	60	25	25	33.3333	33.3333
PA	493										4	1	1				10	1	1	20	1	1							10	10	5	5							25	25
PA	501	16	1	2				26	1	2										20	1	2					3.84615	7.69231			5	10			6.25	12.5
PA	502	16	0	1				26	0	1										20	0	1					0	3.84615			0	5			0	6.25
PA	517				10	1	1	26	1	1													16	1	1		3.84615	3.84615					6.25	6.25			10	10
PA	522	16	3	3	10	0	1	26	3	4										20	3	3	16	0	1		11.5385	15.3846			15	15	0	6.25	18.75	18.75	0	10
PA	528	16	0	1	10	7	7	26	7	8	4	1	1	6	2	3	10	3	4	20	1	2	16	9	10		26.9231	30.7692	30	40	5	10	56.25	62.5	0	6.25	70	70	25	25	33.3333	50
PA	530													6	1	1	10	1	1				16	1	1				10	10			6.25	6.25							16.6667	16.6667
PA	531	16	1	1	10	5	6	26	6	7	4	1	1	6	1	1	10	2	2	20	2	2	16	6	7		23.0769	26.9231	20	20	10	10	37.5	43.75	6.25	6.25	50	60	25	25	16.6667	16.6667
PA	560	16	1	1				26	1	1										20	1	1					3.84615	3.84615			5	5			6.25	6.25
PA	564													6	0	1	10	0	1				16	0	1				0	10			0	6.25							0	16.6667
PA	574				10	1	1	26	1	1													16	1	1		3.84615	3.84615					6.25	6.25			10	10
PA	585	16	1	2	10	1	2	26	2	4										20	1	2	16	1	2		7.69231	15.3846			5	10	6.25	12.5	6.25	12.5	10	20
PA	591				10	1	1	26	1	1													16	1	1		3.84615	3.84615					6.25	6.25			10	10
PA	592				10	1	1	26	1	1													16	1	1		3.84615	3.84615					6.25	6.25			10	10
PA	593				10	1	1	26	1	1													16	1	1		3.84615	3.84615					6.25	6.25			10	10
PA	594				10	1	1	26	1	1													16	1	1		3.84615	3.84615					6.25	6.25			10	10
PA	605				10	0	1	26	0	1													16	0	1		0	3.84615					0	6.25			0	10
PA	613	16	1	1				26	1	1										20	1	1					3.84615	3.84615			5	5			6.25	6.25
PA	621				10	5	6	26	5	6	4	1	1	6	2	2	10	3	3	20	1	1	16	7	8		19.2308	23.0769	30	30	5	5	43.75	50			50	60	25	25	33.3333	33.3333
PA	630	16	1	1				26	1	1										20	1	1					3.84615	3.84615			5	5			6.25	6.25
PA	631	16	1	2				26	1	2										20	1	2					3.84615	7.69231			5	10			6.25	12.5
PA	635				10	1	1	26	1	1													16	1	1		3.84615	3.84615					6.25	6.25			10	10
PA	642				10	3	4	26	3	4	4	1	1	6	1	1	10	2	2	20	1	1	16	4	5		11.5385	15.3846	20	20	5	5	25	31.25			30	40	25	25	16.6667	16.6667
PA	650	16	2	2				26	2	2										20	2	2					7.69231	7.69231			10	10			12.5	12.5
PA	654	16	3	3				26	3	3										20	3	3					11.5385	11.5385			15	15			18.75	18.75
PA	655													6	1	1	10	1	1				16	1	1				10	10			6.25	6.25							16.6667	16.6667
PA	663	16	1	1				26	1	1										20	1	1					3.84615	3.84615			5	5			6.25	6.25
PA	676										4	0	1				10	0	1	20	0	1							0	10	0	5							0	25
PA	687	16	0	1	10	8	8	26	8	9	4	1	1	6	3	3	10	4	4	20	1	2	16	11	11		30.7692	34.6154	40	40	5	10	68.75	68.75	0	6.25	80	80	25	25	50	50
PA	694	16	0	1				26	0	1										20	0	1					0	3.84615			0	5			0	6.25
PA	695	16	0	1				26	0	1										20	0	1					0	3.84615			0	5			0	6.25
PA	697													6	1	1	10	1	1				16	1	1				10	10			6.25	6.25							16.6667	16.6667
PA	699				10	5	5	26	5	5	4	1	1	6	1	1	10	2	2	20	1	1	16	6	6		19.2308	19.2308	20	20	5	5	37.5	37.5			50	50	25	25	16.6667	16.6667
PA	711				10	5	5	26	5	5	4	0	1	6	1	2	10	1	3	20	0	1	16	6	7		19.2308	19.2308	10	30	0	5	37.5	43.75			50	50	0	25	16.6667	33.3333
PA	712				10	1	1	26	1	1													16	1	1		3.84615	3.84615					6.25	6.25			10	10
PA	726				10	3	4	26	3	4	4	0	1	6	1	1	10	1	2	20	0	1	16	4	5		11.5385	15.3846	10	20	0	5	25	31.25			30	40	0	25	16.6667	16.6667
PA	728													6	0	1	10	0	1				16	0	1				0	10			0	6.25							0	16.6667
PA	729				10	4	4	26	4	4	4	1	1	6	1	2	10	2	3	20	1	1	16	5	6		15.3846	15.3846	20	30	5	5	31.25	37.5			40	40	25	25	16.6667	33.3333
PA	731													6	0	1	10	0	1				16	0	1				0	10			0	6.25							0	16.6667
PA	732	16	0	1	10	3	4	26	3	5	4	0	1	6	2	2	10	2	3	20	0	2	16	5	6		11.5385	19.2308	20	30	0	10	31.25	37.5	0	6.25	30	40	0	25	33.3333	33.3333
PA	735				10	0	1	26	0	1													16	0	1		0	3.84615					0	6.25			0	10
PA	736	16	0	1				26	0	1										20	0	1					0	3.84615			0	5			0	6.25
PA	741	16	4	4				26	4	4	4	2	2				10	2	2	20	6	6					15.3846	15.3846	20	20	30	30			25	25			50	50
PA	744				10	1	0	26	1	0				6	0	1	10	0	1				16	1	1		3.84615	0	0	10			6.25	6.25			10	0			0	16.6667
PA	755				10	1	1	26	1	1													16	1	1		3.84615	3.84615					6.25	6.25			10	10
PA	763				10	1	1	26	1	1													16	1	1		3.84615	3.84615					6.25	6.25			10	10
PA	764				10	1	1	26	1	1													16	1	1		3.84615	3.84615					6.25	6.25			10	10
PA	772				10	1	1	26	1	1													16	1	1		3.84615	3.84615					6.25	6.25			10	10
PA	773				10	1	1	26	1	1													16	1	1		3.84615	3.84615					6.25	6.25			10	10
PA	774				10	1	1	26	1	1													16	1	1		3.84615	3.84615					6.25	6.25			10	10
PA	783	16	4	4				26	4	4										20	4	4					15.3846	15.3846			20	20			25	25
PA	785	16	0	1				26	0	1										20	0	1					0	3.84615			0	5			0	6.25
PA	790	16	0	1	10	3	4	26	3	5	4	1	1	6	1	1	10	2	2	20	1	2	16	4	5		11.5385	19.2308	20	20	5	10	25	31.25	0	6.25	30	40	25	25	16.6667	16.6667
PA	795				10	1	1	26	1	1				6	1	1	10	1	1				16	2	2		3.84615	3.84615	10	10			12.5	12.5			10	10			16.6667	16.6667
PA	802				10	2	2	26	2	2	4	1	1				10	1	1	20	1	1	16	2	2		7.69231	7.69231	10	10	5	5	12.5	12.5			20	20	25	25
PA	805				10	1	1	26	1	1													16	1	1		3.84615	3.84615					6.25	6.25			10	10
PA	807				10	1	1	26	1	1													16	1	1		3.84615	3.84615					6.25	6.25			10	10
PA	808				10	1	1	26	1	1													16	1	1		3.84615	3.84615					6.25	6.25			10	10
PA	813				10	0	1	26	0	1				6	1	2	10	1	2				16	1	3		0	3.84615	10	20			6.25	18.75			0	10			16.6667	33.3333
PA	820				10	1	1	26	1	1													16	1	1		3.84615	3.84615					6.25	6.25			10	10
PA	828	16	1	1				26	1	1										20	1	1					3.84615	3.84615			5	5			6.25	6.25
PA	830				10	4	4	26	4	4	4	1	1	6	1	1	10	2	2	20	1	1	16	5	5		15.3846	15.3846	20	20	5	5	31.25	31.25			40	40	25	25	16.6667	16.6667
PA	832				10	1	2	26	1	2													16	1	2		3.84615	7.69231					6.25	12.5			10	20
PA	834				10	1	2	26	1	2													16	1	2		3.84615	7.69231					6.25	12.5			10	20
PA	840													6	1	1	10	1	1				16	1	1				10	10			6.25	6.25							16.6667	16.6667
PA	843	16	5	5	10	1	3	26	6	8	4	0	1	6	2	2	10	2	3	20	5	6	16	3	5		23.0769	30.7692	20	30	25	30	18.75	31.25	31.25	31.25	10	30	0	25	33.3333	33.3333
PA	848				10	1	1	26	1	1													16	1	1		3.84615	3.84615					6.25	6.25			10	10
PA	849	16	0	1	10	2	2	26	2	3	4	1	1	6	1	1	10	2	2	20	1	2	16	3	3		7.69231	11.5385	20	20	5	10	18.75	18.75	0	6.25	20	20	25	25	16.6667	16.6667
PA	857	16	1	1				26	1	1										20	1	1					3.84615	3.84615			5	5			6.25	6.25
PA	864	16	4	4				26	4	4										20	4	4					15.3846	15.3846			20	20			25	25
PA	866				10	1	1	26	1	1													16	1	1		3.84615	3.84615					6.25	6.25			10	10
PA	868	16	1	1				26	1	1										20	1	1					3.84615	3.84615			5	5			6.25	6.25
PA	870	16	1	1				26	1	1										20	1	1					3.84615	3.84615			5	5			6.25	6.25
PA	872	16	1	1	10	0	1	26	1	2										20	1	1	16	0	1		3.84615	7.69231			5	5	0	6.25	6.25	6.25	0	10
PA	886				10	4	4	26	4	4	4	1	1	6	2	2	10	3	3	20	1	1	16	6	6		15.3846	15.3846	30	30	5	5	37.5	37.5			40	40	25	25	33.3333	33.3333
PA	897	16	1	3	10	7	8	26	8	11	4	1	1	6	3	3	10	4	4	20	2	4	16	10	11		30.7692	42.3077	40	40	10	20	62.5	68.75	6.25	18.75	70	80	25	25	50	50
PA	904	16	1	2				26	1	2										20	1	2					3.84615	7.69231			5	10			6.25	12.5
PA	923	16	1	1				26	1	1										20	1	1					3.84615	3.84615			5	5			6.25	6.25
PA	930	16	0	1				26	0	1										20	0	1					0	3.84615			0	5			0	6.25
PA	934				10	4	4	26	4	4	4	1	1	6	1	1	10	2	2	20	1	1	16	5	5		15.3846	15.3846	20	20	5	5	31.25	31.25			40	40	25	25	16.6667	16.6667
PA	936	16	1	1	10	1	1	26	2	2										20	1	1	16	1	1		7.69231	7.69231			5	5	6.25	6.25	6.25	6.25	10	10
PA	945													6	0	1	10	0	1				16	0	1				0	10			0	6.25							0	16.6667
PA	947				10	1	0	26	1	0													16	1	0		3.84615	0					6.25	0			10	0
PA	960	16	1	1				26	1	1										20	1	1					3.84615	3.84615			5	5			6.25	6.25
PA	968	16	1	1				26	1	1										20	1	1					3.84615	3.84615			5	5			6.25	6.25
PA	969	16	1	2	10	2	3	26	3	5				6	2	2	10	2	2	20	1	2	16	4	5		11.5385	19.2308	20	20	5	10	25	31.25	6.25	12.5	20	30			33.3333	33.3333
PA	978	16	1	1				26	1	1				6	1	1	10	1	1	20	1	1	16	1	1		3.84615	3.84615	10	10	5	5	6.25	6.25	6.25	6.25					16.6667	16.6667
PA	987	16	3	3	10	8	8	26	11	11	4	1	1	6	3	3	10	4	4	20	4	4	16	11	11		42.3077	42.3077	40	40	20	20	68.75	68.75	18.75	18.75	80	80	25	25	50	50
PA	1002	16	3	3				26	3	3										20	3	3					11.5385	11.5385			15	15			18.75	18.75
PA	1004				10	1	1	26	1	1													16	1	1		3.84615	3.84615					6.25	6.25			10	10
PA	1005	16	1	2	10	1	2	26	2	4				6	0	1	10	0	1	20	1	2	16	1	3		7.69231	15.3846	0	10	5	10	6.25	18.75	6.25	12.5	10	20			0	16.6667
PA	1008				10	3	3	26	3	3	4	1	1	6	1	1	10	2	2	20	1	1	16	4	4		11.5385	11.5385	20	20	5	5	25	25			30	30	25	25	16.6667	16.6667
PA	1012				10	5	5	26	5	5				6	1	2	10	1	2				16	6	7		19.2308	19.2308	10	20			37.5	43.75			50	50			16.6667	33.3333
PA	1029				10	1	1	26	1	1													16	1	1		3.84615	3.84615					6.25	6.25			10	10
PA	1044				10	1	1	26	1	1													16	1	1		3.84615	3.84615					6.25	6.25			10	10
PA	1050				10	0	1	26	0	1													16	0	1		0	3.84615					0	6.25			0	10
PA	1051	16	2	2	10	6	7	26	8	9	4	1	1	6	1	2	10	2	3	20	3	3	16	7	9		30.7692	34.6154	20	30	15	15	43.75	56.25	12.5	12.5	60	70	25	25	16.6667	33.3333
PA	1054				10	1	1	26	1	1				6	1	1	10	1	1				16	2	2		3.84615	3.84615	10	10			12.5	12.5			10	10			16.6667	16.6667
PA	1061	16	2	2				26	2	2										20	2	2					7.69231	7.69231			10	10			12.5	12.5
PA	1074													6	0	1	10	0	1				16	0	1				0	10			0	6.25							0	16.6667
PA	1075										4	1	1				10	1	1	20	1	1							10	10	5	5							25	25
PA	1080	16	1	1				26	1	1										20	1	1					3.84615	3.84615			5	5			6.25	6.25
PA	1083	16	3	3	10	4	4	26	7	7	4	1	1	6	3	1	10	4	2	20	4	4	16	7	5		26.9231	26.9231	40	20	20	20	43.75	31.25	18.75	18.75	40	40	25	25	50	16.6667
PA	1086				10	2	2	26	2	2				6	1	1	10	1	1				16	3	3		7.69231	7.69231	10	10			18.75	18.75			20	20			16.6667	16.6667
PA	1089													6	1	1	10	1	1				16	1	1				10	10			6.25	6.25							16.6667	16.6667
PA	1092	16	1	1				26	1	1										20	1	1					3.84615	3.84615			5	5			6.25	6.25
PA	1095													6	1	1	10	1	1				16	1	1				10	10			6.25	6.25							16.6667	16.6667
PA	1101	16	3	3				26	3	3										20	3	3					11.5385	11.5385			15	15			18.75	18.75
PA	1109													6	2	2	10	2	2				16	2	2				20	20			12.5	12.5							33.3333	33.3333
PA	1114	16	1	1	10	1	1	26	2	2										20	1	1	16	1	1		7.69231	7.69231			5	5	6.25	6.25	6.25	6.25	10	10
PA	1115	16	1	1	10	1	1	26	2	2										20	1	1	16	1	1		7.69231	7.69231			5	5	6.25	6.25	6.25	6.25	10	10
PA	1120	16	1	1	10	1	2	26	2	3										20	1	1	16	1	2		7.69231	11.5385			5	5	6.25	12.5	6.25	6.25	10	20
PA	1122				10	0	1	26	0	1													16	0	1		0	3.84615					0	6.25			0	10
PA	1134	16	1	1	10	1	1	26	2	2										20	1	1	16	1	1		7.69231	7.69231			5	5	6.25	6.25	6.25	6.25	10	10
PA	1146	16	1	1				26	1	1										20	1	1					3.84615	3.84615			5	5			6.25	6.25
PA	1149	16	1	0				26	1	0										20	1	0					3.84615	0			5	0			6.25	0
PA	1152	16	5	5				26	5	5										20	5	5					19.2308	19.2308			25	25			31.25	31.25
PA	1153				10	1	1	26	1	1													16	1	1		3.84615	3.84615					6.25	6.25			10	10
PA	1158				10	1	1	26	1	1													16	1	1		3.84615	3.84615					6.25	6.25			10	10
PA	1161				10	2	3	26	2	3	4	1	1	6	1	1	10	2	2	20	1	1	16	3	4		7.69231	11.5385	20	20	5	5	18.75	25			20	30	25	25	16.6667	16.6667
PA	1173	16	1	1	10	1	1	26	2	2										20	1	1	16	1	1		7.69231	7.69231			5	5	6.25	6.25	6.25	6.25	10	10
PA	1191				10	3	3	26	3	3													16	3	3		11.5385	11.5385					18.75	18.75			30	30
PA	1192				10	0	1	26	0	1													16	0	1		0	3.84615					0	6.25			0	10
PA	1194	16	1	1	10	2	0	26	3	1				6	1	1	10	1	1	20	1	1	16	3	1		11.5385	3.84615	10	10	5	5	18.75	6.25	6.25	6.25	20	0			16.6667	16.6667
PA	1207	16	1	1	10	2	2	26	3	3				6	1	1	10	1	1	20	1	1	16	3	3		11.5385	11.5385	10	10	5	5	18.75	18.75	6.25	6.25	20	20			16.6667	16.6667
PA	1208	16	1	1	10	2	2	26	3	3				6	1	1	10	1	1	20	1	1	16	3	3		11.5385	11.5385	10	10	5	5	18.75	18.75	6.25	6.25	20	20			16.6667	16.6667
PA	1209				10	0	1	26	0	1				6	0	1	10	0	1				16	0	2		0	3.84615	0	10			0	12.5			0	10			0	16.6667
PA	1210				10	0	1	26	0	1				6	2	0	10	2	0				16	2	1		0	3.84615	20	0			12.5	6.25			0	10			33.3333	0
PA	1218				10	1	1	26	1	1	4	0	1	6	3	3	10	3	4	20	0	1	16	4	4		3.84615	3.84615	30	40	0	5	25	25			10	10	0	25	50	50
PA	1221	16	0	1	10	1	0	26	1	1				6	1	0	10	1	0	20	0	1	16	2	0		3.84615	3.84615	10	0	0	5	12.5	0	0	6.25	10	0			16.6667	0
PA	1223													6	1	1	10	1	1				16	1	1				10	10			6.25	6.25							16.6667	16.6667
PA	1227				10	1	1	26	1	1													16	1	1		3.84615	3.84615					6.25	6.25			10	10
PA	1230				10	1	1	26	1	1				6	0	1	10	0	1				16	1	2		3.84615	3.84615	0	10			6.25	12.5			10	10			0	16.6667
PA	1231				10	1	1	26	1	1				6	0	1	10	0	1				16	1	2		3.84615	3.84615	0	10			6.25	12.5			10	10			0	16.6667
PA	1233													6	1	1	10	1	1				16	1	1				10	10			6.25	6.25							16.6667	16.6667
PA	1237	16	1	1	10	3	3	26	4	4				6	1	1	10	1	1	20	1	1	16	4	4		15.3846	15.3846	10	10	5	5	25	25	6.25	6.25	30	30			16.6667	16.6667
PA	1238	16	1	1	10	3	3	26	4	4				6	1	1	10	1	1	20	1	1	16	4	4		15.3846	15.3846	10	10	5	5	25	25	6.25	6.25	30	30			16.6667	16.6667
PA	1239				10	1	1	26	1	1				6	0	1	10	0	1				16	1	2		3.84615	3.84615	0	10			6.25	12.5			10	10			0	16.6667
PA	1243	16	1	1				26	1	1										20	1	1					3.84615	3.84615			5	5			6.25	6.25
PA	1245				10	4	4	26	4	4	4	1	1				10	1	1	20	1	1	16	4	4		15.3846	15.3846	10	10	5	5	25	25			40	40	25	25
PA	1273	16	1	1	10	3	3	26	4	4				6	1	1	10	1	1	20	1	1	16	4	4		15.3846	15.3846	10	10	5	5	25	25	6.25	6.25	30	30			16.6667	16.6667
PA	1274													6	1	1	10	1	1				16	1	1				10	10			6.25	6.25							16.6667	16.6667
PA	1280													6	1	1	10	1	1				16	1	1				10	10			6.25	6.25							16.6667	16.6667
PA	1284	16	1	1	10	2	2	26	3	3				6	0	1	10	0	1	20	1	1	16	2	3		11.5385	11.5385	0	10	5	5	12.5	18.75	6.25	6.25	20	20			0	16.6667
PA	1285	16	1	1	10	2	2	26	3	3				6	1	1	10	1	1	20	1	1	16	3	3		11.5385	11.5385	10	10	5	5	18.75	18.75	6.25	6.25	20	20			16.6667	16.6667
PA	1286	16	1	1	10	2	2	26	3	3				6	2	1	10	2	1	20	1	1	16	4	3		11.5385	11.5385	20	10	5	5	25	18.75	6.25	6.25	20	20			33.3333	16.6667
PA	1287				10	0	1	26	0	1				6	0	1	10	0	1				16	0	2		0	3.84615	0	10			0	12.5			0	10			0	16.6667
PA	1290	16	1	1				26	1	1										20	1	1					3.84615	3.84615			5	5			6.25	6.25
PA	1297				10	1	1	26	1	1				6	0	1	10	0	1				16	1	2		3.84615	3.84615	0	10			6.25	12.5			10	10			0	16.6667
PA	1299	16	1	1	10	2	2	26	3	3				6	1	1	10	1	1	20	1	1	16	3	3		11.5385	11.5385	10	10	5	5	18.75	18.75	6.25	6.25	20	20			16.6667	16.6667
PA	1326	16	1	1				26	1	1										20	1	1					3.84615	3.84615			5	5			6.25	6.25
PA	1338	16	1	1				26	1	1										20	1	1					3.84615	3.84615			5	5			6.25	6.25
PA	1342	16	1	1	10	2	2	26	3	3				6	1	1	10	1	1	20	1	1	16	3	3		11.5385	11.5385	10	10	5	5	18.75	18.75	6.25	6.25	20	20			16.6667	16.6667
PA	1343	16	1	1	10	2	2	26	3	3				6	1	1	10	1	1	20	1	1	16	3	3		11.5385	11.5385	10	10	5	5	18.75	18.75	6.25	6.25	20	20			16.6667	16.6667
PA	1344				10	0	1	26	0	1													16	0	1		0	3.84615					0	6.25			0	10
PA	1356	16	1	1				26	1	1										20	1	1					3.84615	3.84615			5	5			6.25	6.25
PA	1365				10	0	1	26	0	1													16	0	1		0	3.84615					0	6.25			0	10
PA	1367				10	2	2	26	2	2				6	1	1	10	1	1				16	3	3		7.69231	7.69231	10	10			18.75	18.75			20	20			16.6667	16.6667
PA	1377				10	0	1	26	0	1													16	0	1		0	3.84615					0	6.25			0	10
PA	1379	16	1	1				26	1	1										20	1	1					3.84615	3.84615			5	5			6.25	6.25
PA	1390										4	0	1				10	0	1	20	0	1							0	10	0	5							0	25
PA	1401				10	1	1	26	1	1													16	1	1		3.84615	3.84615					6.25	6.25			10	10
PA	1416				10	1	1	26	1	1													16	1	1		3.84615	3.84615					6.25	6.25			10	10
PA	1429	16	1	1	10	2	3	26	3	4				6	1	1	10	1	1	20	1	1	16	3	4		11.5385	15.3846	10	10	5	5	18.75	25	6.25	6.25	20	30			16.6667	16.6667
PA	1431													6	1	1	10	1	1				16	1	1				10	10			6.25	6.25							16.6667	16.6667
PA	1434	16	1	1	10	1	3	26	2	4				6	1	1	10	1	1	20	1	1	16	2	4		7.69231	15.3846	10	10	5	5	12.5	25	6.25	6.25	10	30			16.6667	16.6667
PA	1440	16	1	1				26	1	1										20	1	1					3.84615	3.84615			5	5			6.25	6.25
PA	1445										4	1	1				10	1	1	20	1	1							10	10	5	5							25	25
PA	1448	16	0	1				26	0	1										20	0	1					0	3.84615			0	5			0	6.25
PA	1452	16	0	1	10	5	6	26	5	7	4	1	1	6	2	2	10	3	3	20	1	2	16	7	8		19.2308	26.9231	30	30	5	10	43.75	50	0	6.25	50	60	25	25	33.3333	33.3333
PA	1461	16	0	2	10	1	2	26	1	4										20	0	2	16	1	2		3.84615	15.3846			0	10	6.25	12.5	0	12.5	10	20
PA	1468				10	0	1	26	0	1				6	0	1	10	0	1				16	0	2		0	3.84615	0	10			0	12.5			0	10			0	16.6667
PA	1470				10	0	1	26	0	1													16	0	1		0	3.84615					0	6.25			0	10
PA	1476	16	5	4	10	0	1	26	5	5	4	2	2				10	2	2	20	7	6	16	0	1		19.2308	19.2308	20	20	35	30	0	6.25	31.25	25	0	10	50	50
PA	1483	16	1	1	10	0	2	26	1	3				6	1	1	10	1	1	20	1	1	16	1	3		3.84615	11.5385	10	10	5	5	6.25	18.75	6.25	6.25	0	20			16.6667	16.6667
PA	1484	16	1	1	10	0	2	26	1	3				6	1	1	10	1	1	20	1	1	16	1	3		3.84615	11.5385	10	10	5	5	6.25	18.75	6.25	6.25	0	20			16.6667	16.6667
PA	1485													6	0	1	10	0	1				16	0	1				0	10			0	6.25							0	16.6667
PA	1511				10	0	1	26	0	1													16	0	1		0	3.84615					0	6.25			0	10
PA	1530				10	4	4	26	4	4	4	0	1	6	3	3	10	3	4	20	0	1	16	7	7		15.3846	15.3846	30	40	0	5	43.75	43.75			40	40	0	25	50	50
PA	1555	16	1	2	10	2	2	26	3	4				6	1	1	10	1	1	20	1	2	16	3	3		11.5385	15.3846	10	10	5	10	18.75	18.75	6.25	12.5	20	20			16.6667	16.6667
PA	1578	16	2	4	10	0	1	26	2	5										20	2	4	16	0	1		7.69231	19.2308			10	20	0	6.25	12.5	25	0	10
PA	1587				10	0	1	26	0	1													16	0	1		0	3.84615					0	6.25			0	10
PA	1588	16	1	1	10	2	2	26	3	3				6	1	1	10	1	1	20	1	1	16	3	3		11.5385	11.5385	10	10	5	5	18.75	18.75	6.25	6.25	20	20			16.6667	16.6667
PA	1589	16	1	1	10	2	2	26	3	3				6	1	1	10	1	1	20	1	1	16	3	3		11.5385	11.5385	10	10	5	5	18.75	18.75	6.25	6.25	20	20			16.6667	16.6667
PA	1590				10	0	1	26	0	1													16	0	1		0	3.84615					0	6.25			0	10
PA	1592	16	0	1				26	0	1										20	0	1					0	3.84615			0	5			0	6.25
PA	1599				10	0	1	26	0	1													16	0	1		0	3.84615					0	6.25			0	10
PA	1602	16	1	1	10	2	2	26	3	3				6	1	1	10	1	1	20	1	1	16	3	3		11.5385	11.5385	10	10	5	5	18.75	18.75	6.25	6.25	20	20			16.6667	16.6667
PA	1605	16	1	1	10	2	2	26	3	3				6	1	1	10	1	1	20	1	1	16	3	3		11.5385	11.5385	10	10	5	5	18.75	18.75	6.25	6.25	20	20			16.6667	16.6667
PA	1614				10	1	2	26	1	2													16	1	2		3.84615	7.69231					6.25	12.5			10	20
PA	1615													6	1	1	10	1	1				16	1	1				10	10			6.25	6.25							16.6667	16.6667
PA	1618				10	1	1	26	1	1													16	1	1		3.84615	3.84615					6.25	6.25			10	10
PA	1620				10	1	2	26	1	2													16	1	2		3.84615	7.69231					6.25	12.5			10	20
PA	1626										4	0	1				10	0	1	20	0	1							0	10	0	5							0	25
PA	1628													6	1	1	10	1	1				16	1	1				10	10			6.25	6.25							16.6667	16.6667
PA	1636	16	0	1				26	0	1										20	0	1					0	3.84615			0	5			0	6.25
PA	1637				10	0	1	26	0	1				6	3	3	10	3	3				16	3	4		0	3.84615	30	30			18.75	25			0	10			50	50
PA	1638				10	1	1	26	1	1													16	1	1		3.84615	3.84615					6.25	6.25			10	10
PA	1641				10	4	5	26	4	5													16	4	5		15.3846	19.2308					25	31.25			40	50
PA	1648													6	1	1	10	1	1				16	1	1				10	10			6.25	6.25							16.6667	16.6667
PA	1651				10	1	1	26	1	1				6	0	1	10	0	1				16	1	2		3.84615	3.84615	0	10			6.25	12.5			10	10			0	16.6667
PA	1653	16	1	2	10	2	3	26	3	5				6	1	2	10	1	2	20	1	2	16	3	5		11.5385	19.2308	10	20	5	10	18.75	31.25	6.25	12.5	20	30			16.6667	33.3333
PA	1664	16	1	2				26	1	2										20	1	2					3.84615	7.69231			5	10			6.25	12.5
PA	1665				10	1	1	26	1	1													16	1	1		3.84615	3.84615					6.25	6.25			10	10
PA	1669				10	1	1	26	1	1				6	0	1	10	0	1				16	1	2		3.84615	3.84615	0	10			6.25	12.5			10	10			0	16.6667
PA	1670										4	0	1				10	0	1	20	0	1							0	10	0	5							0	25
PA	1671	16	1	2	10	3	3	26	4	5				6	1	2	10	1	2	20	1	2	16	4	5		15.3846	19.2308	10	20	5	10	25	31.25	6.25	12.5	30	30			16.6667	33.3333
PA	1672	16	1	2	10	3	3	26	4	5				6	1	1	10	1	1	20	1	2	16	4	4		15.3846	19.2308	10	10	5	10	25	25	6.25	12.5	30	30			16.6667	16.6667
PA	1683				10	1	1	26	1	1													16	1	1		3.84615	3.84615					6.25	6.25			10	10
PA	1691													6	1	1	10	1	1				16	1	1				10	10			6.25	6.25							16.6667	16.6667
PA	1698	16	1	1	10	3	4	26	4	5	4	0	1	6	1	2	10	1	3	20	1	2	16	4	6		15.3846	19.2308	10	30	5	10	25	37.5	6.25	6.25	30	40	0	25	16.6667	33.3333
PA	1701				10	1	1	26	1	1				6	1	1	10	1	1				16	2	2		3.84615	3.84615	10	10			12.5	12.5			10	10			16.6667	16.6667
PA	1702													6	1	1	10	1	1				16	1	1				10	10			6.25	6.25							16.6667	16.6667
PA	1711				10	1	1	26	1	1				6	0	1	10	0	1				16	1	2		3.84615	3.84615	0	10			6.25	12.5			10	10			0	16.6667
PA	1717	16	1	0				26	1	0										20	1	0					3.84615	0			5	0			6.25	0
PA	1720	16	0	1				26	0	1										20	0	1					0	3.84615			0	5			0	6.25
PA	1724				10	1	1	26	1	1													16	1	1		3.84615	3.84615					6.25	6.25			10	10
PA	1725	16	0	1				26	0	1										20	0	1					0	3.84615			0	5			0	6.25
PA	1728													6	2	2	10	2	2				16	2	2				20	20			12.5	12.5							33.3333	33.3333
PA	1733				10	0	1	26	0	1				6	1	1	10	1	1				16	1	2		0	3.84615	10	10			6.25	12.5			0	10			16.6667	16.6667
PA	1735				10	0	1	26	0	1													16	0	1		0	3.84615					0	6.25			0	10
PA	1737				10	0	1	26	0	1				6	0	1	10	0	1				16	0	2		0	3.84615	0	10			0	12.5			0	10			0	16.6667
PA	1740	16	0	1	10	1	1	26	1	2				6	2	2	10	2	2	20	0	1	16	3	3		3.84615	7.69231	20	20	0	5	18.75	18.75	0	6.25	10	10			33.3333	33.3333
PA	1746													6	1	1	10	1	1				16	1	1				10	10			6.25	6.25							16.6667	16.6667
PA	1752	16	1	1				26	1	1										20	1	1					3.84615	3.84615			5	5			6.25	6.25
PA	1758				10	3	4	26	3	4													16	3	4		11.5385	15.3846					18.75	25			30	40
PA	1779	16	1	1	10	2	2	26	3	3				6	0	1	10	0	1	20	1	1	16	2	3		11.5385	11.5385	0	10	5	5	12.5	18.75	6.25	6.25	20	20			0	16.6667
PA	1782	16	1	1	10	2	2	26	3	3				6	0	1	10	0	1	20	1	1	16	2	3		11.5385	11.5385	0	10	5	5	12.5	18.75	6.25	6.25	20	20			0	16.6667
PA	1791	16	1	1	10	2	2	26	3	3				6	0	1	10	0	1	20	1	1	16	2	3		11.5385	11.5385	0	10	5	5	12.5	18.75	6.25	6.25	20	20			0	16.6667
PA	1794													6	0	1	10	0	1				16	0	1				0	10			0	6.25							0	16.6667
PA	1799	16	1	1				26	1	1										20	1	1					3.84615	3.84615			5	5			6.25	6.25
PA	1800	16	1	1	10	1	1	26	2	2				6	1	1	10	1	1	20	1	1	16	2	2		7.69231	7.69231	10	10	5	5	12.5	12.5	6.25	6.25	10	10			16.6667	16.6667
PA	1804	16	1	1	10	1	2	26	2	3										20	1	1	16	1	2		7.69231	11.5385			5	5	6.25	12.5	6.25	6.25	10	20
PA	1805	16	2	2	10	1	2	26	3	4										20	2	2	16	1	2		11.5385	15.3846			10	10	6.25	12.5	12.5	12.5	10	20
PA	1827	16	0	1				26	0	1										20	0	1					0	3.84615			0	5			0	6.25
PA	1828													6	1	1	10	1	1				16	1	1				10	10			6.25	6.25							16.6667	16.6667
PA	1840	16	1	1				26	1	1										20	1	1					3.84615	3.84615			5	5			6.25	6.25
PA	1849	16	2	2				26	2	2				6	0	1	10	0	1	20	2	2	16	0	1		7.69231	7.69231	0	10	10	10	0	6.25	12.5	12.5					0	16.6667
PA	1850	16	1	1				26	1	1				6	2	2	10	2	2	20	1	1	16	2	2		3.84615	3.84615	20	20	5	5	12.5	12.5	6.25	6.25					33.3333	33.3333
PA	1851	16	2	3				26	2	3										20	2	3					7.69231	11.5385			10	15			12.5	18.75
PA	1853	16	1	0				26	1	0										20	1	0					3.84615	0			5	0			6.25	0
PA	1864													6	2	2	10	2	2				16	2	2				20	20			12.5	12.5							33.3333	33.3333
PA	1872	16	1	1	10	2	2	26	3	3				6	2	1	10	2	1	20	1	1	16	4	3		11.5385	11.5385	20	10	5	5	25	18.75	6.25	6.25	20	20			33.3333	16.6667
PA	1873	16	1	1				26	1	1										20	1	1					3.84615	3.84615			5	5			6.25	6.25
PA	1874													6	1	1	10	1	1				16	1	1				10	10			6.25	6.25							16.6667	16.6667
PA	1882				10	1	1	26	1	1													16	1	1		3.84615	3.84615					6.25	6.25			10	10
PA	1892	16	0	1				26	0	1										20	0	1					0	3.84615			0	5			0	6.25
PA	1893	16	1	1				26	1	1										20	1	1					3.84615	3.84615			5	5			6.25	6.25
PA	1894				10	1	1	26	1	1													16	1	1		3.84615	3.84615					6.25	6.25			10	10
PA	1896	16	1	1	10	2	2	26	3	3				6	1	1	10	1	1	20	1	1	16	3	3		11.5385	11.5385	10	10	5	5	18.75	18.75	6.25	6.25	20	20			16.6667	16.6667
PA	1901				10	2	4	26	2	4	4	0	1				10	0	1	20	0	1	16	2	4		7.69231	15.3846	0	10	0	5	12.5	25			20	40	0	25
PA	1906													6	1	1	10	1	1				16	1	1				10	10			6.25	6.25							16.6667	16.6667
PA	1908	16	1	1				26	1	1										20	1	1					3.84615	3.84615			5	5			6.25	6.25
PA	1920				10	0	1	26	0	1				6	0	1	10	0	1				16	0	2		0	3.84615	0	10			0	12.5			0	10			0	16.6667
PA	1938				10	2	2	26	2	2	4	0	1				10	0	1	20	0	1	16	2	2		7.69231	7.69231	0	10	0	5	12.5	12.5			20	20	0	25
PA	1942	16	1	2	10	2	3	26	3	5				6	1	1	10	1	1	20	1	2	16	3	4		11.5385	19.2308	10	10	5	10	18.75	25	6.25	12.5	20	30			16.6667	16.6667
PA	1944				10	0	1	26	0	1													16	0	1		0	3.84615					0	6.25			0	10
PA	1945				10	1	1	26	1	1				6	0	1	10	0	1				16	1	2		3.84615	3.84615	0	10			6.25	12.5			10	10			0	16.6667
PA	1956				10	1	1	26	1	1				6	0	1	10	0	1				16	1	2		3.84615	3.84615	0	10			6.25	12.5			10	10			0	16.6667
PA	1962	16	1	1				26	1	1										20	1	1					3.84615	3.84615			5	5			6.25	6.25
PA	1966	16	1	1	10	2	2	26	3	3				6	1	1	10	1	1	20	1	1	16	3	3		11.5385	11.5385	10	10	5	5	18.75	18.75	6.25	6.25	20	20			16.6667	16.6667
PA	1967	16	1	1	10	2	2	26	3	3				6	1	1	10	1	1	20	1	1	16	3	3		11.5385	11.5385	10	10	5	5	18.75	18.75	6.25	6.25	20	20			16.6667	16.6667
PA	1980	16	1	1	10	2	2	26	3	3				6	1	1	10	1	1	20	1	1	16	3	3		11.5385	11.5385	10	10	5	5	18.75	18.75	6.25	6.25	20	20			16.6667	16.6667
PA	1981	16	1	1				26	1	1										20	1	1					3.84615	3.84615			5	5			6.25	6.25
PA	1987				10	0	1	26	0	1				6	0	1	10	0	1				16	0	2		0	3.84615	0	10			0	12.5			0	10			0	16.6667
PA	1989	16	1	1	10	3	3	26	4	4				6	1	1	10	1	1	20	1	1	16	4	4		15.3846	15.3846	10	10	5	5	25	25	6.25	6.25	30	30			16.6667	16.6667
PA	1990													6	1	1	10	1	1				16	1	1				10	10			6.25	6.25							16.6667	16.6667
PA	1995	16	3	2				26	3	2										20	3	2					11.5385	7.69231			15	10			18.75	12.5
PA	2000										4	0	1				10	0	1	20	0	1							0	10	0	5							0	25
PA	2001	16	1	1	10	5	5	26	6	6	4	1	1	6	1	1	10	2	2	20	2	2	16	6	6		23.0769	23.0769	20	20	10	10	37.5	37.5	6.25	6.25	50	50	25	25	16.6667	16.6667
PA	2002				10	1	1	26	1	1				6	0	1	10	0	1				16	1	2		3.84615	3.84615	0	10			6.25	12.5			10	10			0	16.6667
PA	2004				10	3	3	26	3	3	4	1	1				10	1	1	20	1	1	16	3	3		11.5385	11.5385	10	10	5	5	18.75	18.75			30	30	25	25
PA	2010	16	1	1	10	9	9	26	10	10	4	1	1	6	4	4	10	5	5	20	2	2	16	13	13		38.4615	38.4615	50	50	10	10	81.25	81.25	6.25	6.25	90	90	25	25	66.6667	66.6667
PA	2017	16	1	2	10	2	3	26	3	5				6	1	1	10	1	1	20	1	2	16	3	4		11.5385	19.2308	10	10	5	10	18.75	25	6.25	12.5	20	30			16.6667	16.6667
PA	2019				10	1	1	26	1	1													16	1	1		3.84615	3.84615					6.25	6.25			10	10
PA	2020													6	0	1	10	0	1				16	0	1				0	10			0	6.25							0	16.6667
PA	2022	16	1	2	10	4	4	26	5	6				6	1	1	10	1	1	20	1	2	16	5	5		19.2308	23.0769	10	10	5	10	31.25	31.25	6.25	12.5	40	40			16.6667	16.6667
PA	2023													6	0	1	10	0	1				16	0	1				0	10			0	6.25							0	16.6667
PA	2025	16	3	3	10	3	3	26	6	6				6	1	1	10	1	1	20	3	3	16	4	4		23.0769	23.0769	10	10	15	15	25	25	18.75	18.75	30	30			16.6667	16.6667
PA	2032				10	0	1	26	0	1													16	0	1		0	3.84615					0	6.25			0	10
PA	2037				10	1	2	26	1	2													16	1	2		3.84615	7.69231					6.25	12.5			10	20
PA	2038													6	0	1	10	0	1				16	0	1				0	10			0	6.25							0	16.6667
PA	2040	16	1	1	10	3	3	26	4	4				6	1	1	10	1	1	20	1	1	16	4	4		15.3846	15.3846	10	10	5	5	25	25	6.25	6.25	30	30			16.6667	16.6667
PA	2049				10	1	1	26	1	1													16	1	1		3.84615	3.84615					6.25	6.25			10	10
PA	2050													6	0	1	10	0	1				16	0	1				0	10			0	6.25							0	16.6667
PA	2051										4	0	1				10	0	1	20	0	1							0	10	0	5							0	25
PA	2058										4	1	1				10	1	1	20	1	1							10	10	5	5							25	25
PA	2059										4	1	1				10	1	1	20	1	1							10	10	5	5							25	25
PA	2061				10	1	2	26	1	2													16	1	2		3.84615	7.69231					6.25	12.5			10	20
PA	2067				10	1	2	26	1	2				6	3	3	10	3	3				16	4	5		3.84615	7.69231	30	30			25	31.25			10	20			50	50
PA	2071				10	1	1	26	1	1													16	1	1		3.84615	3.84615					6.25	6.25			10	10
PA	2073	16	1	1	10	2	2	26	3	3				6	1	1	10	1	1	20	1	1	16	3	3		11.5385	11.5385	10	10	5	5	18.75	18.75	6.25	6.25	20	20			16.6667	16.6667
PA	2094				10	2	1	26	2	1													16	2	1		7.69231	3.84615					12.5	6.25			20	10
PA	2100													6	1	1	10	1	1				16	1	1				10	10			6.25	6.25							16.6667	16.6667
PA	2103	16	0	1				26	0	1										20	0	1					0	3.84615			0	5			0	6.25
PA	2104				10	0	1	26	0	1				6	0	1	10	0	1				16	0	2		0	3.84615	0	10			0	12.5			0	10			0	16.6667
PA	2105	16	0	1				26	0	1										20	0	1					0	3.84615			0	5			0	6.25
PA	2106	16	0	1	10	0	1	26	0	2										20	0	1	16	0	1		0	7.69231			0	5	0	6.25	0	6.25	0	10
PA	2109				10	0	1	26	0	1													16	0	1		0	3.84615					0	6.25			0	10
PA	2115													6	1	1	10	1	1				16	1	1				10	10			6.25	6.25							16.6667	16.6667
PA	2125	16	1	1	10	0	1	26	1	2										20	1	1	16	0	1		3.84615	7.69231			5	5	0	6.25	6.25	6.25	0	10
PA	2130	16	1	1	10	2	3	26	3	4	4	0	1	6	0	1	10	0	2	20	1	2	16	2	4		11.5385	15.3846	0	20	5	10	12.5	25	6.25	6.25	20	30	0	25	0	16.6667
PA	2135				10	1	1	26	1	1													16	1	1		3.84615	3.84615					6.25	6.25			10	10
PA	2136	16	1	1	10	2	2	26	3	3	4	0	1				10	0	1	20	1	2	16	2	2		11.5385	11.5385	0	10	5	10	12.5	12.5	6.25	6.25	20	20	0	25
PA	2139	16	0	1	10	4	7	26	4	8	4	1	1	6	1	1	10	2	2	20	1	2	16	5	8		15.3846	30.7692	20	20	5	10	31.25	50	0	6.25	40	70	25	25	16.6667	16.6667
PA	2145	16	1	1	10	1	1	26	2	2				6	1	1	10	1	1	20	1	1	16	2	2		7.69231	7.69231	10	10	5	5	12.5	12.5	6.25	6.25	10	10			16.6667	16.6667
PA	2151													6	0	1	10	0	1				16	0	1				0	10			0	6.25							0	16.6667
PA	2155													6	0	1	10	0	1				16	0	1				0	10			0	6.25							0	16.6667
PA	2157	16	1	2	10	1	4	26	2	6	4	0	1	6	1	1	10	1	2	20	1	3	16	2	5		7.69231	23.0769	10	20	5	15	12.5	31.25	6.25	12.5	10	40	0	25	16.6667	16.6667
PA	2158	16	1	1				26	1	1										20	1	1					3.84615	3.84615			5	5			6.25	6.25
PA	2160	16	4	5	10	2	2	26	6	7	4	0	1				10	0	1	20	4	6	16	2	2		23.0769	26.9231	0	10	20	30	12.5	12.5	25	31.25	20	20	0	25
PA	2167	16	0	2	10	1	2	26	1	4	4	0	1	6	0	1	10	0	2	20	0	3	16	1	3		3.84615	15.3846	0	20	0	15	6.25	18.75	0	12.5	10	20	0	25	0	16.6667
PA	2170	16	0	2	10	3	5	26	3	7	4	1	1				10	1	1	20	1	3	16	3	5		11.5385	26.9231	10	10	5	15	18.75	31.25	0	12.5	30	50	25	25
PA	2171	16	0	2	10	1	2	26	1	4	4	0	1				10	0	1	20	0	3	16	1	2		3.84615	15.3846	0	10	0	15	6.25	12.5	0	12.5	10	20	0	25
PA	2172	16	0	2	10	1	2	26	1	4	4	1	2	6	2	2	10	3	4	20	1	4	16	3	4		3.84615	15.3846	30	40	5	20	18.75	25	0	12.5	10	20	25	50	33.3333	33.3333
PA	2176	16	1	3	10	1	2	26	2	5	4	0	1				10	0	1	20	1	4	16	1	2		7.69231	19.2308	0	10	5	20	6.25	12.5	6.25	18.75	10	20	0	25
PA	2179	16	0	2	10	3	6	26	3	8	4	0	1				10	0	1	20	0	3	16	3	6		11.5385	30.7692	0	10	0	15	18.75	37.5	0	12.5	30	60	0	25
PA	2189				10	1	1	26	1	1													16	1	1		3.84615	3.84615					6.25	6.25			10	10
PA	2193	16	1	1				26	1	1				6	1	1	10	1	1	20	1	1	16	1	1		3.84615	3.84615	10	10	5	5	6.25	6.25	6.25	6.25					16.6667	16.6667
PA	2199	16	1	1				26	1	1										20	1	1					3.84615	3.84615			5	5			6.25	6.25
HA	31	16	1	1				26	1	1										20	1	1					3.84615	3.84615			5	5			6.25	6.25
HA	46	16	0	1				26	0	1										20	0	1					0	3.84615			0	5			0	6.25
HA	47				10	2	2	26	2	2	4	2	2	6	1	1	10	3	3	20	2	2	16	3	3		7.69231	7.69231	30	30	10	10	18.75	18.75			20	20	50	50	16.6667	16.6667
HA	56	16	0	1	10	2	2	26	2	3	4	2	2	6	1	1	10	3	3	20	2	3	16	3	3		7.69231	11.5385	30	30	10	15	18.75	18.75	0	6.25	20	20	50	50	16.6667	16.6667
HA	59				10	2	2	26	2	2	4	1	2	6	1	1	10	2	3	20	1	2	16	3	3		7.69231	7.69231	20	30	5	10	18.75	18.75			20	20	25	50	16.6667	16.6667
HA	72				10	2	2	26	2	2				6	1	1	10	1	1				16	3	3		7.69231	7.69231	10	10			18.75	18.75			20	20			16.6667	16.6667
HA	81	16	0	1				26	0	1										20	0	1					0	3.84615			0	5			0	6.25
HA	90	16	1	1	10	2	2	26	3	3	4	2	2	6	2	2	10	4	4	20	3	3	16	4	4		11.5385	11.5385	40	40	15	15	25	25	6.25	6.25	20	20	50	50	33.3333	33.3333
HA	92	16	1	1	10	2	2	26	3	3	4	2	2	6	2	2	10	4	4	20	3	3	16	4	4		11.5385	11.5385	40	40	15	15	25	25	6.25	6.25	20	20	50	50	33.3333	33.3333
HA	104				10	0	1	26	0	1				6	1	1	10	1	1				16	1	2		0	3.84615	10	10			6.25	12.5			0	10			16.6667	16.6667
HA	110													6	1	1	10	1	1				16	1	1				10	10			6.25	6.25							16.6667	16.6667
HA	117	16	1	1	10	2	2	26	3	3	4	1	2	6	1	2	10	2	4	20	2	3	16	3	4		11.5385	11.5385	20	40	10	15	18.75	25	6.25	6.25	20	20	25	50	16.6667	33.3333
HA	118	16	1	1	10	2	2	26	3	3	4	1	2	6	1	2	10	2	4	20	2	3	16	3	4		11.5385	11.5385	20	40	10	15	18.75	25	6.25	6.25	20	20	25	50	16.6667	33.3333
HA	119	16	1	1	10	2	2	26	3	3	4	1	2	6	1	2	10	2	4	20	2	3	16	3	4		11.5385	11.5385	20	40	10	15	18.75	25	6.25	6.25	20	20	25	50	16.6667	33.3333
HA	135										4	1	1				10	1	1	20	1	1							10	10	5	5							25	25
HA	140	16	1	2				26	1	2										20	1	2					3.84615	7.69231			5	10			6.25	12.5
HA	143	16	1	1	10	2	2	26	3	3	4	1	2	6	2	2	10	3	4	20	2	3	16	4	4		11.5385	11.5385	30	40	10	15	25	25	6.25	6.25	20	20	25	50	33.3333	33.3333
HA	155	16	1	1				26	1	1										20	1	1					3.84615	3.84615			5	5			6.25	6.25
HA	159	16	1	1				26	1	1										20	1	1					3.84615	3.84615			5	5			6.25	6.25
HA	167	16	1	1				26	1	1										20	1	1					3.84615	3.84615			5	5			6.25	6.25
HA	168				10	2	1	26	2	1	4	1	1	6	1	1	10	2	2	20	1	1	16	3	2		7.69231	3.84615	20	20	5	5	18.75	12.5			20	10	25	25	16.6667	16.6667
HA	169				10	2	1	26	2	1	4	1	1	6	1	1	10	2	2	20	1	1	16	3	2		7.69231	3.84615	20	20	5	5	18.75	12.5			20	10	25	25	16.6667	16.6667
HA	176				10	5	5	26	5	5				6	1	1	10	1	1				16	6	6		19.2308	19.2308	10	10			37.5	37.5			50	50			16.6667	16.6667
HA	177	16	8	8	10	3	2	26	11	10				6	1	1	10	1	1	20	8	8	16	4	3		42.3077	38.4615	10	10	40	40	25	18.75	50	50	30	20			16.6667	16.6667
HA	182				10	2	1	26	2	1	4	1	1	6	1	1	10	2	2	20	1	1	16	3	2		7.69231	3.84615	20	20	5	5	18.75	12.5			20	10	25	25	16.6667	16.6667
HA	197										4	1	0				10	1	0	20	1	0							10	0	5	0							25	0
HA	201	16	1	1				26	1	1										20	1	1					3.84615	3.84615			5	5			6.25	6.25
HA	206	16	1	0	10	2	1	26	3	1	4	1	1	6	2	2	10	3	3	20	2	1	16	4	3		11.5385	3.84615	30	30	10	5	25	18.75	6.25	0	20	10	25	25	33.3333	33.3333
HA	215	16	1	0	10	2	2	26	3	2	4	1	1	6	2	2	10	3	3	20	2	1	16	4	4		11.5385	7.69231	30	30	10	5	25	25	6.25	0	20	20	25	25	33.3333	33.3333
HA	223	16	1	1				26	1	1										20	1	1					3.84615	3.84615			5	5			6.25	6.25
HA	225	16	1	1				26	1	1										20	1	1					3.84615	3.84615			5	5			6.25	6.25
HA	231				10	2	2	26	2	2	4	1	1	6	1	1	10	2	2	20	1	1	16	3	3		7.69231	7.69231	20	20	5	5	18.75	18.75			20	20	25	25	16.6667	16.6667
HA	233				10	2	2	26	2	2	4	1	1	6	1	1	10	2	2	20	1	1	16	3	3		7.69231	7.69231	20	20	5	5	18.75	18.75			20	20	25	25	16.6667	16.6667
HA	236	16	1	1				26	1	1										20	1	1					3.84615	3.84615			5	5			6.25	6.25
HA	237				10	2	2	26	2	2	4	1	1	6	1	1	10	2	2	20	1	1	16	3	3		7.69231	7.69231	20	20	5	5	18.75	18.75			20	20	25	25	16.6667	16.6667
HA	239				10	4	4	26	4	4	4	1	1	6	2	2	10	3	3	20	1	1	16	6	6		15.3846	15.3846	30	30	5	5	37.5	37.5			40	40	25	25	33.3333	33.3333
HA	243										4	1	1				10	1	1	20	1	1							10	10	5	5							25	25
HA	254				10	1	1	26	1	1													16	1	1		3.84615	3.84615					6.25	6.25			10	10
HA	256	16	0	1				26	0	1										20	0	1					0	3.84615			0	5			0	6.25
HA	266				10	1	1	26	1	1	4	1	1	6	3	3	10	4	4	20	1	1	16	4	4		3.84615	3.84615	40	40	5	5	25	25			10	10	25	25	50	50
HA	269	16	1	1	10	2	1	26	3	2	4	1	2	6	1	1	10	2	3	20	2	3	16	3	2		11.5385	7.69231	20	30	10	15	18.75	12.5	6.25	6.25	20	10	25	50	16.6667	16.6667
HA	275	16	4	4				26	4	4										20	4	4					15.3846	15.3846			20	20			25	25
HA	281				10	1	0	26	1	0													16	1	0		3.84615	0					6.25	0			10	0
HA	285	16	1	1				26	1	1										20	1	1					3.84615	3.84615			5	5			6.25	6.25
HA	288													6	1	1	10	1	1				16	1	1				10	10			6.25	6.25							16.6667	16.6667
HA	290													6	1	1	10	1	1				16	1	1				10	10			6.25	6.25							16.6667	16.6667
HA	291				10	1	1	26	1	1													16	1	1		3.84615	3.84615					6.25	6.25			10	10
HA	295										4	1	1				10	1	1	20	1	1							10	10	5	5							25	25
HA	326										4	1	1				10	1	1	20	1	1							10	10	5	5							25	25
HA	330				10	1	1	26	1	1	4	1	1				10	1	1	20	1	1	16	1	1		3.84615	3.84615	10	10	5	5	6.25	6.25			10	10	25	25
HA	331	16	1	2	10	1	1	26	2	3	4	1	1				10	1	1	20	2	3	16	1	1		7.69231	11.5385	10	10	10	15	6.25	6.25	6.25	12.5	10	10	25	25
HA	333	16	1	1				26	1	1										20	1	1					3.84615	3.84615			5	5			6.25	6.25
HA	336				10	1	1	26	1	1	4	1	1				10	1	1	20	1	1	16	1	1		3.84615	3.84615	10	10	5	5	6.25	6.25			10	10	25	25
HA	337				10	1	1	26	1	1	4	1	1				10	1	1	20	1	1	16	1	1		3.84615	3.84615	10	10	5	5	6.25	6.25			10	10	25	25
HA	338				10	1	1	26	1	1	4	1	1				10	1	1	20	1	1	16	1	1		3.84615	3.84615	10	10	5	5	6.25	6.25			10	10	25	25
HA	372				10	8	7	26	8	7	4	1	1	6	5	5	10	6	6	20	1	1	16	13	12		30.7692	26.9231	60	60	5	5	81.25	75			80	70	25	25	83.3333	83.3333
HA	375													6	1	1	10	1	1				16	1	1				10	10			6.25	6.25							16.6667	16.6667
HA	376										4	0	1				10	0	1	20	0	1							0	10	0	5							0	25
HA	378				10	1	1	26	1	1													16	1	1		3.84615	3.84615					6.25	6.25			10	10
HA	380													6	2	2	10	2	2				16	2	2				20	20			12.5	12.5							33.3333	33.3333
HA	383													6	1	1	10	1	1				16	1	1				10	10			6.25	6.25							16.6667	16.6667
HA	386				10	2	2	26	2	2	4	1	1	6	1	1	10	2	2	20	1	1	16	3	3		7.69231	7.69231	20	20	5	5	18.75	18.75			20	20	25	25	16.6667	16.6667
HA	407	16	1	1				26	1	1										20	1	1					3.84615	3.84615			5	5			6.25	6.25
HA	421	16	1	1				26	1	1										20	1	1					3.84615	3.84615			5	5			6.25	6.25
HA	422				10	1	1	26	1	1				6	2	2	10	2	2				16	3	3		3.84615	3.84615	20	20			18.75	18.75			10	10			33.3333	33.3333
HA	440	16	0	1	10	5	5	26	5	6										20	0	1	16	5	5		19.2308	23.0769			0	5	31.25	31.25	0	6.25	50	50
HA	447				10	2	2	26	2	2	4	1	1	6	1	1	10	2	2	20	1	1	16	3	3		7.69231	7.69231	20	20	5	5	18.75	18.75			20	20	25	25	16.6667	16.6667
HA	448				10	2	2	26	2	2	4	1	1	6	1	1	10	2	2	20	1	1	16	3	3		7.69231	7.69231	20	20	5	5	18.75	18.75			20	20	25	25	16.6667	16.6667
HA	449				10	2	2	26	2	2	4	1	1	6	1	1	10	2	2	20	1	1	16	3	3		7.69231	7.69231	20	20	5	5	18.75	18.75			20	20	25	25	16.6667	16.6667
HA	461										4	0	1				10	0	1	20	0	1							0	10	0	5							0	25
HA	465	16	1	1	10	2	2	26	3	3	4	1	2	6	1	1	10	2	3	20	2	3	16	3	3		11.5385	11.5385	20	30	10	15	18.75	18.75	6.25	6.25	20	20	25	50	16.6667	16.6667
HA	466				10	2	2	26	2	2	4	1	2	6	1	1	10	2	3	20	1	2	16	3	3		7.69231	7.69231	20	30	5	10	18.75	18.75			20	20	25	50	16.6667	16.6667
HA	467				10	2	2	26	2	2	4	1	2	6	1	1	10	2	3	20	1	2	16	3	3		7.69231	7.69231	20	30	5	10	18.75	18.75			20	20	25	50	16.6667	16.6667
HA	468	16	1	1				26	1	1										20	1	1					3.84615	3.84615			5	5			6.25	6.25
HA	473	16	1	1				26	1	1										20	1	1					3.84615	3.84615			5	5			6.25	6.25
HA	474	16	1	1				26	1	1										20	1	1					3.84615	3.84615			5	5			6.25	6.25
HA	482													6	1	1	10	1	1				16	1	1				10	10			6.25	6.25							16.6667	16.6667
HA	483				10	4	4	26	4	4	4	1	1	6	2	2	10	3	3	20	1	1	16	6	6		15.3846	15.3846	30	30	5	5	37.5	37.5			40	40	25	25	33.3333	33.3333
HA	503				10	0	1	26	0	1													16	0	1		0	3.84615					0	6.25			0	10
HA	504													6	3	3	10	3	3				16	3	3				30	30			18.75	18.75							50	50
HA	506	16	3	2				26	3	2										20	3	2					11.5385	7.69231			15	10			18.75	12.5
HA	510	16	2	2	10	6	5	26	8	7				6	1	1	10	1	1	20	2	2	16	7	6		30.7692	26.9231	10	10	10	10	43.75	37.5	12.5	12.5	60	50			16.6667	16.6667
HA	512	16	1	1				26	1	1										20	1	1					3.84615	3.84615			5	5			6.25	6.25
HA	525				10	3	2	26	3	2	4	2	0	6	1	1	10	3	1	20	2	0	16	4	3		11.5385	7.69231	30	10	10	0	25	18.75			30	20	50	0	16.6667	16.6667
HA	527				10	3	2	26	3	2	4	2	0	6	1	1	10	3	1	20	2	0	16	4	3		11.5385	7.69231	30	10	10	0	25	18.75			30	20	50	0	16.6667	16.6667
HA	530	16	6	4	10	3	3	26	9	7				6	1	1	10	1	1	20	6	4	16	4	4		34.6154	26.9231	10	10	30	20	25	25	37.5	25	30	30			16.6667	16.6667
HA	535				10	1	1	26	1	1													16	1	1		3.84615	3.84615					6.25	6.25			10	10
HA	536				10	2	2	26	2	2	4	2	1	6	2	2	10	4	3	20	2	1	16	4	4		7.69231	7.69231	40	30	10	5	25	25			20	20	50	25	33.3333	33.3333
HA	537	16	3	2				26	3	2										20	3	2					11.5385	7.69231			15	10			18.75	12.5
HA	550										4	1	1				10	1	1	20	1	1							10	10	5	5							25	25
HA	551	16	1	1				26	1	1										20	1	1					3.84615	3.84615			5	5			6.25	6.25
HA	552				10	2	1	26	2	1	4	2	2	6	1	1	10	3	3	20	2	2	16	3	2		7.69231	3.84615	30	30	10	10	18.75	12.5			20	10	50	50	16.6667	16.6667
HA	553				10	2	1	26	2	1	4	1	1	6	1	1	10	2	2	20	1	1	16	3	2		7.69231	3.84615	20	20	5	5	18.75	12.5			20	10	25	25	16.6667	16.6667
HA	554				10	2	1	26	2	1	4	1	1	6	1	1	10	2	2	20	1	1	16	3	2		7.69231	3.84615	20	20	5	5	18.75	12.5			20	10	25	25	16.6667	16.6667
HA	563				10	4	4	26	4	4	4	1	1	6	2	2	10	3	3	20	1	1	16	6	6		15.3846	15.3846	30	30	5	5	37.5	37.5			40	40	25	25	33.3333	33.3333
HA	571				10	2	2	26	2	2													16	2	2		7.69231	7.69231					12.5	12.5			20	20
HA	573	16	1	1	10	2	1	26	3	2	4	1	0	6	2	2	10	3	2	20	2	1	16	4	3		11.5385	7.69231	30	20	10	5	25	18.75	6.25	6.25	20	10	25	0	33.3333	33.3333
HA	574	16	2	1	10	2	1	26	4	2	4	1	0	6	2	2	10	3	2	20	3	1	16	4	3		15.3846	7.69231	30	20	15	5	25	18.75	12.5	6.25	20	10	25	0	33.3333	33.3333
HA	580	16	1	1				26	1	1										20	1	1					3.84615	3.84615			5	5			6.25	6.25
HA	584				10	1	1	26	1	1				6	2	2	10	2	2				16	3	3		3.84615	3.84615	20	20			18.75	18.75			10	10			33.3333	33.3333
HA	588	16	0	1				26	0	1										20	0	1					0	3.84615			0	5			0	6.25
HA	591													6	1	1	10	1	1				16	1	1				10	10			6.25	6.25							16.6667	16.6667
HA	592	16	1	1				26	1	1										20	1	1					3.84615	3.84615			5	5			6.25	6.25
HA	598	16	1	2				26	1	2										20	1	2					3.84615	7.69231			5	10			6.25	12.5
HA	599	16	2	1				26	2	1				6	1	1	10	1	1	20	2	1	16	1	1		7.69231	3.84615	10	10	10	5	6.25	6.25	12.5	6.25					16.6667	16.6667
HA	602	16	1	1				26	1	1										20	1	1					3.84615	3.84615			5	5			6.25	6.25
HA	611	16	1	2	10	5	5	26	6	7	4	1	1	6	2	2	10	3	3	20	2	3	16	7	7		23.0769	26.9231	30	30	10	15	43.75	43.75	6.25	12.5	50	50	25	25	33.3333	33.3333
HA	630	16	1	1	10	5	5	26	6	6	4	2	2	6	3	3	10	5	5	20	3	3	16	8	8		23.0769	23.0769	50	50	15	15	50	50	6.25	6.25	50	50	50	50	50	50
HA	631	16	1	1	10	2	2	26	3	3	4	2	2	6	2	2	10	4	4	20	3	3	16	4	4		11.5385	11.5385	40	40	15	15	25	25	6.25	6.25	20	20	50	50	33.3333	33.3333
HA	637	16	1	2	10	7	7	26	8	9	4	1	1	6	5	5	10	6	6	20	2	3	16	12	12		30.7692	34.6154	60	60	10	15	75	75	6.25	12.5	70	70	25	25	83.3333	83.3333
HA	646	16	1	1	10	1	1	26	2	2	4	1	1				10	1	1	20	2	2	16	1	1		7.69231	7.69231	10	10	10	10	6.25	6.25	6.25	6.25	10	10	25	25
HA	650				10	1	1	26	1	1													16	1	1		3.84615	3.84615					6.25	6.25			10	10
HA	653										4	1	0				10	1	0	20	1	0							10	0	5	0							25	0
HA	669													6	0	1	10	0	1				16	0	1				0	10			0	6.25							0	16.6667
HA	672				10	6	6	26	6	6				6	1	1	10	1	1				16	7	7		23.0769	23.0769	10	10			43.75	43.75			60	60			16.6667	16.6667
HA	676				10	1	1	26	1	1													16	1	1		3.84615	3.84615					6.25	6.25			10	10
HA	679				10	2	2	26	2	2													16	2	2		7.69231	7.69231					12.5	12.5			20	20
HA	686													6	1	1	10	1	1				16	1	1				10	10			6.25	6.25							16.6667	16.6667
HA	690	16	5	5				26	5	5				6	1	1	10	1	1	20	5	5	16	1	1		19.2308	19.2308	10	10	25	25	6.25	6.25	31.25	31.25					16.6667	16.6667
HA	697													6	2	2	10	2	2				16	2	2				20	20			12.5	12.5							33.3333	33.3333
HA	704	16	1	1				26	1	1										20	1	1					3.84615	3.84615			5	5			6.25	6.25
HA	712	16	0	1	10	1	1	26	1	2				6	1	1	10	1	1	20	0	1	16	2	2		3.84615	7.69231	10	10	0	5	12.5	12.5	0	6.25	10	10			16.6667	16.6667
HA	715	16	1	1				26	1	1										20	1	1					3.84615	3.84615			5	5			6.25	6.25
HA	720										4	1	1				10	1	1	20	1	1							10	10	5	5							25	25
HA	721	16	1	0				26	1	0										20	1	0					3.84615	0			5	0			6.25	0
HA	729	16	1	2	10	1	1	26	2	3				6	2	2	10	2	2	20	1	2	16	3	3		7.69231	11.5385	20	20	5	10	18.75	18.75	6.25	12.5	10	10			33.3333	33.3333
HA	731	16	6	6				26	6	6				6	1	1	10	1	1	20	6	6	16	1	1		23.0769	23.0769	10	10	30	30	6.25	6.25	37.5	37.5					16.6667	16.6667
HA	737				10	1	1	26	1	1				6	3	3	10	3	3				16	4	4		3.84615	3.84615	30	30			25	25			10	10			50	50
HA	747										4	1	1				10	1	1	20	1	1							10	10	5	5							25	25
HA	748	16	1	1				26	1	1	4	1	1				10	1	1	20	2	2					3.84615	3.84615	10	10	10	10			6.25	6.25			25	25
HA	749	16	4	4	10	2	2	26	6	6				6	2	2	10	2	2	20	4	4	16	4	4		23.0769	23.0769	20	20	20	20	25	25	25	25	20	20			33.3333	33.3333
HA	755	16	1	1	10	2	2	26	3	3	4	2	1	6	1	1	10	3	2	20	3	2	16	3	3		11.5385	11.5385	30	20	15	10	18.75	18.75	6.25	6.25	20	20	50	25	16.6667	16.6667
HA	758				10	1	1	26	1	1													16	1	1		3.84615	3.84615					6.25	6.25			10	10
HA	767	16	2	2				26	2	2										20	2	2					7.69231	7.69231			10	10			12.5	12.5
HA	771	16	1	1				26	1	1										20	1	1					3.84615	3.84615			5	5			6.25	6.25
HA	782	16	1	1	10	2	2	26	3	3	4	2	2	6	2	2	10	4	4	20	3	3	16	4	4		11.5385	11.5385	40	40	15	15	25	25	6.25	6.25	20	20	50	50	33.3333	33.3333
HA	787	16	1	1				26	1	1										20	1	1					3.84615	3.84615			5	5			6.25	6.25
HA	790										4	1	1				10	1	1	20	1	1							10	10	5	5							25	25
HA	791	16	2	2				26	2	2										20	2	2					7.69231	7.69231			10	10			12.5	12.5
HA	813										4	1	1				10	1	1	20	1	1							10	10	5	5							25	25
HA	818				10	1	0	26	1	0													16	1	0		3.84615	0					6.25	0			10	0
HA	827	16	4	3	10	5	3	26	9	6	4	2	2	6	3	3	10	5	5	20	6	5	16	8	6		34.6154	23.0769	50	50	30	25	50	37.5	25	18.75	50	30	50	50	50	50
HA	828													6	2	0	10	2	0				16	2	0				20	0			12.5	0							33.3333	0
HA	833	16	1	1				26	1	1										20	1	1					3.84615	3.84615			5	5			6.25	6.25
HA	836	16	7	7	10	4	4	26	11	11				6	1	1	10	1	1	20	7	7	16	5	5		42.3077	42.3077	10	10	35	35	31.25	31.25	43.75	43.75	40	40			16.6667	16.6667
HA	853	16	1	1				26	1	1										20	1	1					3.84615	3.84615			5	5			6.25	6.25
HA	861				10	3	2	26	3	2				6	1	1	10	1	1				16	4	3		11.5385	7.69231	10	10			25	18.75			30	20			16.6667	16.6667
HA	868	16	1	1	10	1	1	26	2	2										20	1	1	16	1	1		7.69231	7.69231			5	5	6.25	6.25	6.25	6.25	10	10
HA	870	16	3	2	10	4	4	26	7	6	4	2	1	6	2	3	10	4	4	20	5	3	16	6	7		26.9231	23.0769	40	40	25	15	37.5	43.75	18.75	12.5	40	40	50	25	33.3333	50
HA	871	16	3	2	10	4	4	26	7	6	4	2	1	6	2	2	10	4	3	20	5	3	16	6	6		26.9231	23.0769	40	30	25	15	37.5	37.5	18.75	12.5	40	40	50	25	33.3333	33.3333
HA	874	16	1	1				26	1	1										20	1	1					3.84615	3.84615			5	5			6.25	6.25
HA	885	16	2	2	10	3	2	26	5	4	4	2	1	6	2	2	10	4	3	20	4	3	16	5	4		19.2308	15.3846	40	30	20	15	31.25	25	12.5	12.5	30	20	50	25	33.3333	33.3333
HA	886	16	2	2	10	3	2	26	5	4	4	1	0	6	2	2	10	3	2	20	3	2	16	5	4		19.2308	15.3846	30	20	15	10	31.25	25	12.5	12.5	30	20	25	0	33.3333	33.3333
HA	887	16	2	2	10	3	2	26	5	4	4	1	0	6	2	3	10	3	3	20	3	2	16	5	5		19.2308	15.3846	30	30	15	10	31.25	31.25	12.5	12.5	30	20	25	0	33.3333	50
HA	893										4	1	1				10	1	1	20	1	1							10	10	5	5							25	25
HA	894				10	4	3	26	4	3													16	4	3		15.3846	11.5385					25	18.75			40	30
HA	897	16	1	1				26	1	1				6	2	1	10	2	1	20	1	1	16	2	1		3.84615	3.84615	20	10	5	5	12.5	6.25	6.25	6.25					33.3333	16.6667
HA	902	16	5	4	10	2	1	26	7	5				6	1	1	10	1	1	20	5	4	16	3	2		26.9231	19.2308	10	10	25	20	18.75	12.5	31.25	25	20	10			16.6667	16.6667
HA	916				10	1	1	26	1	1													16	1	1		3.84615	3.84615					6.25	6.25			10	10
HA	923										4	1	1				10	1	1	20	1	1							10	10	5	5							25	25
HA	930				10	3	3	26	3	3													16	3	3		11.5385	11.5385					18.75	18.75			30	30
HA	932	16	2	2	10	1	1	26	3	3	4	1	0				10	1	0	20	3	2	16	1	1		11.5385	11.5385	10	0	15	10	6.25	6.25	12.5	12.5	10	10	25	0
HA	935										4	1	1	6	2	2	10	3	3	20	1	1	16	2	2				30	30	5	5	12.5	12.5					25	25	33.3333	33.3333
HA	948	16	1	1				26	1	1										20	1	1					3.84615	3.84615			5	5			6.25	6.25
HA	949	16	1	1				26	1	1										20	1	1					3.84615	3.84615			5	5			6.25	6.25
HA	953	16	1	1	10	3	3	26	4	4				6	2	2	10	2	2	20	1	1	16	5	5		15.3846	15.3846	20	20	5	5	31.25	31.25	6.25	6.25	30	30			33.3333	33.3333
HA	965													6	1	1	10	1	1				16	1	1				10	10			6.25	6.25							16.6667	16.6667
HA	966	16	2	2	10	3	3	26	5	5				6	2	2	10	2	2	20	2	2	16	5	5		19.2308	19.2308	20	20	10	10	31.25	31.25	12.5	12.5	30	30			33.3333	33.3333
HA	986	16	2	2	10	5	5	26	7	7	4	1	1	6	3	3	10	4	4	20	3	3	16	8	8		26.9231	26.9231	40	40	15	15	50	50	12.5	12.5	50	50	25	25	50	50
HA	992													6	2	0	10	2	0				16	2	0				20	0			12.5	0							33.3333	0
HA	1008	16	1	1				26	1	1										20	1	1					3.84615	3.84615			5	5			6.25	6.25
HA	1009	16	1	1				26	1	1										20	1	1					3.84615	3.84615			5	5			6.25	6.25
HA	1012										4	1	1				10	1	1	20	1	1							10	10	5	5							25	25
HA	1013	16	0	1	10	2	2	26	2	3	4	1	1				10	1	1	20	1	2	16	2	2		7.69231	11.5385	10	10	5	10	12.5	12.5	0	6.25	20	20	25	25
HA	1017	16	3	3	10	6	5	26	9	8	4	2	2	6	4	4	10	6	6	20	5	5	16	10	9		34.6154	30.7692	60	60	25	25	62.5	56.25	18.75	18.75	60	50	50	50	66.6667	66.6667
HA	1019	16	3	1	10	6	5	26	9	6	4	2	1	6	3	3	10	5	4	20	5	2	16	9	8		34.6154	23.0769	50	40	25	10	56.25	50	18.75	6.25	60	50	50	25	50	50
HA	1025	16	5	5	10	7	6	26	12	11	4	2	2	6	3	3	10	5	5	20	7	7	16	10	9		46.1538	42.3077	50	50	35	35	62.5	56.25	31.25	31.25	70	60	50	50	50	50
HA	1031				10	1	1	26	1	1				6	2	2	10	2	2				16	3	3		3.84615	3.84615	20	20			18.75	18.75			10	10			33.3333	33.3333
HA	1035	16	3	5	10	7	6	26	10	11	4	2	1	6	3	4	10	5	5	20	5	6	16	10	10		38.4615	42.3077	50	50	25	30	62.5	62.5	18.75	31.25	70	60	50	25	50	66.6667
HA	1037	16	1	4	10	5	5	26	6	9	4	2	1	6	3	3	10	5	4	20	3	5	16	8	8		23.0769	34.6154	50	40	15	25	50	50	6.25	25	50	50	50	25	50	50
HA	1050	16	3	4	10	5	5	26	8	9	4	2	1	6	2	2	10	4	3	20	5	5	16	7	7		30.7692	34.6154	40	30	25	25	43.75	43.75	18.75	25	50	50	50	25	33.3333	33.3333
HA	1051	16	3	4	10	5	5	26	8	9	4	2	1	6	2	2	10	4	3	20	5	5	16	7	7		30.7692	34.6154	40	30	25	25	43.75	43.75	18.75	25	50	50	50	25	33.3333	33.3333
HA	1053										4	1	1				10	1	1	20	1	1							10	10	5	5							25	25
HA	1059	16	4	2	10	5	5	26	9	7	4	2	1	6	2	2	10	4	3	20	6	3	16	7	7		34.6154	26.9231	40	30	30	15	43.75	43.75	25	12.5	50	50	50	25	33.3333	33.3333
HA	1060	16	3	1	10	4	4	26	7	5	4	2	1	6	2	2	10	4	3	20	5	2	16	6	6		26.9231	19.2308	40	30	25	10	37.5	37.5	18.75	6.25	40	40	50	25	33.3333	33.3333
HA	1062				10	2	2	26	2	2													16	2	2		7.69231	7.69231					12.5	12.5			20	20
HA	1070	16	5	2	10	7	6	26	12	8	4	2	1	6	3	3	10	5	4	20	7	3	16	10	9		46.1538	30.7692	50	40	35	15	62.5	56.25	31.25	12.5	70	60	50	25	50	50
HA	1073				10	1	0	26	1	0													16	1	0		3.84615	0					6.25	0			10	0
HA	1079				10	2	1	26	2	1													16	2	1		7.69231	3.84615					12.5	6.25			20	10
HA	1084	16	1	1				26	1	1										20	1	1					3.84615	3.84615			5	5			6.25	6.25
HA	1085				10	4	4	26	4	4													16	4	4		15.3846	15.3846					25	25			40	40
HA	1088	16	1	1	10	7	5	26	8	6	4	1	1	6	5	5	10	6	6	20	2	2	16	12	10		30.7692	23.0769	60	60	10	10	75	62.5	6.25	6.25	70	50	25	25	83.3333	83.3333
HA	1091										4	1	0				10	1	0	20	1	0							10	0	5	0							25	0
HA	1103													6	1	1	10	1	1				16	1	1				10	10			6.25	6.25							16.6667	16.6667
HA	1104										4	1	1				10	1	1	20	1	1							10	10	5	5							25	25
HA	1110										4	1	1				10	1	1	20	1	1							10	10	5	5							25	25
HA	1112	16	1	1				26	1	1										20	1	1					3.84615	3.84615			5	5			6.25	6.25
HA	1139				10	3	2	26	3	2													16	3	2		11.5385	7.69231					18.75	12.5			30	20
HA	1140				10	0	1	26	0	1													16	0	1		0	3.84615					0	6.25			0	10
HA	1150				10	1	0	26	1	0													16	1	0		3.84615	0					6.25	0			10	0
HA	1151				10	3	3	26	3	3	4	1	1	6	0	1	10	1	2	20	1	1	16	3	4		11.5385	11.5385	10	20	5	5	18.75	25			30	30	25	25	0	16.6667
HA	1158	16	2	2	10	4	1	26	6	3	4	1	0	6	2	2	10	3	2	20	3	2	16	6	3		23.0769	11.5385	30	20	15	10	37.5	18.75	12.5	12.5	40	10	25	0	33.3333	33.3333
HA	1159	16	2	2	10	4	1	26	6	3	4	1	0	6	2	2	10	3	2	20	3	2	16	6	3		23.0769	11.5385	30	20	15	10	37.5	18.75	12.5	12.5	40	10	25	0	33.3333	33.3333
HA	1160	16	4	2	10	4	1	26	8	3	4	1	0	6	3	2	10	4	2	20	5	2	16	7	3		30.7692	11.5385	40	20	25	10	43.75	18.75	25	12.5	40	10	25	0	50	33.3333
HA	1163				10	3	3	26	3	3	4	1	1	6	2	2	10	3	3	20	1	1	16	5	5		11.5385	11.5385	30	30	5	5	31.25	31.25			30	30	25	25	33.3333	33.3333
HA	1169				10	0	1	26	0	1				6	1	2	10	1	2				16	1	3		0	3.84615	10	20			6.25	18.75			0	10			16.6667	33.3333
HA	1172													6	1	1	10	1	1				16	1	1				10	10			6.25	6.25							16.6667	16.6667
HA	1176	16	2	0				26	2	0										20	2	0					7.69231	0			10	0			12.5	0
HA	1178	16	5	6	10	7	7	26	12	13	4	2	0	6	3	3	10	5	3	20	7	6	16	10	10		46.1538	50	50	30	35	30	62.5	62.5	31.25	37.5	70	70	50	0	50	50
HA	1182	16	1	2	10	0	1	26	1	3										20	1	2	16	0	1		3.84615	11.5385			5	10	0	6.25	6.25	12.5	0	10
HA	1183	16	1	2	10	0	1	26	1	3										20	1	2	16	0	1		3.84615	11.5385			5	10	0	6.25	6.25	12.5	0	10
HA	1184	16	0	1				26	0	1										20	0	1					0	3.84615			0	5			0	6.25
HA	1197				10	4	4	26	4	4	4	1	1	6	1	1	10	2	2	20	1	1	16	5	5		15.3846	15.3846	20	20	5	5	31.25	31.25			40	40	25	25	16.6667	16.6667
HA	1200				10	1	0	26	1	0													16	1	0		3.84615	0					6.25	0			10	0
HA	1202										4	1	1				10	1	1	20	1	1							10	10	5	5							25	25
HA	1203	16	3	3	10	7	6	26	10	9	4	1	1	6	6	5	10	7	6	20	4	4	16	13	11		38.4615	34.6154	70	60	20	20	81.25	68.75	18.75	18.75	70	60	25	25	100	83.3333
HA	1205	16	1	1				26	1	1										20	1	1					3.84615	3.84615			5	5			6.25	6.25
HA	1217	16	1	1				26	1	1										20	1	1					3.84615	3.84615			5	5			6.25	6.25
HA	1224	16	5	5	10	8	8	26	13	13	4	2	2	6	5	5	10	7	7	20	7	7	16	13	13		50	50	70	70	35	35	81.25	81.25	31.25	31.25	80	80	50	50	83.3333	83.3333
HA	1225	16	5	5	10	8	8	26	13	13	4	2	2	6	5	5	10	7	7	20	7	7	16	13	13		50	50	70	70	35	35	81.25	81.25	31.25	31.25	80	80	50	50	83.3333	83.3333
HA	1238	16	1	1	10	1	1	26	2	2				6	1	1	10	1	1	20	1	1	16	2	2		7.69231	7.69231	10	10	5	5	12.5	12.5	6.25	6.25	10	10			16.6667	16.6667
HA	1253													6	1	0	10	1	0				16	1	0				10	0			6.25	0							16.6667	0
HA	1267										4	0	1				10	0	1	20	0	1							0	10	0	5							0	25
HA	1283	16	4	6	10	8	8	26	12	14	4	2	1	6	5	4	10	7	5	20	6	7	16	13	12		46.1538	53.8462	70	50	30	35	81.25	75	25	37.5	80	80	50	25	83.3333	66.6667
HA	1302	16	6	6	10	8	8	26	14	14	4	2	1	6	5	5	10	7	6	20	8	7	16	13	13		53.8462	53.8462	70	60	40	35	81.25	81.25	37.5	37.5	80	80	50	25	83.3333	83.3333
HA	1303	16	1	1				26	1	1										20	1	1					3.84615	3.84615			5	5			6.25	6.25
HA	1304	16	5	5	10	8	8	26	13	13	4	2	1	6	5	4	10	7	5	20	7	6	16	13	12		50	50	70	50	35	30	81.25	75	31.25	31.25	80	80	50	25	83.3333	66.6667
HA	1313	16	1	1				26	1	1										20	1	1					3.84615	3.84615			5	5			6.25	6.25
HA	1314													6	1	1	10	1	1				16	1	1				10	10			6.25	6.25							16.6667	16.6667
HA	1316	16	1	1				26	1	1										20	1	1					3.84615	3.84615			5	5			6.25	6.25
HA	1322	16	4	4				26	4	4										20	4	4					15.3846	15.3846			20	20			25	25
HA	1324	16	0	1				26	0	1										20	0	1					0	3.84615			0	5			0	6.25
HA	1325	16	0	1	10	1	1	26	1	2				6	1	1	10	1	1	20	0	1	16	2	2		3.84615	7.69231	10	10	0	5	12.5	12.5	0	6.25	10	10			16.6667	16.6667
HA	1329	16	4	4				26	4	4										20	4	4					15.3846	15.3846			20	20			25	25
HA	1331	16	6	5	10	7	7	26	13	12	4	2	1	6	5	4	10	7	5	20	8	6	16	12	11		50	46.1538	70	50	40	30	75	68.75	37.5	31.25	70	70	50	25	83.3333	66.6667
HA	1353	16	0	1				26	0	1										20	0	1					0	3.84615			0	5			0	6.25
HA	1355	16	1	1				26	1	1										20	1	1					3.84615	3.84615			5	5			6.25	6.25
HA	1358	16	2	2	10	4	5	26	6	7	4	2	1				10	2	1	20	4	3	16	4	5		23.0769	26.9231	20	10	20	15	25	31.25	12.5	12.5	40	50	50	25
HA	1359	16	3	3	10	4	5	26	7	8	4	2	1	6	1	1	10	3	2	20	5	4	16	5	6		26.9231	30.7692	30	20	25	20	31.25	37.5	18.75	18.75	40	50	50	25	16.6667	16.6667
HA	1361	16	2	2	10	4	5	26	6	7	4	2	1	6	0	1	10	2	2	20	4	3	16	4	6		23.0769	26.9231	20	20	20	15	25	37.5	12.5	12.5	40	50	50	25	0	16.6667
HA	1362				10	1	1	26	1	1													16	1	1		3.84615	3.84615					6.25	6.25			10	10
HA	1365													6	2	2	10	2	2				16	2	2				20	20			12.5	12.5							33.3333	33.3333
HA	1367	16	2	3	10	4	4	26	6	7	4	2	1				10	2	1	20	4	4	16	4	4		23.0769	26.9231	20	10	20	20	25	25	12.5	18.75	40	40	50	25
HA	1368	16	3	4	10	4	4	26	7	8	4	2	1	6	0	1	10	2	2	20	5	5	16	4	5		26.9231	30.7692	20	20	25	25	25	31.25	18.75	25	40	40	50	25	0	16.6667
HA	1370	16	2	3	10	4	4	26	6	7	4	2	1				10	2	1	20	4	4	16	4	4		23.0769	26.9231	20	10	20	20	25	25	12.5	18.75	40	40	50	25
HA	1386	16	3	4	10	5	5	26	8	9	4	2	2	6	1	1	10	3	3	20	5	6	16	6	6		30.7692	34.6154	30	30	25	30	37.5	37.5	18.75	25	50	50	50	50	16.6667	16.6667
HA	1388	16	2	3	10	4	5	26	6	8	4	2	2	6	0	1	10	2	3	20	4	5	16	4	6		23.0769	30.7692	20	30	20	25	25	37.5	12.5	18.75	40	50	50	50	0	16.6667
HA	1401	16	5	5	10	4	5	26	9	10	4	2	2	6	0	1	10	2	3	20	7	7	16	4	6		34.6154	38.4615	20	30	35	35	25	37.5	31.25	31.25	40	50	50	50	0	16.6667
HA	1402	16	5	5	10	4	5	26	9	10	4	2	2	6	0	1	10	2	3	20	7	7	16	4	6		34.6154	38.4615	20	30	35	35	25	37.5	31.25	31.25	40	50	50	50	0	16.6667
HA	1403	16	5	5	10	5	5	26	10	10	4	2	2	6	0	2	10	2	4	20	7	7	16	5	7		38.4615	38.4615	20	40	35	35	31.25	43.75	31.25	31.25	50	50	50	50	0	33.3333
HA	1410										4	1	1				10	1	1	20	1	1							10	10	5	5							25	25
HA	1412				10	0	1	26	0	1				6	1	2	10	1	2				16	1	3		0	3.84615	10	20			6.25	18.75			0	10			16.6667	33.3333
HA	1413													6	1	1	10	1	1				16	1	1				10	10			6.25	6.25							16.6667	16.6667
HA	1414										4	1	0				10	1	0	20	1	0							10	0	5	0							25	0
HA	1416	16	7	7	10	5	5	26	12	12	4	2	2	6	3	4	10	5	6	20	9	9	16	8	9		46.1538	46.1538	50	60	45	45	50	56.25	43.75	43.75	50	50	50	50	50	66.6667
HA	1418	16	7	7	10	6	6	26	13	13	4	2	2	6	3	4	10	5	6	20	9	9	16	9	10		50	50	50	60	45	45	56.25	62.5	43.75	43.75	60	60	50	50	50	66.6667
HA	1420	16	1	1				26	1	1										20	1	1					3.84615	3.84615			5	5			6.25	6.25
HA	1434	16	1	1				26	1	1										20	1	1					3.84615	3.84615			5	5			6.25	6.25
HA	1435	16	4	4	10	8	6	26	12	10	4	1	1	6	4	4	10	5	5	20	5	5	16	12	10		46.1538	38.4615	50	50	25	25	75	62.5	25	25	80	60	25	25	66.6667	66.6667
HA	1440	16	8	8	10	8	6	26	16	14	4	2	2	6	5	4	10	7	6	20	10	10	16	13	10		61.5385	53.8462	70	60	50	50	81.25	62.5	50	50	80	60	50	50	83.3333	66.6667
HA	1442	16	7	7	10	8	7	26	15	14	4	2	2	6	5	5	10	7	7	20	9	9	16	13	12		57.6923	53.8462	70	70	45	45	81.25	75	43.75	43.75	80	70	50	50	83.3333	83.3333
HA	1447				10	2	3	26	2	3				6	0	1	10	0	1				16	2	4		7.69231	11.5385	0	10			12.5	25			20	30			0	16.6667
HA	1453	16	0	1				26	0	1										20	0	1					0	3.84615			0	5			0	6.25
HA	1461	16	7	7	10	1	1	26	8	8	4	1	1	6	1	1	10	2	2	20	8	8	16	2	2		30.7692	30.7692	20	20	40	40	12.5	12.5	43.75	43.75	10	10	25	25	16.6667	16.6667
HA	1467	16	0	1				26	0	1										20	0	1					0	3.84615			0	5			0	6.25
HA	1469	16	1	1	10	6	5	26	7	6				6	1	1	10	1	1	20	1	1	16	7	6		26.9231	23.0769	10	10	5	5	43.75	37.5	6.25	6.25	60	50			16.6667	16.6667
HA	1472				10	4	4	26	4	4	4	1	1	6	1	1	10	2	2	20	1	1	16	5	5		15.3846	15.3846	20	20	5	5	31.25	31.25			40	40	25	25	16.6667	16.6667
HA	1495	16	1	1				26	1	1										20	1	1					3.84615	3.84615			5	5			6.25	6.25
HA	1496				10	1	3	26	1	3				6	1	1	10	1	1				16	2	4		3.84615	11.5385	10	10			12.5	25			10	30			16.6667	16.6667
HA	1497													6	0	1	10	0	1				16	0	1				0	10			0	6.25							0	16.6667
HA	1505	16	2	3				26	2	3				6	1	1	10	1	1	20	2	3	16	1	1		7.69231	11.5385	10	10	10	15	6.25	6.25	12.5	18.75					16.6667	16.6667
HA	1508	16	1	2	10	1	1	26	2	3				6	1	1	10	1	1	20	1	2	16	2	2		7.69231	11.5385	10	10	5	10	12.5	12.5	6.25	12.5	10	10			16.6667	16.6667
HA	1515	16	1	1				26	1	1										20	1	1					3.84615	3.84615			5	5			6.25	6.25
HA	1516	16	1	1				26	1	1				6	1	1	10	1	1	20	1	1	16	1	1		3.84615	3.84615	10	10	5	5	6.25	6.25	6.25	6.25					16.6667	16.6667
HA	1518										4	1	1	6	1	1	10	2	2	20	1	1	16	1	1				20	20	5	5	6.25	6.25					25	25	16.6667	16.6667
HA	1529	16	1	1				26	1	1										20	1	1					3.84615	3.84615			5	5			6.25	6.25
HA	1538													6	0	1	10	0	1				16	0	1				0	10			0	6.25							0	16.6667
HA	1544	16	3	2				26	3	2										20	3	2					11.5385	7.69231			15	10			18.75	12.5
HA	1551	16	4	4	10	7	7	26	11	11	4	2	1	6	5	4	10	7	5	20	6	5	16	12	11		42.3077	42.3077	70	50	30	25	75	68.75	25	25	70	70	50	25	83.3333	66.6667
HA	1552	16	4	4	10	7	7	26	11	11	4	2	1	6	5	4	10	7	5	20	6	5	16	12	11		42.3077	42.3077	70	50	30	25	75	68.75	25	25	70	70	50	25	83.3333	66.6667
HA	1553	16	4	4	10	7	7	26	11	11	4	2	1	6	5	4	10	7	5	20	6	5	16	12	11		42.3077	42.3077	70	50	30	25	75	68.75	25	25	70	70	50	25	83.3333	66.6667
HA	1563	16	0	1				26	0	1										20	0	1					0	3.84615			0	5			0	6.25
HA	1566	16	6	6	10	8	8	26	14	14	4	2	1	6	5	5	10	7	6	20	8	7	16	13	13		53.8462	53.8462	70	60	40	35	81.25	81.25	37.5	37.5	80	80	50	25	83.3333	83.3333
HA	1568	16	5	6	10	8	8	26	13	14	4	2	1	6	5	5	10	7	6	20	7	7	16	13	13		50	53.8462	70	60	35	35	81.25	81.25	31.25	37.5	80	80	50	25	83.3333	83.3333
HA	1573				10	1	1	26	1	1													16	1	1		3.84615	3.84615					6.25	6.25			10	10
HA	1578	16	3	3				26	3	3										20	3	3					11.5385	11.5385			15	15			18.75	18.75
HA	1598	16	2	4	10	6	5	26	8	9	4	2	1	6	4	4	10	6	5	20	4	5	16	10	9		30.7692	34.6154	60	50	20	25	62.5	56.25	12.5	25	60	50	50	25	66.6667	66.6667
HA	1602	16	2	5	10	6	6	26	8	11	4	2	1	6	4	4	10	6	5	20	4	6	16	10	10		30.7692	42.3077	60	50	20	30	62.5	62.5	12.5	31.25	60	60	50	25	66.6667	66.6667
HA	1603	16	2	5	10	6	6	26	8	11	4	2	1	6	4	4	10	6	5	20	4	6	16	10	10		30.7692	42.3077	60	50	20	30	62.5	62.5	12.5	31.25	60	60	50	25	66.6667	66.6667
HA	1604	16	5	6	10	6	6	26	11	12	4	2	1	6	5	4	10	7	5	20	7	7	16	11	10		42.3077	46.1538	70	50	35	35	68.75	62.5	31.25	37.5	60	60	50	25	83.3333	66.6667
HA	1607	16	1	1				26	1	1				6	1	1	10	1	1	20	1	1	16	1	1		3.84615	3.84615	10	10	5	5	6.25	6.25	6.25	6.25					16.6667	16.6667
HA	1618				10	1	1	26	1	1													16	1	1		3.84615	3.84615					6.25	6.25			10	10
HA	1621				10	3	3	26	3	3													16	3	3		11.5385	11.5385					18.75	18.75			30	30
HA	1623	16	2	5	10	5	5	26	7	10	4	2	2	6	3	3	10	5	5	20	4	7	16	8	8		26.9231	38.4615	50	50	20	35	50	50	12.5	31.25	50	50	50	50	50	50
HA	1625	16	1	1	10	4	4	26	5	5	4	2	2	6	3	3	10	5	5	20	3	3	16	7	7		19.2308	19.2308	50	50	15	15	43.75	43.75	6.25	6.25	40	40	50	50	50	50
HA	1634	16	2	3				26	2	3				6	2	2	10	2	2	20	2	3	16	2	2		7.69231	11.5385	20	20	10	15	12.5	12.5	12.5	18.75					33.3333	33.3333
HA	1635	16	1	1	10	3	3	26	4	4	4	2	2				10	2	2	20	3	3	16	3	3		15.3846	15.3846	20	20	15	15	18.75	18.75	6.25	6.25	30	30	50	50
HA	1636	16	1	1	10	3	3	26	4	4	4	2	2				10	2	2	20	3	3	16	3	3		15.3846	15.3846	20	20	15	15	18.75	18.75	6.25	6.25	30	30	50	50
HA	1637	16	2	2	10	3	3	26	5	5	4	2	2	6	1	1	10	3	3	20	4	4	16	4	4		19.2308	19.2308	30	30	20	20	25	25	12.5	12.5	30	30	50	50	16.6667	16.6667
HA	1642	16	5	5	10	1	1	26	6	6				6	1	1	10	1	1	20	5	5	16	2	2		23.0769	23.0769	10	10	25	25	12.5	12.5	31.25	31.25	10	10			16.6667	16.6667
HA	1647	16	1	1				26	1	1										20	1	1					3.84615	3.84615			5	5			6.25	6.25
HA	1648	16	1	1				26	1	1										20	1	1					3.84615	3.84615			5	5			6.25	6.25
HA	1652	16	1	1				26	1	1										20	1	1					3.84615	3.84615			5	5			6.25	6.25
HA	1653	16	1	1				26	1	1										20	1	1					3.84615	3.84615			5	5			6.25	6.25
HA	1657	16	0	1				26	0	1										20	0	1					0	3.84615			0	5			0	6.25
HA	1658				10	3	3	26	3	3													16	3	3		11.5385	11.5385					18.75	18.75			30	30
HA	1661				10	4	4	26	4	4				6	1	2	10	1	2				16	5	6		15.3846	15.3846	10	20			31.25	37.5			40	40			16.6667	33.3333
HA	1665	16	1	1				26	1	1										20	1	1					3.84615	3.84615			5	5			6.25	6.25
HA	1667	16	1	1				26	1	1										20	1	1					3.84615	3.84615			5	5			6.25	6.25
HA	1668				10	1	1	26	1	1													16	1	1		3.84615	3.84615					6.25	6.25			10	10
HA	1669				10	1	1	26	1	1													16	1	1		3.84615	3.84615					6.25	6.25			10	10
HA	1673				10	1	1	26	1	1													16	1	1		3.84615	3.84615					6.25	6.25			10	10
HA	1681	16	1	1				26	1	1										20	1	1					3.84615	3.84615			5	5			6.25	6.25
HA	1683	16	1	1				26	1	1				6	1	1	10	1	1	20	1	1	16	1	1		3.84615	3.84615	10	10	5	5	6.25	6.25	6.25	6.25					16.6667	16.6667
HA	1684	16	1	1				26	1	1				6	1	1	10	1	1	20	1	1	16	1	1		3.84615	3.84615	10	10	5	5	6.25	6.25	6.25	6.25					16.6667	16.6667
HA	1685				10	3	4	26	3	4				6	1	1	10	1	1				16	4	5		11.5385	15.3846	10	10			25	31.25			30	40			16.6667	16.6667
HA	1688				10	5	4	26	5	4	4	0	1	6	1	1	10	1	2	20	0	1	16	6	5		19.2308	15.3846	10	20	0	5	37.5	31.25			50	40	0	25	16.6667	16.6667
HA	1696	16	1	1				26	1	1										20	1	1					3.84615	3.84615			5	5			6.25	6.25
HA	1697	16	2	3	10	0	1	26	2	4										20	2	3	16	0	1		7.69231	15.3846			10	15	0	6.25	12.5	18.75	0	10
HA	1698	16	3	4	10	5	6	26	8	10	4	2	2	6	3	3	10	5	5	20	5	6	16	8	9		30.7692	38.4615	50	50	25	30	50	56.25	18.75	25	50	60	50	50	50	50
HA	1699	16	3	4	10	5	6	26	8	10	4	2	2	6	3	3	10	5	5	20	5	6	16	8	9		30.7692	38.4615	50	50	25	30	50	56.25	18.75	25	50	60	50	50	50	50
HA	1707	16	3	4	10	6	7	26	9	11	4	2	2	6	3	4	10	5	6	20	5	6	16	9	11		34.6154	42.3077	50	60	25	30	56.25	68.75	18.75	25	60	70	50	50	50	66.6667
HA	1708	16	3	4	10	6	7	26	9	11	4	2	2	6	3	4	10	5	6	20	5	6	16	9	11		34.6154	42.3077	50	60	25	30	56.25	68.75	18.75	25	60	70	50	50	50	66.6667
HA	1712	16	3	4	10	6	7	26	9	11	4	2	2	6	3	4	10	5	6	20	5	6	16	9	11		34.6154	42.3077	50	60	25	30	56.25	68.75	18.75	25	60	70	50	50	50	66.6667
HA	1714										4	0	1				10	0	1	20	0	1							0	10	0	5							0	25
HA	1721	16	1	1				26	1	1										20	1	1					3.84615	3.84615			5	5			6.25	6.25
HA	1722	16	1	1				26	1	1										20	1	1					3.84615	3.84615			5	5			6.25	6.25
HA	1734										4	1	1				10	1	1	20	1	1							10	10	5	5							25	25
NP	39				10	1	3	26	1	3				6	1	1	10	1	1				16	2	4		3.84615	11.5385	10	10			12.5	25			10	30			16.6667	16.6667
NP	43	16	1	1	10	2	3	26	3	4				6	1	1	10	1	1	20	1	1	16	3	4		11.5385	15.3846	10	10	5	5	18.75	25	6.25	6.25	20	30			16.6667	16.6667
NP	44	16	2	4	10	0	1	26	2	5										20	2	4	16	0	1		7.69231	19.2308			10	20	0	6.25	12.5	25	0	10
NP	48	16	0	1				26	0	1										20	0	1					0	3.84615			0	5			0	6.25
NP	67	16	1	1				26	1	1										20	1	1					3.84615	3.84615			5	5			6.25	6.25
NP	87	16	5	6				26	5	6				6	1	1	10	1	1	20	5	6	16	1	1		19.2308	23.0769	10	10	25	30	6.25	6.25	31.25	37.5					16.6667	16.6667
NP	90				10	0	1	26	0	1													16	0	1		0	3.84615					0	6.25			0	10
NP	93	16	1	1	10	2	2	26	3	3	4	0	1				10	0	1	20	1	2	16	2	2		11.5385	11.5385	0	10	5	10	12.5	12.5	6.25	6.25	20	20	0	25
NP	102										4	1	1				10	1	1	20	1	1							10	10	5	5							25	25
NP	111				10	2	3	26	2	3													16	2	3		7.69231	11.5385					12.5	18.75			20	30
NP	129				10	1	1	26	1	1													16	1	1		3.84615	3.84615					6.25	6.25			10	10
NP	133													6	0	1	10	0	1				16	0	1				0	10			0	6.25							0	16.6667
NP	135	16	2	2				26	2	2										20	2	2					7.69231	7.69231			10	10			12.5	12.5
NP	137	16	0	1				26	0	1										20	0	1					0	3.84615			0	5			0	6.25
NP	144	16	1	1				26	1	1										20	1	1					3.84615	3.84615			5	5			6.25	6.25
NP	159													6	1	1	10	1	1				16	1	1				10	10			6.25	6.25							16.6667	16.6667
NP	252				10	1	1	26	1	1													16	1	1		3.84615	3.84615					6.25	6.25			10	10
NP	279	16	1	1				26	1	1										20	1	1					3.84615	3.84615			5	5			6.25	6.25
NP	287										4	0	1				10	0	1	20	0	1							0	10	0	5							0	25
NP	288	16	1	1				26	1	1										20	1	1					3.84615	3.84615			5	5			6.25	6.25
NP	299										4	1	1				10	1	1	20	1	1							10	10	5	5							25	25
NP	306				10	1	1	26	1	1				6	1	1	10	1	1				16	2	2		3.84615	3.84615	10	10			12.5	12.5			10	10			16.6667	16.6667
NP	315	16	2	2				26	2	2										20	2	2					7.69231	7.69231			10	10			12.5	12.5
NP	326	16	1	1				26	1	1										20	1	1					3.84615	3.84615			5	5			6.25	6.25
NP	330										4	1	1				10	1	1	20	1	1							10	10	5	5							25	25
NP	343	16	6	7	10	0	1	26	6	8	4	0	1				10	0	1	20	6	8	16	0	1		23.0769	30.7692	0	10	30	40	0	6.25	37.5	43.75	0	10	0	25
NP	351				10	4	4	26	4	4	4	1	1	6	1	1	10	2	2	20	1	1	16	5	5		15.3846	15.3846	20	20	5	5	31.25	31.25			40	40	25	25	16.6667	16.6667
NP	358	16	1	1				26	1	1										20	1	1					3.84615	3.84615			5	5			6.25	6.25
NP	366				10	3	4	26	3	4	4	1	1	6	1	1	10	2	2	20	1	1	16	4	5		11.5385	15.3846	20	20	5	5	25	31.25			30	40	25	25	16.6667	16.6667
NP	400	16	1	1				26	1	1										20	1	1					3.84615	3.84615			5	5			6.25	6.25
NP	407	16	0	1				26	0	1										20	0	1					0	3.84615			0	5			0	6.25
NP	417	16	1	1	10	5	5	26	6	6	4	1	1	6	1	1	10	2	2	20	2	2	16	6	6		23.0769	23.0769	20	20	10	10	37.5	37.5	6.25	6.25	50	50	25	25	16.6667	16.6667
NP	426	16	1	1				26	1	1										20	1	1					3.84615	3.84615			5	5			6.25	6.25
NP	441	16	0	2	10	4	6	26	4	8	4	1	1	6	2	2	10	3	3	20	1	3	16	6	8		15.3846	30.7692	30	30	5	15	37.5	50	0	12.5	40	60	25	25	33.3333	33.3333
NP	461				10	1	1	26	1	1													16	1	1		3.84615	3.84615					6.25	6.25			10	10
NP	474	16	1	1	10	4	4	26	5	5	4	1	1	6	1	2	10	2	3	20	2	2	16	5	6		19.2308	19.2308	20	30	10	10	31.25	37.5	6.25	6.25	40	40	25	25	16.6667	33.3333
NP	478										4	1	1				10	1	1	20	1	1							10	10	5	5							25	25
NP	483	16	2	2				26	2	2										20	2	2					7.69231	7.69231			10	10			12.5	12.5
NP	489	16	5	5				26	5	5										20	5	5					19.2308	19.2308			25	25			31.25	31.25
NP	515										4	1	1				10	1	1	20	1	1							10	10	5	5							25	25
NP	561	16	1	1				26	1	1										20	1	1					3.84615	3.84615			5	5			6.25	6.25
NP	567				10	4	4	26	4	4	4	1	1	6	2	2	10	3	3	20	1	1	16	6	6		15.3846	15.3846	30	30	5	5	37.5	37.5			40	40	25	25	33.3333	33.3333
NP	570				10	4	5	26	4	5	4	0	1	6	3	4	10	3	5	20	0	1	16	7	9		15.3846	19.2308	30	50	0	5	43.75	56.25			40	50	0	25	50	66.6667
NP	591				10	4	4	26	4	4	4	1	1	6	1	2	10	2	3	20	1	1	16	5	6		15.3846	15.3846	20	30	5	5	31.25	37.5			40	40	25	25	16.6667	33.3333
NP	620				10	1	1	26	1	1													16	1	1		3.84615	3.84615					6.25	6.25			10	10
NP	629										4	1	1				10	1	1	20	1	1							10	10	5	5							25	25
NP	663				10	0	1	26	0	1													16	0	1		0	3.84615					0	6.25			0	10
NP	692	16	2	2				26	2	2										20	2	2					7.69231	7.69231			10	10			12.5	12.5
NP	693				10	4	4	26	4	4	4	1	1	6	1	1	10	2	2	20	1	1	16	5	5		15.3846	15.3846	20	20	5	5	31.25	31.25			40	40	25	25	16.6667	16.6667
NP	694				10	0	1	26	0	1													16	0	1		0	3.84615					0	6.25			0	10
NP	708				10	4	4	26	4	4	4	1	1	6	1	1	10	2	2	20	1	1	16	5	5		15.3846	15.3846	20	20	5	5	31.25	31.25			40	40	25	25	16.6667	16.6667
NP	726										4	1	1				10	1	1	20	1	1							10	10	5	5							25	25
NP	728				10	1	1	26	1	1													16	1	1		3.84615	3.84615					6.25	6.25			10	10
NP	729	16	2	2				26	2	2										20	2	2					7.69231	7.69231			10	10			12.5	12.5
NP	738	16	4	4	10	1	1	26	5	5										20	4	4	16	1	1		19.2308	19.2308			20	20	6.25	6.25	25	25	10	10
NP	750	16	0	1				26	0	1										20	0	1					0	3.84615			0	5			0	6.25
NP	783	16	2	2				26	2	2				6	1	1	10	1	1	20	2	2	16	1	1		7.69231	7.69231	10	10	10	10	6.25	6.25	12.5	12.5					16.6667	16.6667
NP	792													6	1	1	10	1	1				16	1	1				10	10			6.25	6.25							16.6667	16.6667
NP	796										4	1	1				10	1	1	20	1	1							10	10	5	5							25	25
NP	816	16	0	1	10	5	5	26	5	6	4	1	1	6	2	2	10	3	3	20	1	2	16	7	7		19.2308	23.0769	30	30	5	10	43.75	43.75	0	6.25	50	50	25	25	33.3333	33.3333
NP	830										4	1	1				10	1	1	20	1	1							10	10	5	5							25	25
NP	831				10	4	4	26	4	4	4	1	1	6	1	1	10	2	2	20	1	1	16	5	5		15.3846	15.3846	20	20	5	5	31.25	31.25			40	40	25	25	16.6667	16.6667
NP	834	16	1	1	10	1	2	26	2	3										20	1	1	16	1	2		7.69231	11.5385			5	5	6.25	12.5	6.25	6.25	10	20
NP	837	16	0	1	10	4	5	26	4	6				6	2	3	10	2	3	20	0	1	16	6	8		15.3846	23.0769	20	30	0	5	37.5	50	0	6.25	40	50			33.3333	50
NP	840	16	0	1	10	4	5	26	4	6				6	2	3	10	2	3	20	0	1	16	6	8		15.3846	23.0769	20	30	0	5	37.5	50	0	6.25	40	50			33.3333	50
NP	841				10	1	1	26	1	1													16	1	1		3.84615	3.84615					6.25	6.25			10	10
NP	858	16	1	1				26	1	1										20	1	1					3.84615	3.84615			5	5			6.25	6.25
NP	861	16	1	1				26	1	1										20	1	1					3.84615	3.84615			5	5			6.25	6.25
NP	910										4	1	1				10	1	1	20	1	1							10	10	5	5							25	25
NP	912													6	1	1	10	1	1				16	1	1				10	10			6.25	6.25							16.6667	16.6667
NP	916				10	1	1	26	1	1													16	1	1		3.84615	3.84615					6.25	6.25			10	10
NP	925	16	1	1				26	1	1										20	1	1					3.84615	3.84615			5	5			6.25	6.25
NP	944				10	1	1	26	1	1													16	1	1		3.84615	3.84615					6.25	6.25			10	10
NP	948				10	3	3	26	3	3	4	1	2	6	1	1	10	2	3	20	1	2	16	4	4		11.5385	11.5385	20	30	5	10	25	25			30	30	25	50	16.6667	16.6667
NP	952										4	1	1				10	1	1	20	1	1							10	10	5	5							25	25
NP	975				10	7	7	26	7	7	4	1	1	6	2	2	10	3	3	20	1	1	16	9	9		26.9231	26.9231	30	30	5	5	56.25	56.25			70	70	25	25	33.3333	33.3333
NP	987	16	1	1	10	4	4	26	5	5	4	1	1	6	1	1	10	2	2	20	2	2	16	5	5		19.2308	19.2308	20	20	10	10	31.25	31.25	6.25	6.25	40	40	25	25	16.6667	16.6667
NP	989				10	1	1	26	1	1													16	1	1		3.84615	3.84615					6.25	6.25			10	10
NP	1003										4	1	1				10	1	1	20	1	1							10	10	5	5							25	25
NP	1008				10	3	4	26	3	4				6	0	1	10	0	1				16	3	5		11.5385	15.3846	0	10			18.75	31.25			30	40			0	16.6667
NP	1014				10	3	3	26	3	3	4	1	1	6	1	1	10	2	2	20	1	1	16	4	4		11.5385	11.5385	20	20	5	5	25	25			30	30	25	25	16.6667	16.6667
NP	1028	16	1	0				26	1	0										20	1	0					3.84615	0			5	0			6.25	0
NP	1032				10	5	5	26	5	5				6	1	1	10	1	1				16	6	6		19.2308	19.2308	10	10			37.5	37.5			50	50			16.6667	16.6667
NP	1038	16	1	1				26	1	1										20	1	1					3.84615	3.84615			5	5			6.25	6.25
NP	1047	16	0	1				26	0	1										20	0	1					0	3.84615			0	5			0	6.25
NP	1074				10	0	1	26	0	1													16	0	1		0	3.84615					0	6.25			0	10
NP	1080				10	3	3	26	3	3	4	1	1	6	1	1	10	2	2	20	1	1	16	4	4		11.5385	11.5385	20	20	5	5	25	25			30	30	25	25	16.6667	16.6667
NP	1089				10	1	1	26	1	1				6	1	1	10	1	1				16	2	2		3.84615	3.84615	10	10			12.5	12.5			10	10			16.6667	16.6667
NP	1098				10	1	1	26	1	1													16	1	1		3.84615	3.84615					6.25	6.25			10	10
NP	1104				10	5	5	26	5	5				6	1	1	10	1	1				16	6	6		19.2308	19.2308	10	10			37.5	37.5			50	50			16.6667	16.6667
NP	1111	16	1	1				26	1	1										20	1	1					3.84615	3.84615			5	5			6.25	6.25
NP	1116	16	1	2				26	1	2										20	1	2					3.84615	7.69231			5	10			6.25	12.5
NP	1125				10	1	2	26	1	2	4	0	1				10	0	1	20	0	1	16	1	2		3.84615	7.69231	0	10	0	5	6.25	12.5			10	20	0	25
NP	1131	16	1	1	10	3	3	26	4	4	4	1	1	6	0	1	10	1	2	20	2	2	16	3	4		15.3846	15.3846	10	20	10	10	18.75	25	6.25	6.25	30	30	25	25	0	16.6667
NP	1132													6	1	1	10	1	1				16	1	1				10	10			6.25	6.25							16.6667	16.6667
NP	1134													6	1	1	10	1	1				16	1	1				10	10			6.25	6.25							16.6667	16.6667
NP	1171	16	1	0				26	1	0										20	1	0					3.84615	0			5	0			6.25	0
NP	1172													6	1	1	10	1	1				16	1	1				10	10			6.25	6.25							16.6667	16.6667
NP	1173	16	4	4				26	4	4				6	0	1	10	0	1	20	4	4	16	0	1		15.3846	15.3846	0	10	20	20	0	6.25	25	25					0	16.6667
NP	1176				10	1	3	26	1	3	4	1	1				10	1	1	20	1	1	16	1	3		3.84615	11.5385	10	10	5	5	6.25	18.75			10	30	25	25
NP	1188	16	1	1				26	1	1										20	1	1					3.84615	3.84615			5	5			6.25	6.25
NP	1230				10	4	4	26	4	4	4	1	1	6	1	1	10	2	2	20	1	1	16	5	5		15.3846	15.3846	20	20	5	5	31.25	31.25			40	40	25	25	16.6667	16.6667
NP	1239				10	3	4	26	3	4				6	2	2	10	2	2				16	5	6		11.5385	15.3846	20	20			31.25	37.5			30	40			33.3333	33.3333
NP	1244	16	5	5	10	1	1	26	6	6										20	5	5	16	1	1		23.0769	23.0769			25	25	6.25	6.25	31.25	31.25	10	10
NP	1245	16	0	1				26	0	1										20	0	1					0	3.84615			0	5			0	6.25
NP	1246				10	1	1	26	1	1				6	2	2	10	2	2				16	3	3		3.84615	3.84615	20	20			18.75	18.75			10	10			33.3333	33.3333
NP	1251	16	1	1	10	1	1	26	2	2				6	2	2	10	2	2	20	1	1	16	3	3		7.69231	7.69231	20	20	5	5	18.75	18.75	6.25	6.25	10	10			33.3333	33.3333
NP	1252	16	1	2	10	2	2	26	3	4										20	1	2	16	2	2		11.5385	15.3846			5	10	12.5	12.5	6.25	12.5	20	20
NP	1257	16	1	2				26	1	2										20	1	2					3.84615	7.69231			5	10			6.25	12.5
NP	1287				10	3	4	26	3	4	4	1	1	6	1	1	10	2	2	20	1	1	16	4	5		11.5385	15.3846	20	20	5	5	25	31.25			30	40	25	25	16.6667	16.6667
NP	1290	16	1	1				26	1	1										20	1	1					3.84615	3.84615			5	5			6.25	6.25
NP	1293	16	5	5				26	5	5	4	1	1				10	1	1	20	6	6					19.2308	19.2308	10	10	30	30			31.25	31.25			25	25
NP	1296	16	3	3	10	1	1	26	4	4				6	1	1	10	1	1	20	3	3	16	2	2		15.3846	15.3846	10	10	15	15	12.5	12.5	18.75	18.75	10	10			16.6667	16.6667
NP	1310										4	1	1				10	1	1	20	1	1							10	10	5	5							25	25
NP	1318	16	0	1				26	0	1										20	0	1					0	3.84615			0	5			0	6.25
NP	1320	16	1	1				26	1	1										20	1	1					3.84615	3.84615			5	5			6.25	6.25
NP	1327	16	1	1				26	1	1										20	1	1					3.84615	3.84615			5	5			6.25	6.25
NP	1335													6	0	1	10	0	1				16	0	1				0	10			0	6.25							0	16.6667
NP	1338				10	3	4	26	3	4				6	2	2	10	2	2				16	5	6		11.5385	15.3846	20	20			31.25	37.5			30	40			33.3333	33.3333
NP	1345										4	1	1				10	1	1	20	1	1							10	10	5	5							25	25
NP	1346	16	1	1				26	1	1										20	1	1					3.84615	3.84615			5	5			6.25	6.25
NP	1357													6	1	2	10	1	2				16	1	2				10	20			6.25	12.5							16.6667	33.3333
NP	1366													6	1	1	10	1	1				16	1	1				10	10			6.25	6.25							16.6667	16.6667
NP	1369	16	1	1				26	1	1										20	1	1					3.84615	3.84615			5	5			6.25	6.25
NP	1374	16	4	3	10	7	7	26	11	10	4	1	1	6	3	3	10	4	4	20	5	4	16	10	10		42.3077	38.4615	40	40	25	20	62.5	62.5	25	18.75	70	70	25	25	50	50
NP	1392	16	1	0				26	1	0										20	1	0					3.84615	0			5	0			6.25	0
NP	1394													6	1	1	10	1	1				16	1	1				10	10			6.25	6.25							16.6667	16.6667
NP	1407													6	1	1	10	1	1				16	1	1				10	10			6.25	6.25							16.6667	16.6667
NP	1419	16	1	3	10	5	5	26	6	8	4	1	1	6	1	1	10	2	2	20	2	4	16	6	6		23.0769	30.7692	20	20	10	20	37.5	37.5	6.25	18.75	50	50	25	25	16.6667	16.6667
NP	1443				10	1	1	26	1	1													16	1	1		3.84615	3.84615					6.25	6.25			10	10
NP	1452	16	2	2				26	2	2				6	1	1	10	1	1	20	2	2	16	1	1		7.69231	7.69231	10	10	10	10	6.25	6.25	12.5	12.5					16.6667	16.6667
NP	1465	16	1	1				26	1	1										20	1	1					3.84615	3.84615			5	5			6.25	6.25
NP	1476				10	1	0	26	1	0													16	1	0		3.84615	0					6.25	0			10	0
NP	1479	16	1	1	10	1	1	26	2	2										20	1	1	16	1	1		7.69231	7.69231			5	5	6.25	6.25	6.25	6.25	10	10
NP	1485	16	0	2	10	1	1	26	1	3										20	0	2	16	1	1		3.84615	11.5385			0	10	6.25	6.25	0	12.5	10	10
NP	1492													6	0	1	10	0	1				16	0	1				0	10			0	6.25							0	16.6667
NP	1499										4	1	1				10	1	1	20	1	1							10	10	5	5							25	25
NP	1500	16	0	4	10	3	4	26	3	8	4	0	1	6	0	5	10	0	6	20	0	5	16	3	9		11.5385	30.7692	0	60	0	25	18.75	56.25	0	25	30	40	0	25	0	83.3333
NP	1501										4	0	1				10	0	1	20	0	1							0	10	0	5							0	25
NP	1503	16	0	1				26	0	1										20	0	1					0	3.84615			0	5			0	6.25
NP	1527	16	0	2	10	0	1	26	0	3	4	0	1	6	0	1	10	0	2	20	0	3	16	0	2		0	11.5385	0	20	0	15	0	12.5	0	12.5	0	10	0	25	0	16.6667
NP	1533	16	0	2	10	2	3	26	2	5	4	0	1	6	0	1	10	0	2	20	0	3	16	2	4		7.69231	19.2308	0	20	0	15	12.5	25	0	12.5	20	30	0	25	0	16.6667
NA	35	16	0	1				26	0	1										20	0	1					0	3.84615			0	5			0	6.25
NA	56													6	1	1	10	1	1				16	1	1				10	10			6.25	6.25							16.6667	16.6667
NA	57				10	0	3	26	0	3	4	0	1	6	3	3	10	3	4	20	0	1	16	3	6		0	11.5385	30	40	0	5	18.75	37.5			0	30	0	25	50	50
NA	58	16	0	1				26	0	1										20	0	1					0	3.84615			0	5			0	6.25
NA	62										4	0	1				10	0	1	20	0	1							0	10	0	5							0	25
NA	68	16	1	1	10	0	1	26	1	2										20	1	1	16	0	1		3.84615	7.69231			5	5	0	6.25	6.25	6.25	0	10
NA	79													6	1	1	10	1	1				16	1	1				10	10			6.25	6.25							16.6667	16.6667
NA	80	16	5	7	10	1	3	26	6	10				6	1	1	10	1	1	20	5	7	16	2	4		23.0769	38.4615	10	10	25	35	12.5	25	31.25	43.75	10	30			16.6667	16.6667
NA	83													6	0	1	10	0	1				16	0	1				0	10			0	6.25							0	16.6667
NA	86				10	0	1	26	0	1													16	0	1		0	3.84615					0	6.25			0	10
NA	98													6	1	1	10	1	1				16	1	1				10	10			6.25	6.25							16.6667	16.6667
NA	99				10	0	1	26	0	1													16	0	1		0	3.84615					0	6.25			0	10
NA	103													6	0	1	10	0	1				16	0	1				0	10			0	6.25							0	16.6667
NA	108	16	1	1				26	1	1										20	1	1					3.84615	3.84615			5	5			6.25	6.25
NA	115	16	0	1	10	0	1	26	0	2				6	1	1	10	1	1	20	0	1	16	1	2		0	7.69231	10	10	0	5	6.25	12.5	0	6.25	0	10			16.6667	16.6667
NA	132										4	1	1				10	1	1	20	1	1							10	10	5	5							25	25
NA	133													6	1	1	10	1	1				16	1	1				10	10			6.25	6.25							16.6667	16.6667
NA	141													6	1	1	10	1	1				16	1	1				10	10			6.25	6.25							16.6667	16.6667
NA	145	16	1	1				26	1	1										20	1	1					3.84615	3.84615			5	5			6.25	6.25
NA	151				10	3	5	26	3	5				6	1	1	10	1	1				16	4	6		11.5385	19.2308	10	10			25	37.5			30	50			16.6667	16.6667
NA	153	16	1	1				26	1	1										20	1	1					3.84615	3.84615			5	5			6.25	6.25
NA	157	16	1	1	10	0	1	26	1	2				6	1	1	10	1	1	20	1	1	16	1	2		3.84615	7.69231	10	10	5	5	6.25	12.5	6.25	6.25	0	10			16.6667	16.6667
NA	166	16	1	1	10	0	1	26	1	2										20	1	1	16	0	1		3.84615	7.69231			5	5	0	6.25	6.25	6.25	0	10
NA	168	16	0	1				26	0	1										20	0	1					0	3.84615			0	5			0	6.25
NA	170	16	1	0				26	1	0										20	1	0					3.84615	0			5	0			6.25	0
NA	200				10	1	1	26	1	1				6	3	3	10	3	3				16	4	4		3.84615	3.84615	30	30			25	25			10	10			50	50
NA	212	16	1	1				26	1	1										20	1	1					3.84615	3.84615			5	5			6.25	6.25
NA	229										4	1	0				10	1	0	20	1	0							10	0	5	0							25	0
NA	241	16	1	1				26	1	1										20	1	1					3.84615	3.84615			5	5			6.25	6.25
NA	252										4	1	1				10	1	1	20	1	1							10	10	5	5							25	25
NA	255				10	2	1	26	2	1				6	1	1	10	1	1				16	3	2		7.69231	3.84615	10	10			18.75	12.5			20	10			16.6667	16.6667
NA	256	16	1	1				26	1	1										20	1	1					3.84615	3.84615			5	5			6.25	6.25
NA	258	16	1	1				26	1	1										20	1	1					3.84615	3.84615			5	5			6.25	6.25
NA	260	16	0	1				26	0	1										20	0	1					0	3.84615			0	5			0	6.25
NA	261	16	1	1				26	1	1										20	1	1					3.84615	3.84615			5	5			6.25	6.25
NA	262				10	1	1	26	1	1				6	3	3	10	3	3				16	4	4		3.84615	3.84615	30	30			25	25			10	10			50	50
NA	264	16	4	4				26	4	4										20	4	4					15.3846	15.3846			20	20			25	25
NA	267	16	1	1	10	1	1	26	2	2				6	4	3	10	4	3	20	1	1	16	5	4		7.69231	7.69231	40	30	5	5	31.25	25	6.25	6.25	10	10			66.6667	50
NA	271				10	2	3	26	2	3				6	1	1	10	1	1				16	3	4		7.69231	11.5385	10	10			18.75	25			20	30			16.6667	16.6667
NA	272	16	1	1				26	1	1										20	1	1					3.84615	3.84615			5	5			6.25	6.25
NA	277				10	0	1	26	0	1													16	0	1		0	3.84615					0	6.25			0	10
NA	278				10	3	3	26	3	3													16	3	3		11.5385	11.5385					18.75	18.75			30	30
NA	283	16	1	1				26	1	1										20	1	1					3.84615	3.84615			5	5			6.25	6.25
NA	287	16	6	6	10	2	5	26	8	11	4	1	1	6	2	2	10	3	3	20	7	7	16	4	7		30.7692	42.3077	30	30	35	35	25	43.75	37.5	37.5	20	50	25	25	33.3333	33.3333
NA	290				10	1	1	26	1	1													16	1	1		3.84615	3.84615					6.25	6.25			10	10
NA	303				10	1	1	26	1	1													16	1	1		3.84615	3.84615					6.25	6.25			10	10
NA	313	16	1	1				26	1	1										20	1	1					3.84615	3.84615			5	5			6.25	6.25
NA	316	16	1	1				26	1	1										20	1	1					3.84615	3.84615			5	5			6.25	6.25
NA	318				10	2	2	26	2	2				6	1	1	10	1	1				16	3	3		7.69231	7.69231	10	10			18.75	18.75			20	20			16.6667	16.6667
NA	336	16	6	6				26	6	6				6	1	1	10	1	1	20	6	6	16	1	1		23.0769	23.0769	10	10	30	30	6.25	6.25	37.5	37.5					16.6667	16.6667
NA	347	16	0	1	10	2	2	26	2	3				6	2	2	10	2	2	20	0	1	16	4	4		7.69231	11.5385	20	20	0	5	25	25	0	6.25	20	20			33.3333	33.3333
NA	353													6	1	1	10	1	1				16	1	1				10	10			6.25	6.25							16.6667	16.6667
NA	361													6	1	1	10	1	1				16	1	1				10	10			6.25	6.25							16.6667	16.6667
NA	362	16	1	1				26	1	1				6	0	1	10	0	1	20	1	1	16	0	1		3.84615	3.84615	0	10	5	5	0	6.25	6.25	6.25					0	16.6667
NA	363													6	1	1	10	1	1				16	1	1				10	10			6.25	6.25							16.6667	16.6667
NA	364	16	2	2				26	2	2				6	1	1	10	1	1	20	2	2	16	1	1		7.69231	7.69231	10	10	10	10	6.25	6.25	12.5	12.5					16.6667	16.6667
NA	365	16	4	4	10	1	1	26	5	5	4	1	1	6	2	2	10	3	3	20	5	5	16	3	3		19.2308	19.2308	30	30	25	25	18.75	18.75	25	25	10	10	25	25	33.3333	33.3333
NA	366	16	1	1				26	1	1										20	1	1					3.84615	3.84615			5	5			6.25	6.25
NA	367	16	1	1				26	1	1										20	1	1					3.84615	3.84615			5	5			6.25	6.25
NA	386	16	1	1				26	1	1										20	1	1					3.84615	3.84615			5	5			6.25	6.25
NA	397				10	0	1	26	0	1													16	0	1		0	3.84615					0	6.25			0	10
NA	412	16	1	1				26	1	1										20	1	1					3.84615	3.84615			5	5			6.25	6.25
NA	416	16	0	1				26	0	1										20	0	1					0	3.84615			0	5			0	6.25
NA	423				10	1	1	26	1	1													16	1	1		3.84615	3.84615					6.25	6.25			10	10
NA	425				10	1	1	26	1	1				6	1	1	10	1	1				16	2	2		3.84615	3.84615	10	10			12.5	12.5			10	10			16.6667	16.6667
NA	433	16	1	1				26	1	1										20	1	1					3.84615	3.84615			5	5			6.25	6.25
NA	434	16	0	1	10	1	1	26	1	2				6	3	3	10	3	3	20	0	1	16	4	4		3.84615	7.69231	30	30	0	5	25	25	0	6.25	10	10			50	50
NA	468													6	1	1	10	1	1				16	1	1				10	10			6.25	6.25							16.6667	16.6667
NA	475	16	1	1				26	1	1										20	1	1					3.84615	3.84615			5	5			6.25	6.25
NA	476				10	2	3	26	2	3	4	1	1				10	1	1	20	1	1	16	2	3		7.69231	11.5385	10	10	5	5	12.5	18.75			20	30	25	25
NA	477	16	1	1				26	1	1										20	1	1					3.84615	3.84615			5	5			6.25	6.25
NA	495	16	1	1				26	1	1										20	1	1					3.84615	3.84615			5	5			6.25	6.25
NA	501				10	1	1	26	1	1													16	1	1		3.84615	3.84615					6.25	6.25			10	10
NA	504				10	1	1	26	1	1													16	1	1		3.84615	3.84615					6.25	6.25			10	10
NA	506				10	3	3	26	3	3				6	2	2	10	2	2				16	5	5		11.5385	11.5385	20	20			31.25	31.25			30	30			33.3333	33.3333
NA	507	16	1	1				26	1	1										20	1	1					3.84615	3.84615			5	5			6.25	6.25
NA	511	16	0	1				26	0	1										20	0	1					0	3.84615			0	5			0	6.25
NA	521				10	3	3	26	3	3	4	1	1				10	1	1	20	1	1	16	3	3		11.5385	11.5385	10	10	5	5	18.75	18.75			30	30	25	25
NA	525										4	1	1				10	1	1	20	1	1							10	10	5	5							25	25
NA	538				10	2	2	26	2	2				6	3	3	10	3	3				16	5	5		7.69231	7.69231	30	30			31.25	31.25			20	20			50	50
NA	563	16	0	1				26	0	1										20	0	1					0	3.84615			0	5			0	6.25
NA	573													6	1	1	10	1	1				16	1	1				10	10			6.25	6.25							16.6667	16.6667
NA	581	16	1	1	10	4	4	26	5	5	4	1	1	6	1	1	10	2	2	20	2	2	16	5	5		19.2308	19.2308	20	20	10	10	31.25	31.25	6.25	6.25	40	40	25	25	16.6667	16.6667
NA	583													6	0	1	10	0	1				16	0	1				0	10			0	6.25							0	16.6667
NA	586	16	3	3				26	3	3										20	3	3					11.5385	11.5385			15	15			18.75	18.75
NA	604										4	1	1				10	1	1	20	1	1							10	10	5	5							25	25
NA	606	16	1	1				26	1	1										20	1	1					3.84615	3.84615			5	5			6.25	6.25
NA	627										4	0	1				10	0	1	20	0	1							0	10	0	5							0	25
NA	635	16	1	1				26	1	1										20	1	1					3.84615	3.84615			5	5			6.25	6.25
NA	662	16	1	1				26	1	1										20	1	1					3.84615	3.84615			5	5			6.25	6.25
NA	679				10	4	4	26	4	4	4	1	1				10	1	1	20	1	1	16	4	4		15.3846	15.3846	10	10	5	5	25	25			40	40	25	25
NA	683				10	1	1	26	1	1				6	1	1	10	1	1				16	2	2		3.84615	3.84615	10	10			12.5	12.5			10	10			16.6667	16.6667
NA	704				10	2	2	26	2	2				6	1	1	10	1	1				16	3	3		7.69231	7.69231	10	10			18.75	18.75			20	20			16.6667	16.6667
NA	715										4	1	1				10	1	1	20	1	1							10	10	5	5							25	25
NA	720	16	3	4				26	3	4										20	3	4					11.5385	15.3846			15	20			18.75	25
NA	734				10	1	1	26	1	1													16	1	1		3.84615	3.84615					6.25	6.25			10	10
NA	737	16	2	2				26	2	2										20	2	2					7.69231	7.69231			10	10			12.5	12.5
NA	740				10	7	7	26	7	7	4	1	1	6	5	5	10	6	6	20	1	1	16	12	12		26.9231	26.9231	60	60	5	5	75	75			70	70	25	25	83.3333	83.3333
NA	741	16	1	1	10	7	6	26	8	7	4	1	1	6	5	5	10	6	6	20	2	2	16	12	11		30.7692	26.9231	60	60	10	10	75	68.75	6.25	6.25	70	60	25	25	83.3333	83.3333
NA	765				10	2	2	26	2	2	4	1	1				10	1	1	20	1	1	16	2	2		7.69231	7.69231	10	10	5	5	12.5	12.5			20	20	25	25
NA	772				10	1	1	26	1	1													16	1	1		3.84615	3.84615					6.25	6.25			10	10
NA	788				10	1	1	26	1	1													16	1	1		3.84615	3.84615					6.25	6.25			10	10
NA	790				10	3	3	26	3	3													16	3	3		11.5385	11.5385					18.75	18.75			30	30
NA	817													6	1	1	10	1	1				16	1	1				10	10			6.25	6.25							16.6667	16.6667
NA	821				10	1	1	26	1	1													16	1	1		3.84615	3.84615					6.25	6.25			10	10
NA	824				10	1	1	26	1	1													16	1	1		3.84615	3.84615					6.25	6.25			10	10
NA	836				10	0	1	26	0	1				6	1	1	10	1	1				16	1	2		0	3.84615	10	10			6.25	12.5			0	10			16.6667	16.6667
NA	843													6	1	1	10	1	1				16	1	1				10	10			6.25	6.25							16.6667	16.6667
NA	860				10	5	5	26	5	5	4	1	1				10	1	1	20	1	1	16	5	5		19.2308	19.2308	10	10	5	5	31.25	31.25			50	50	25	25
NA	866	16	1	1				26	1	1										20	1	1					3.84615	3.84615			5	5			6.25	6.25
NA	869													6	1	1	10	1	1				16	1	1				10	10			6.25	6.25							16.6667	16.6667
NA	879				10	2	2	26	2	2													16	2	2		7.69231	7.69231					12.5	12.5			20	20
NA	880	16	1	1				26	1	1										20	1	1					3.84615	3.84615			5	5			6.25	6.25
NA	893	16	3	3	10	2	2	26	5	5	4	0	1	6	2	3	10	2	4	20	3	4	16	4	5		19.2308	19.2308	20	40	15	20	25	31.25	18.75	18.75	20	20	0	25	33.3333	50
NA	899													6	0	1	10	0	1				16	0	1				0	10			0	6.25							0	16.6667
NA	905										4	1	1				10	1	1	20	1	1							10	10	5	5							25	25
NA	912	16	1	1				26	1	1										20	1	1					3.84615	3.84615			5	5			6.25	6.25
NA	914				10	3	3	26	3	3	4	1	1				10	1	1	20	1	1	16	3	3		11.5385	11.5385	10	10	5	5	18.75	18.75			30	30	25	25
NA	921										4	1	0				10	1	0	20	1	0							10	0	5	0							25	0
NA	927	16	1	1				26	1	1										20	1	1					3.84615	3.84615			5	5			6.25	6.25
NA	932	16	7	7	10	1	1	26	8	8				6	1	1	10	1	1	20	7	7	16	2	2		30.7692	30.7692	10	10	35	35	12.5	12.5	43.75	43.75	10	10			16.6667	16.6667
NA	941				10	3	3	26	3	3				6	1	1	10	1	1				16	4	4		11.5385	11.5385	10	10			25	25			30	30			16.6667	16.6667
NA	958				10	4	4	26	4	4	4	1	1	6	1	1	10	2	2	20	1	1	16	5	5		15.3846	15.3846	20	20	5	5	31.25	31.25			40	40	25	25	16.6667	16.6667
NA	965				10	2	2	26	2	2	4	1	1				10	1	1	20	1	1	16	2	2		7.69231	7.69231	10	10	5	5	12.5	12.5			20	20	25	25
NA	971										4	1	1				10	1	1	20	1	1							10	10	5	5							25	25
NA	977				10	3	3	26	3	3	4	0	1	6	3	3	10	3	4	20	0	1	16	6	6		11.5385	11.5385	30	40	0	5	37.5	37.5			30	30	0	25	50	50
NA	985	16	1	1	10	2	2	26	3	3				6	1	1	10	1	1	20	1	1	16	3	3		11.5385	11.5385	10	10	5	5	18.75	18.75	6.25	6.25	20	20			16.6667	16.6667
NA	986													6	1	1	10	1	1				16	1	1				10	10			6.25	6.25							16.6667	16.6667
NA	988				10	1	1	26	1	1				6	0	1	10	0	1				16	1	2		3.84615	3.84615	0	10			6.25	12.5			10	10			0	16.6667
NA	998													6	1	0	10	1	0				16	1	0				10	0			6.25	0							16.6667	0
NA	1012				10	1	1	26	1	1													16	1	1		3.84615	3.84615					6.25	6.25			10	10
NA	1015				10	1	2	26	1	2	4	1	1				10	1	1	20	1	1	16	1	2		3.84615	7.69231	10	10	5	5	6.25	12.5			10	20	25	25
NA	1040				10	2	2	26	2	2				6	1	0	10	1	0				16	3	2		7.69231	7.69231	10	0			18.75	12.5			20	20			16.6667	0
NA	1043										4	1	1				10	1	1	20	1	1							10	10	5	5							25	25
NA	1053										4	1	0				10	1	0	20	1	0							10	0	5	0							25	0
NA	1065				10	1	1	26	1	1													16	1	1		3.84615	3.84615					6.25	6.25			10	10
NA	1067	16	1	1				26	1	1				6	1	1	10	1	1	20	1	1	16	1	1		3.84615	3.84615	10	10	5	5	6.25	6.25	6.25	6.25					16.6667	16.6667
NA	1093				10	1	1	26	1	1													16	1	1		3.84615	3.84615					6.25	6.25			10	10
NA	1114				10	2	2	26	2	2													16	2	2		7.69231	7.69231					12.5	12.5			20	20
NA	1121				10	1	0	26	1	0				6	1	1	10	1	1				16	2	1		3.84615	0	10	10			12.5	6.25			10	0			16.6667	16.6667
NA	1127	16	1	2	10	7	7	26	8	9	4	1	1	6	4	4	10	5	5	20	2	3	16	11	11		30.7692	34.6154	50	50	10	15	68.75	68.75	6.25	12.5	70	70	25	25	66.6667	66.6667
NA	1136	16	1	1				26	1	1										20	1	1					3.84615	3.84615			5	5			6.25	6.25
NA	1148				10	3	3	26	3	3													16	3	3		11.5385	11.5385					18.75	18.75			30	30
NA	1151	16	2	3	10	7	7	26	9	10	4	1	1	6	4	4	10	5	5	20	3	4	16	11	11		34.6154	38.4615	50	50	15	20	68.75	68.75	12.5	18.75	70	70	25	25	66.6667	66.6667
NA	1162	16	1	1				26	1	1										20	1	1					3.84615	3.84615			5	5			6.25	6.25
NA	1177				10	2	2	26	2	2													16	2	2		7.69231	7.69231					12.5	12.5			20	20
NA	1186				10	4	4	26	4	4													16	4	4		15.3846	15.3846					25	25			40	40
NA	1189													6	1	1	10	1	1				16	1	1				10	10			6.25	6.25							16.6667	16.6667
NA	1199	16	2	2				26	2	2										20	2	2					7.69231	7.69231			10	10			12.5	12.5
NA	1200				10	4	4	26	4	4	4	1	1	6	1	1	10	2	2	20	1	1	16	5	5		15.3846	15.3846	20	20	5	5	31.25	31.25			40	40	25	25	16.6667	16.6667
NA	1201										4	1	1				10	1	1	20	1	1							10	10	5	5							25	25
NA	1210				10	1	1	26	1	1				6	2	2	10	2	2				16	3	3		3.84615	3.84615	20	20			18.75	18.75			10	10			33.3333	33.3333
NA	1214				10	3	3	26	3	3	4	1	1				10	1	1	20	1	1	16	3	3		11.5385	11.5385	10	10	5	5	18.75	18.75			30	30	25	25
NA	1226				10	1	0	26	1	0				6	1	1	10	1	1				16	2	1		3.84615	0	10	10			12.5	6.25			10	0			16.6667	16.6667
NA	1251				10	1	1	26	1	1													16	1	1		3.84615	3.84615					6.25	6.25			10	10
NA	1254				10	3	3	26	3	3				6	3	3	10	3	3				16	6	6		11.5385	11.5385	30	30			37.5	37.5			30	30			50	50
NA	1264	16	1	1				26	1	1										20	1	1					3.84615	3.84615			5	5			6.25	6.25
NA	1268	16	0	1	10	6	6	26	6	7				6	5	4	10	5	4	20	0	1	16	11	10		23.0769	26.9231	50	40	0	5	68.75	62.5	0	6.25	60	60			83.3333	66.6667
NA	1283				10	1	1	26	1	1													16	1	1		3.84615	3.84615					6.25	6.25			10	10
NA	1290													6	1	1	10	1	1				16	1	1				10	10			6.25	6.25							16.6667	16.6667
NA	1297				10	1	1	26	1	1													16	1	1		3.84615	3.84615					6.25	6.25			10	10
NA	1298										4	1	1				10	1	1	20	1	1							10	10	5	5							25	25
NA	1307				10	1	1	26	1	1				6	1	1	10	1	1				16	2	2		3.84615	3.84615	10	10			12.5	12.5			10	10			16.6667	16.6667
NA	1308	16	1	1				26	1	1										20	1	1					3.84615	3.84615			5	5			6.25	6.25
NA	1310				10	3	4	26	3	4	4	1	1	6	1	2	10	2	3	20	1	1	16	4	6		11.5385	15.3846	20	30	5	5	25	37.5			30	40	25	25	16.6667	33.3333
NA	1313				10	1	2	26	1	2													16	1	2		3.84615	7.69231					6.25	12.5			10	20
NA	1324				10	0	1	26	0	1													16	0	1		0	3.84615					0	6.25			0	10
NA	1331													6	0	1	10	0	1				16	0	1				0	10			0	6.25							0	16.6667
NA	1332				10	2	2	26	2	2													16	2	2		7.69231	7.69231					12.5	12.5			20	20
NA	1337				10	1	0	26	1	0													16	1	0		3.84615	0					6.25	0			10	0
NA	1345										4	0	1				10	0	1	20	0	1							0	10	0	5							0	25
NA	1346				10	1	0	26	1	0													16	1	0		3.84615	0					6.25	0			10	0
NA	1351				10	2	2	26	2	2													16	2	2		7.69231	7.69231					12.5	12.5			20	20
NA	1354	16	1	1				26	1	1										20	1	1					3.84615	3.84615			5	5			6.25	6.25
NA	1358				10	1	2	26	1	2													16	1	2		3.84615	7.69231					6.25	12.5			10	20
NA	1364				10	1	2	26	1	2													16	1	2		3.84615	7.69231					6.25	12.5			10	20
NA	1367				10	1	0	26	1	0													16	1	0		3.84615	0					6.25	0			10	0
NA	1381													6	2	2	10	2	2				16	2	2				20	20			12.5	12.5							33.3333	33.3333
NA	1387	16	1	1				26	1	1										20	1	1					3.84615	3.84615			5	5			6.25	6.25
NA	1389	16	0	1				26	0	1										20	0	1					0	3.84615			0	5			0	6.25
NA	1394	16	2	3				26	2	3										20	2	3					7.69231	11.5385			10	15			12.5	18.75
NA	1398													6	0	1	10	0	1				16	0	1				0	10			0	6.25							0	16.6667
MP	55										4	1	1				10	1	1	20	1	1							10	10	5	5							25	25
MP	66	16	1	1				26	1	1										20	1	1					3.84615	3.84615			5	5			6.25	6.25
MP	69	16	1	1				26	1	1										20	1	1					3.84615	3.84615			5	5			6.25	6.25
MP	73	16	0	2				26	0	2				6	1	1	10	1	1	20	0	2	16	1	1		0	7.69231	10	10	0	10	6.25	6.25	0	12.5					16.6667	16.6667
MP	93	16	1	1				26	1	1										20	1	1					3.84615	3.84615			5	5			6.25	6.25
MP	100	16	0	1				26	0	1				6	0	1	10	0	1	20	0	1	16	0	1		0	3.84615	0	10	0	5	0	6.25	0	6.25					0	16.6667
MP	109				10	1	1	26	1	1													16	1	1		3.84615	3.84615					6.25	6.25			10	10
MP	111										4	1	0				10	1	0	20	1	0							10	0	5	0							25	0
MP	115	16	1	1				26	1	1										20	1	1					3.84615	3.84615			5	5			6.25	6.25
MP	127				10	1	1	26	1	1													16	1	1		3.84615	3.84615					6.25	6.25			10	10
MP	130				10	1	1	26	1	1													16	1	1		3.84615	3.84615					6.25	6.25			10	10
MP	133	16	2	3	10	2	2	26	4	5				6	1	1	10	1	1	20	2	3	16	3	3		15.3846	19.2308	10	10	10	15	18.75	18.75	12.5	18.75	20	20			16.6667	16.6667
MP	135	16	0	1				26	0	1										20	0	1					0	3.84615			0	5			0	6.25
MP	142				10	4	4	26	4	4	4	1	1	6	1	1	10	2	2	20	1	1	16	5	5		15.3846	15.3846	20	20	5	5	31.25	31.25			40	40	25	25	16.6667	16.6667
MP	150	16	0	1				26	0	1										20	0	1					0	3.84615			0	5			0	6.25
MP	151													6	1	1	10	1	1				16	1	1				10	10			6.25	6.25							16.6667	16.6667
MP	153													6	0	1	10	0	1				16	0	1				0	10			0	6.25							0	16.6667
MP	155													6	1	1	10	1	1				16	1	1				10	10			6.25	6.25							16.6667	16.6667
MP	157				10	3	4	26	3	4	4	1	1	6	1	1	10	2	2	20	1	1	16	4	5		11.5385	15.3846	20	20	5	5	25	31.25			30	40	25	25	16.6667	16.6667
MP	161				10	2	2	26	2	2													16	2	2		7.69231	7.69231					12.5	12.5			20	20
MP	172				10	1	1	26	1	1				6	1	1	10	1	1				16	2	2		3.84615	3.84615	10	10			12.5	12.5			10	10			16.6667	16.6667
MP	190	16	2	3	10	5	5	26	7	8	4	2	2	6	3	3	10	5	5	20	4	5	16	8	8		26.9231	30.7692	50	50	20	25	50	50	12.5	18.75	50	50	50	50	50	50
MP	217	16	1	1				26	1	1										20	1	1					3.84615	3.84615			5	5			6.25	6.25
MP	241										4	1	1				10	1	1	20	1	1							10	10	5	5							25	25
MP	255										4	1	1				10	1	1	20	1	1							10	10	5	5							25	25
MP	263	16	3	3	10	7	7	26	10	10	4	1	1	6	3	3	10	4	4	20	4	4	16	10	10		38.4615	38.4615	40	40	20	20	62.5	62.5	18.75	18.75	70	70	25	25	50	50
MP	267	16	1	1	10	0	1	26	1	2										20	1	1	16	0	1		3.84615	7.69231			5	5	0	6.25	6.25	6.25	0	10
MP	277				10	0	1	26	0	1													16	0	1		0	3.84615					0	6.25			0	10
MP	283	16	2	2				26	2	2										20	2	2					7.69231	7.69231			10	10			12.5	12.5
MP	298													6	1	1	10	1	1				16	1	1				10	10			6.25	6.25							16.6667	16.6667
MP	307	16	1	1				26	1	1										20	1	1					3.84615	3.84615			5	5			6.25	6.25
MP	314	16	0	1				26	0	1										20	0	1					0	3.84615			0	5			0	6.25
MP	316				10	4	4	26	4	4	4	1	1	6	1	1	10	2	2	20	1	1	16	5	5		15.3846	15.3846	20	20	5	5	31.25	31.25			40	40	25	25	16.6667	16.6667
MP	320				10	1	1	26	1	1													16	1	1		3.84615	3.84615					6.25	6.25			10	10
MP	325	16	4	4				26	4	4										20	4	4					15.3846	15.3846			20	20			25	25
MP	328				10	4	4	26	4	4	4	1	1	6	1	1	10	2	2	20	1	1	16	5	5		15.3846	15.3846	20	20	5	5	31.25	31.25			40	40	25	25	16.6667	16.6667
MP	349													6	1	1	10	1	1				16	1	1				10	10			6.25	6.25							16.6667	16.6667
MP	357	16	1	1				26	1	1										20	1	1					3.84615	3.84615			5	5			6.25	6.25
MP	364				10	3	3	26	3	3				6	2	2	10	2	2				16	5	5		11.5385	11.5385	20	20			31.25	31.25			30	30			33.3333	33.3333
MP	376	16	1	1				26	1	1										20	1	1					3.84615	3.84615			5	5			6.25	6.25
MP	387										4	1	1				10	1	1	20	1	1							10	10	5	5							25	25
MP	399										4	1	1				10	1	1	20	1	1							10	10	5	5							25	25
MP	418	16	1	1				26	1	1										20	1	1					3.84615	3.84615			5	5			6.25	6.25
MP	427	16	0	2	10	1	1	26	1	3				6	2	2	10	2	2	20	0	2	16	3	3		3.84615	11.5385	20	20	0	10	18.75	18.75	0	12.5	10	10			33.3333	33.3333
MP	461				10	4	4	26	4	4	4	1	1	6	1	1	10	2	2	20	1	1	16	5	5		15.3846	15.3846	20	20	5	5	31.25	31.25			40	40	25	25	16.6667	16.6667
MP	463				10	0	1	26	0	1													16	0	1		0	3.84615					0	6.25			0	10
MP	466													6	1	1	10	1	1				16	1	1				10	10			6.25	6.25							16.6667	16.6667
MP	472				10	1	1	26	1	1	4	1	1				10	1	1	20	1	1	16	1	1		3.84615	3.84615	10	10	5	5	6.25	6.25			10	10	25	25
MP	473	16	1	1				26	1	1										20	1	1					3.84615	3.84615			5	5			6.25	6.25
MP	474	16	1	1				26	1	1	4	1	1				10	1	1	20	2	2					3.84615	3.84615	10	10	10	10			6.25	6.25			25	25
MP	479										4	1	1				10	1	1	20	1	1							10	10	5	5							25	25
MP	481	16	1	1				26	1	1										20	1	1					3.84615	3.84615			5	5			6.25	6.25
MP	485				10	1	1	26	1	1													16	1	1		3.84615	3.84615					6.25	6.25			10	10
MP	493	16	1	1				26	1	1										20	1	1					3.84615	3.84615			5	5			6.25	6.25
MP	508	16	0	1				26	0	1										20	0	1					0	3.84615			0	5			0	6.25
MP	514										4	1	1				10	1	1	20	1	1							10	10	5	5							25	25
MP	517	16	5	5	10	1	1	26	6	6	4	1	1				10	1	1	20	6	6	16	1	1		23.0769	23.0769	10	10	30	30	6.25	6.25	31.25	31.25	10	10	25	25
MP	523	16	1	1	10	1	1	26	2	2										20	1	1	16	1	1		7.69231	7.69231			5	5	6.25	6.25	6.25	6.25	10	10
MP	524				10	1	1	26	1	1													16	1	1		3.84615	3.84615					6.25	6.25			10	10
MP	526	16	2	2				26	2	2										20	2	2					7.69231	7.69231			10	10			12.5	12.5
MP	568										4	1	1				10	1	1	20	1	1							10	10	5	5							25	25
MP	572	16	1	1				26	1	1										20	1	1					3.84615	3.84615			5	5			6.25	6.25
MP	601				10	1	1	26	1	1													16	1	1		3.84615	3.84615					6.25	6.25			10	10
MP	622										4	1	1				10	1	1	20	1	1							10	10	5	5							25	25
MP	625	16	4	4	10	1	1	26	5	5	4	1	1				10	1	1	20	5	5	16	1	1		19.2308	19.2308	10	10	25	25	6.25	6.25	25	25	10	10	25	25
MP	628	16	3	3				26	3	3										20	3	3					11.5385	11.5385			15	15			18.75	18.75
MP	634	16	2	2	10	1	1	26	3	3	4	1	1	6	1	1	10	2	2	20	3	3	16	2	2		11.5385	11.5385	20	20	15	15	12.5	12.5	12.5	12.5	10	10	25	25	16.6667	16.6667
MP	643	16	1	1	10	4	4	26	5	5	4	1	1	6	1	1	10	2	2	20	2	2	16	5	5		19.2308	19.2308	20	20	10	10	31.25	31.25	6.25	6.25	40	40	25	25	16.6667	16.6667
MP	644										4	0	1				10	0	1	20	0	1							0	10	0	5							0	25
MP	655	16	4	4				26	4	4										20	4	4					15.3846	15.3846			20	20			25	25
MP	658	16	1	1				26	1	1										20	1	1					3.84615	3.84615			5	5			6.25	6.25
MP	669										4	1	1				10	1	1	20	1	1							10	10	5	5							25	25
MP	670				10	5	5	26	5	5	4	1	1	6	1	1	10	2	2	20	1	1	16	6	6		19.2308	19.2308	20	20	5	5	37.5	37.5			50	50	25	25	16.6667	16.6667
MP	676	16	3	3				26	3	3										20	3	3					11.5385	11.5385			15	15			18.75	18.75
MP	704													6	1	1	10	1	1				16	1	1				10	10			6.25	6.25							16.6667	16.6667
MP	724										4	1	1				10	1	1	20	1	1							10	10	5	5							25	25
MP	736				10	1	1	26	1	1	4	1	1				10	1	1	20	1	1	16	1	1		3.84615	3.84615	10	10	5	5	6.25	6.25			10	10	25	25
MP	738	16	1	1				26	1	1										20	1	1					3.84615	3.84615			5	5			6.25	6.25
MP	742	16	6	6	10	1	1	26	7	7	4	1	1				10	1	1	20	7	7	16	1	1		26.9231	26.9231	10	10	35	35	6.25	6.25	37.5	37.5	10	10	25	25
MP	751	16	1	2	10	1	1	26	2	3				6	1	2	10	1	2	20	1	2	16	2	3		7.69231	11.5385	10	20	5	10	12.5	18.75	6.25	12.5	10	10			16.6667	33.3333
MP	752	16	1	1				26	1	1										20	1	1					3.84615	3.84615			5	5			6.25	6.25
MP	765	16	1	1				26	1	1										20	1	1					3.84615	3.84615			5	5			6.25	6.25
MP	767				10	1	1	26	1	1													16	1	1		3.84615	3.84615					6.25	6.25			10	10
MP	783	16	0	1				26	0	1										20	0	1					0	3.84615			0	5			0	6.25
MP	785				10	1	2	26	1	2													16	1	2		3.84615	7.69231					6.25	12.5			10	20
MP	790										4	1	1				10	1	1	20	1	1							10	10	5	5							25	25
MP	792	16	3	3	10	1	1	26	4	4	4	1	1				10	1	1	20	4	4	16	1	1		15.3846	15.3846	10	10	20	20	6.25	6.25	18.75	18.75	10	10	25	25
MP	796				10	1	0	26	1	0													16	1	0		3.84615	0					6.25	0			10	0
MP	812	16	0	1				26	0	1										20	0	1					0	3.84615			0	5			0	6.25
MP	825				10	1	1	26	1	1				6	0	1	10	0	1				16	1	2		3.84615	3.84615	0	10			6.25	12.5			10	10			0	16.6667
MP	827										4	1	1				10	1	1	20	1	1							10	10	5	5							25	25
MP	834	16	1	1	10	1	1	26	2	2										20	1	1	16	1	1		7.69231	7.69231			5	5	6.25	6.25	6.25	6.25	10	10
MP	840										4	1	1				10	1	1	20	1	1							10	10	5	5							25	25
MP	848	16	2	3				26	2	3				6	0	1	10	0	1	20	2	3	16	0	1		7.69231	11.5385	0	10	10	15	0	6.25	12.5	18.75					0	16.6667
MP	873	16	1	1				26	1	1										20	1	1					3.84615	3.84615			5	5			6.25	6.25
MP	880													6	0	1	10	0	1				16	0	1				0	10			0	6.25							0	16.6667
MP	908	16	1	1				26	1	1										20	1	1					3.84615	3.84615			5	5			6.25	6.25
MP	917										4	1	1				10	1	1	20	1	1							10	10	5	5							25	25
MP	920										4	2	2	6	0	1	10	2	3	20	2	2	16	0	1				20	30	10	10	0	6.25					50	50	0	16.6667
MP	926										4	1	1				10	1	1	20	1	1							10	10	5	5							25	25
MP	942	16	0	1				26	0	1										20	0	1					0	3.84615			0	5			0	6.25
MP	943										4	1	1				10	1	1	20	1	1							10	10	5	5							25	25
MP	958	16	0	2				26	0	2										20	0	2					0	7.69231			0	10			0	12.5
NS	21				10	1	2	26	1	2													16	1	2		3.84615	7.69231					6.25	12.5			10	20
NS	28	16	5	5	10	3	4	26	8	9	4	2	2	6	3	4	10	5	6	20	7	7	16	6	8		30.7692	34.6154	50	60	35	35	37.5	50	31.25	31.25	30	40	50	50	50	66.6667
NS	29	16	4	3	10	1	2	26	5	5	4	1	1	6	2	1	10	3	2	20	5	4	16	3	3		19.2308	19.2308	30	20	25	20	18.75	18.75	25	18.75	10	20	25	25	33.3333	16.6667
NS	30	16	2	2	10	1	1	26	3	3	4	1	1	6	1	3	10	2	4	20	3	3	16	2	4		11.5385	11.5385	20	40	15	15	12.5	25	12.5	12.5	10	10	25	25	16.6667	50
NS	31	16	1	3	10	1	2	26	2	5	4	2	2	6	1	1	10	3	3	20	3	5	16	2	3		7.69231	19.2308	30	30	15	25	12.5	18.75	6.25	18.75	10	20	50	50	16.6667	16.6667
NS	32	16	3	2	10	3	5	26	6	7	4	2	2	6	1	3	10	3	5	20	5	4	16	4	8		23.0769	26.9231	30	50	25	20	25	50	18.75	12.5	30	50	50	50	16.6667	50
NS	33	16	4	4	10	1	1	26	5	5	4	2	0	6	3	3	10	5	3	20	6	4	16	4	4		19.2308	19.2308	50	30	30	20	25	25	25	25	10	10	50	0	50	50
NS	34	16	2	3	10	1	1	26	3	4	4	1	1	6	2	1	10	3	2	20	3	4	16	3	2		11.5385	15.3846	30	20	15	20	18.75	12.5	12.5	18.75	10	10	25	25	33.3333	16.6667
NS	35	16	2	2	10	2	1	26	4	3	4	1	1	6	2	3	10	3	4	20	3	3	16	4	4		15.3846	11.5385	30	40	15	15	25	25	12.5	12.5	20	10	25	25	33.3333	50
NS	36	16	5	7	10	4	6	26	9	13	4	2	2	6	4	5	10	6	7	20	7	9	16	8	11		34.6154	50	60	70	35	45	50	68.75	31.25	43.75	40	60	50	50	66.6667	83.3333
NS	41	16	1	1	10	1	2	26	2	3										20	1	1	16	1	2		7.69231	11.5385			5	5	6.25	12.5	6.25	6.25	10	20
NS	42	16	0	1	10	1	2	26	1	3										20	0	1	16	1	2		3.84615	11.5385			0	5	6.25	12.5	0	6.25	10	20
NS	43				10	0	1	26	0	1													16	0	1		0	3.84615					0	6.25			0	10
NS	62				10	1	2	26	1	2													16	1	2		3.84615	7.69231					6.25	12.5			10	20
NS	65				10	1	2	26	1	2													16	1	2		3.84615	7.69231					6.25	12.5			10	20
NS	74	16	1	1				26	1	1										20	1	1					3.84615	3.84615			5	5			6.25	6.25
NS	104										4	1	1				10	1	1	20	1	1							10	10	5	5							25	25
NS	116	16	0	1				26	0	1										20	0	1					0	3.84615			0	5			0	6.25
NS	123				10	0	1	26	0	1													16	0	1		0	3.84615					0	6.25			0	10
NS	131													6	1	1	10	1	1				16	1	1				10	10			6.25	6.25							16.6667	16.6667
NS	136	16	1	1				26	1	1										20	1	1					3.84615	3.84615			5	5			6.25	6.25
NS	138				10	1	1	26	1	1				6	2	2	10	2	2				16	3	3		3.84615	3.84615	20	20			18.75	18.75			10	10			33.3333	33.3333
NS	146	16	3	2				26	3	2										20	3	2					11.5385	7.69231			15	10			18.75	12.5
NS	152	16	1	1	10	1	2	26	2	3										20	1	1	16	1	2		7.69231	11.5385			5	5	6.25	12.5	6.25	6.25	10	20
NS	165	16	1	1				26	1	1										20	1	1					3.84615	3.84615			5	5			6.25	6.25
NS	172										4	1	1				10	1	1	20	1	1							10	10	5	5							25	25
NS	176				10	2	2	26	2	2				6	2	2	10	2	2				16	4	4		7.69231	7.69231	20	20			25	25			20	20			33.3333	33.3333
NS	182	16	1	1				26	1	1										20	1	1					3.84615	3.84615			5	5			6.25	6.25
NS	189				10	3	4	26	3	4				6	1	1	10	1	1				16	4	5		11.5385	15.3846	10	10			25	31.25			30	40			16.6667	16.6667
NS	201										4	1	1				10	1	1	20	1	1							10	10	5	5							25	25
[truncated: 87 more rows]

## Sheet: Legend
Supplementary Table 5
Putative effects of the variant mutations identified as viral Single Nucleotide Polymorphism (vSNP), i.e. shared by minimum 15 % of the samples in a given group (season-subtype)
'Loc' column: nucleotide position number along the genomic segment (numbering includes the non-coding regions)
'%' column: for each season, percentage of samples sharing the variant within the group
'putative AA effect?' column: for each season, possible effect at the amino-acid level; The position number in the protein is indicated (numbering starts at the initiation Methionine, even for the Hemagglutinin; official numbering is also indicated in brackets, for non-synonymous mutations only for H1N1pdm09)
s: silent mutation
for non synonymous mutations, the putative change in amino acid is indicated. The name of the concerned protein is indicated for the segment coding for more than one protein.
'properties': described domains in the protein and known vRNA-vRNA interaction domains

## Sheet: pH1N1_vSNP
Putative effects of the variant mutations identified for pH1N1 virus samples
		2009-2010	2010-2011	2009-2010	2010-2011	Properties
Segment	Loc	%	%	putative AA effect?	putative AA effect?	located in protein domains are involved in:				located in vRNA domains involved in interaction with:
PB2	144		25		39: s	binding to NP
PB2	147	40		40: s		binding to NP
PB2	156	40		43: s		binding to NP
PB2	234		25		69: s	binding to NP
PB2	243	20		72: s		binding to NP
PB2	300	30		91: s		binding to NP
PB2	312		18.75		95: s	binding to NP
PB2	330		25		101: s	binding to NP
PB2	369		43.75		114: s	binding to NP
PB2	399	15		124: s		binding to NP
PB2	406	15		127: H>Y		binding to NP
PB2	417		18.75		130: s	binding to NP
PB2	487	15		154: I>L		binding to NP
PB2	490	35		155: S>G		binding to NP
PB2	556		37.5		177: s	binding to NP
PB2	573	40		182: s		binding to NP
PB2	597		25		190: s	binding to NP
PB2	598	15		191: K>E		binding to NP
PB2	610		37.5		195: D>N	binding to NP
PB2	660		18.75		211: s	binding to NP
PB2	666	15		213: s		binding to NP
PB2	669	35		214: s		binding to NP
PB2	678		25		217: s	binding to NP
PB2	693	40	62.5	222: s	222: s	binding to NP
PB2	790	20	31.25	255: V>I	255: V>I	binding to NP	cap binding
PB2	795	25	25	256: s	256: s	binding to NP	cap binding
PB2	822	35	75	265: s	265: s	binding to NP	cap binding
PB2	888		25		287: s
PB2	905		31.25		293: R>K
PB2	918		43.75		297: s
PB2	923		25		299: K>R
PB2	975		50		316: s
PB2	984	30	62.5	319: s	319: s		cap binding
PB2	1014	40		329: s			cap binding
PB2	1032		56.25		335: s		cap binding
PB2	1057	25	81.25	344: V>M	344: M>V		cap binding
PB2	1065		43.75		346: s		cap binding
PB2	1071		56.25		348: s		cap binding
PB2	1074		37.5		349: s		cap binding
PB2	1080		25		351: s		cap binding
PB2	1081		43.75		352: s		cap binding
PB2	1087	20	75	354: I>L	354: L>I		cap binding
PB2	1089		56.25		354: L>M		cap binding
PB2	1095	15		356: s			cap binding
PB2	1107		25		360: s		cap binding
PB2	1110		25		361: s		cap binding
PB2	1130	25		368: K>R			cap binding
PB2	1176	20	62.5	383: s	383: s		cap binding
PB2	1194		18.75		389: s		cap binding
PB2	1197		18.75		390: s		cap binding
PB2	1200		31.25		391: s		cap binding
PB2	1221		25		398: I>M		cap binding
PB2	1240		18.75		405: S>T		cap binding
PB2	1308		50		427: s		cap binding
PB2	1377		37.5		450: s		cap binding	NLS
PB2	1394		31.25		456: S>N		cap binding	NLS
PB2	1398		18.75		457: s
PB2	1473		62.5		482: s
PB2	1558		31.25		511: V>I				binding to NEP
PB2	1590		18.75		521: s
PB2	1666		31.25		547: V>I		cap binding	RNA
PB2	1692		43.75		555: s		cap binding	RNA
PB2	1785	30		586: s				RNA
PB2	1797	25		590: s				RNA
PB2	1809	20		594: s				RNA
PB2	1815	15		596: s				RNA
PB2	1824		25		599: s			RNA
PB2	1833		31.25		602: s	binding to NP		RNA	binding to PB1
PB2	1865		18.75		613: V>A	binding to NP		RNA	binding to PB1
PB2	1881	30		618: s		binding to NP		RNA	binding to PB1
PB2	1908		18.75		627: s	binding to NP		RNA	binding to PB1
PB2	1944		18.75		639: s	binding to NP		RNA	binding to PB1
PB2	1947		25		640: s	binding to NP		RNA	binding to PB1
PB2	1965		18.75		646: s	binding to NP		RNA	binding to PB1
PB2	1995		31.25		656: s	binding to NP		RNA	binding to PB1
PB2	2029		31.25		668: L>I	binding to NP		RNA	binding to PB1
PB2	2034		18.75		669: s	binding to NP		RNA	binding to PB1
PB2	2037		31.25		670: s	binding to NP		RNA	binding to PB1
PB2	2061		31.25		678: s	binding to NP		RNA	binding to PB1
PB2	2118		56.25		697: s		importin alpha 5	RNA	binding to PB1
PB2	2136		18.75		703: s	NLS	importin alpha 5	RNA	binding to PB1
PB2	2158	25		711: N>D			importin alpha 5	RNA	binding to PB1
PB2	2181		37.5		718: s		importin alpha 5	RNA	binding to PB1
PB2	2190	35		721: s			importin alpha 5	RNA	binding to PB1
PB2	2241	15		738: s			importin alpha 5	RNA	binding to PB1
PB1	54		18.75		10: s	PA binding	vRNA/cRNA binding
PB1	58	30		12: I>V		PA binding	vRNA/cRNA binding
PB1	153		18.75		43PB1: s; 12PB1F2: s		vRNA/cRNA binding			HA-vRNA
PB1	179		18.75		52: K>R		vRNA/cRNA binding			HA-vRNA
PB1	219	40		65: s			vRNA/cRNA binding			HA-vRNA
PB1	255		18.75		77: s		vRNA/cRNA binding			HA-vRNA
PB1	324	40		100: s			vRNA/cRNA binding			HA-vRNA
PB1	411		31.25		129: s		vRNA/cRNA binding
PB1	450		25		142: s
PB1	451	15		143: s
PB1	484	30		154: G>S
PB1	485		25		154: G>D
PB1	493	25		157: A>T
PB1	573		25		183: s
PB1	595		31.25		191: V>I
PB1	654		37.5		210: s
PB1	656		25		211: R>K
PB1	660		25		212: s
PB1	670	25		216: G>S
PB1	684		18.75		220: s
PB1	730		25		236: s
PB1	936	45		304: s			cRNA binging	pol module A
PB1	960		50		312: s		cRNA binging	pol module A
PB1	996		18.75		324: s		cRNA binging
PB1	1004	15	25	327: R>K	327: R>K		cRNA binging
PB1	1017		18.75		331: s		cRNA binging
PB1	1023	15	37.5	333: s	333: s		cRNA binging
PB1	1082	30		353: K>R			cRNA binging
PB1	1122		37.5		366: s		cRNA binging
PB1	1155		37.5		377: s		cRNA binging
PB1	1170	20	31.25	382: s			cRNA binging
PB1	1176		50		384: s		cRNA binging
PB1	1181		25		386: K>R		cRNA binging
PB1	1206		31.25		394: s		cRNA binging
PB1	1210	35	50	396: s	396: s		cRNA binging
PB1	1215		43.75		397: I>M		cRNA binging
PB1	1275	40	18.75	417: s	417: s		cRNA binging	pol module B
PB1	1290		18.75		422: s		cRNA binging
PB1	1299	45		425: s	425: s		cRNA binging
PB1	1327		18.75		435: I>T		cRNA binging
PB1	1328	15	56.25	435: I>T	435: I>T		cRNA binging
PB1	1332	15		436: s			cRNA binging
PB1	1398	20	18.75	458: s	458: s		cRNA binging
PB1	1449		25		475: s		cRNA binging
PB1	1482	30		486: s			cRNA binging
PB1	1653		18.75		543: s			vRNA binding
PB1	1672		18.75		550: s			vRNA binding
PB1	1701	25		559: s				vRNA binding		PA-vRNA
PB1	1755		25		577: s			vRNA binding		PA-vRNA
PB1	1785		18.75		587: s			vRNA binding		PA-vRNA
PB1	1839	35		605: s				vRNA binding		PA-vRNA
PB1	1881		18.75		619: s			vRNA binding		PA-vRNA
PB1	1920		43.75		632: s			vRNA binding		PA-vRNA
PB1	1929		31.25		635: s			vRNA binding
PB1	1957		25		645: I>V			vRNA binding
PB1	1959		18.75		645: I>V			vRNA binding
PB1	1968		25		648: s			vRNA binding
PB1	1979		25		652: A>V			vRNA binding
PB1	2109	20		695: s				vRNA binding
PB1	2208		37.5		728: s	PB2 binding		vRNA binding
PB1	2214		37.5		730: s	PB2 binding		vRNA binding
PB1	2235		18.75		737: s	PB2 binding		vRNA binding
PA	33	15	25	3: s	3: s					packaging
PA	39		25		5: s
PA	57	15	18.75	11: s	11: s
PA	63		18.75		13: s
PA	64		37.5		14: V>I
PA	112		25		30: I>V
PA	123		81.25		33: s
PA	126		31.25		34: s
PA	131	20		36: A>V
PA	210		31.25		62: s
PA	228		31.25		68: s
PA	233		31.25		70: A>V
PA	238	15		72: s
PA	246		31.25		74: s
PA	249		31.25		75: s
PA	360		62.5		112: s
PA	363	15		113: s
PA	372		25		116: s
PA	420		56.25		132: s	NLS
PA	459	25		145: s
PA	480	20		152: s
PA	486		43.75		154: s
PA	522	15		166: s
PA	528		56.25		168: s					PB1-vRNA
PA	531		37.5		169: s		cRNA binding			PB1-vRNA
PA	621		43.75		199PA: s; PAX: R>K	NLS				PB1-vRNA
PA	642		25		206PA: E>D; PAX: R>I	NLS				PB1-vRNA
PA	654	15		210PA: s; PAX: P>L		NLS				PB1-vRNA
PA	687		68.75		221PA: s; PAX: Q>R	NLS				PB1-vRNA
PA	699		37.5		225PA: s; PAX: A>V	NLS				PB1-vRNA
PA	711		37.5		229PA: s; PAX: S>L	NLS				PB1-vRNA
PA	726		25		234: s	NLS				PB1-vRNA
PA	729		31.25		235: s	NLS				PB1-vRNA
PA	732		31.25		236: s	NLS				PB1-vRNA
PA	741	30		239: s		NLS				PB1-vRNA
PA	783	20		253: s						PB1-vRNA
PA	790		25		256: K>Q					PB1-vRNA
PA	830		31.25		269: R>K					PB1-vRNA
PA	843	25	18.75	273: s	273: s					PB1-vRNA
PA	849		18.75		275: s					PB1-vRNA
PA	864	20		280: s						PB1-vRNA
PA	886		37.5		288: s					PB1-vRNA
PA	897		62.5		291: s					PB1-vRNA
PA	934		31.25		304: s
PA	969		25		315: F>L					NP-vRNA
PA	987	20	68.75	321: N>K	321: K>N					NP-vRNA
PA	1002	15		326: S						NP-vRNA
PA	1008		25		328: s					NP-vRNA
PA	1012		37.5		330: I>V					NP-vRNA
PA	1051	15	43.75	343: A>T	343: A>T					NP-vRNA
PA	1083	20	43.75	353: s	353: s					NP-vRNA
PA	1086		18.75		354: s					NP-vRNA
PA	1101	15		359: s						NP-vRNA
PA	1152	25		376: s						NP-vRNA
PA	1161		18.75		379: s					NP-vRNA
PA	1191		18.75		389: s
PA	1194		18.75		390: s
PA	1207		18.75		395: S>T
PA	1208		18.75		395: S>T
PA	1218		25		398: s
PA	1237		25		405: S>C
PA	1238		25		405: S>T
PA	1245		25		407: s
PA	1273		25		417: s
PA	1285		18.75		421: s
PA	1286		25		421: S>T
PA	1299		18.75		425: s
PA	1342		18.75		440: S>C
PA	1343		18.75		440: s
PA	1367		18.75		448: A>E
PA	1429		18.75		469: s
PA	1452		43.75		476: s
PA	1476	35		484: s
PA	1530		43.75		502: s	hCLE
PA	1555		18.75		511: s	hCLE
PA	1588		18.75		522: S>T	hCLE
PA	1589		18.75		522: S>T	hCLE
PA	1602		18.75		526: s	hCLE
PA	1605		18.75		527: s	hCLE
PA	1637		18.75		538: E>G	hCLE
PA	1641		25		539: s	hCLE
PA	1653		18.75		543: s	hCLE
PA	1671		25		549: s	hCLE
PA	1672		25		550: s	hCLE
PA	1698		25		558: s	hCLE
PA	1740		18.75		572: s	hCLE
PA	1758		18.75		578: s
PA	1872		25		616: s
PA	1896		18.75		624: s
PA	1942		18.75		640: s
PA	1966		18.75		648: S>T		PB1 binding
PA	1967		18.75		648: s		PB1 binding
PA	1980		18.75		652: s		PB1 binding
PA	1989		25		655: s		PB1 binding
PA	1995	15		657: s			PB1 binding
PA	2001		37.5		659: s		PB1 binding
PA	2004		18.75		660: s		PB1 binding
PA	2010		81.25		662: s		PB1 binding
PA	2017		18.75		665: s		PB1 binding
PA	2022		31.25		666: s		PB1 binding
PA	2025	15	25	667: s	667: s		PB1 binding
PA	2040		25		672: s		PB1 binding
PA	2067		25		681: s		PB1 binding
PA	2073		18.75		683: s		PB1 binding
PA	2139		31.25		705: s					packaging
PA	2160	20		712: s
PA	2170		18.75		716: K>Q
PA	2172		18.75		716: s
PA	2179		18.75
HA	47		18.75		5: s		signal peptide
HA	56		18.75		8: s		signal peptide
HA	59		18.75		9: s		signal peptide
HA	72		18.75		14: T>A		signal peptide
HA	90	15	25	20: s	20: s
HA	92	15	25	20: L>F (3)	20: L>F (3)
HA	117		18.75		29: s
HA	118		18.75		29: S>T (12)			potential glycosylation site
HA	119		18.75		29: s
HA	143		25		37: s
HA	168		18.75		46: s
HA	169		18.75		48: s
HA	176		37.5		48: s	extracellular	HA1
HA	177	40	25	49: L>I (32)	49: L>I (32)	extracellular	HA1
HA	182		18.75		50: s	extracellular	HA1
HA	206		25		58: s	extracellular	HA1
HA	215		25		61: s	extracellular	HA1
HA	231		18.75		67: L>F (50)	extracellular	HA1
HA	233		18.75		67: L>F (50)	extracellular	HA1
HA	237		18.75		69: s	extracellular	HA1
HA	239		37.5		69: L>F (52)	extracellular	HA1
HA	266		25		78: s	extracellular	HA1
HA	269		18.75		79: s	extracellular	HA1
HA	275	20		81: s		extracellular	HA1
HA	372		81.25		114: N>D (97)	extracellular	HA1			PB1-vRNA	NP-vRNA
HA	386		18.75		118: s	extracellular	HA1			PB1-vRNA	NP-vRNA
HA	422		18.75		130: s	extracellular	HA1			PB1-vRNA	NP-vRNA
HA	440		31.25		136: s	extracellular	HA1			PB1-vRNA	NP-vRNA
HA	447		18.75		139: s	extracellular	HA1			PB1-vRNA	NP-vRNA
HA	448		18.75		139: S>R (122)	extracellular	HA1			PB1-vRNA	NP-vRNA
HA	449		18.75		139: S>T (122)	extracellular	HA1			PB1-vRNA	NP-vRNA
HA	465		18.75		145: S>W (128)	extracellular	HA1			PB1-vRNA	NP-vRNA
HA	466		18.75		145: S>W (128)	extracellular	HA1			PB1-vRNA	NP-vRNA
HA	467		18.75		145: S>W (128)	extracellular	HA1			PB1-vRNA	NP-vRNA
HA	483		37.5		151: A>T (134)	extracellular	HA1		near RBS	PB1-vRNA	NP-vRNA
HA	504		18.75		158: A>S (141)	extracellular	HA1			PB1-vRNA	NP-vRNA
HA	506	15		158: s		extracellular	HA1			PB1-vRNA	NP-vRNA
HA	510		43.75		160: S>G (143)	extracellular	HA1		Ca antigenic site	PB1-vRNA	NP-vRNA
HA	525		25		165: L>F (148)	extracellular	HA1			PB1-vRNA	NP-vRNA
HA	527		25		165: L>F (148)	extracellular	HA1			PB1-vRNA	NP-vRNA
HA	530	30	25	166: s	166: s	extracellular	HA1			PB1-vRNA	NP-vRNA
HA	536		25		168: s	extracellular	HA1			PB1-vRNA	NP-vRNA
HA	537	15		169: V>I (152)		extracellular	HA1			PB1-vRNA	NP-vRNA
HA	552		18.75		174: s	extracellular	HA1			PB1-vRNA	NP-vRNA
HA	553		18.75		174: s	extracellular	HA1			PB1-vRNA	NP-vRNA
HA	554		18.75		174: s	extracellular	HA1			PB1-vRNA	NP-vRNA
HA	563		37.5		177: s	extracellular	HA1		Sa antigenic site	PB1-vRNA	NP-vRNA
HA	573		25		181: S>C (164)	extracellular	HA1		Sa antigenic site	PB1-vRNA	NP-vRNA
HA	574	15	25	181: S>C (164)	181: S>C (164)	extracellular	HA1		Sa antigenic site	PB1-vRNA	NP-vRNA
HA	584		18.75		184: s	extracellular	HA1		Ca antigenic site	PB1-vRNA	NP-vRNA
HA	611		43.75		193: s	extracellular	HA1			PB1-vRNA	NP-vRNA
HA	630	15	50	200: S>T (183)	200: S>P (183)	extracellular	HA1
HA	631	15	25	200: s	200: S>T (183)	extracellular	HA1
HA	637		75		202: T>S (185)	extracellular	HA1		Sb antigenic site
HA	672		43.75		214: A>T (197)	extracellular	HA1
HA	690	25		220: T>S (203)		extracellular	HA1
HA	729		18.75		233: I>V (216)	extracellular	HA1
HA	731	30		233: s		extracellular	HA1
HA	737		25		235: s	extracellular	HA1
HA	749	20	25	239: D>E (222)	239: D>E (222)	extracellular	HA1	receptor binding specificity	Ca antigenic site
HA	755	15	18.75	241: s	241: s	extracellular	HA1
HA	782	15	25	250: s	250: s	extracellular	HA1
HA	827	30	50	265: s	265: s	extracellular	HA1
HA	836	35	31.25	268: s	268: s	extracellular	HA1
HA	861		25		277: N>D (260)	extracellular	HA1
HA	870	25	37.5	280: S>C (263)	280: S>C (263)	extracellular	HA1
HA	871	25	37.5	280: s	280: S>C (263)	extracellular	HA1
HA	885	20	31.25	285: s	285: S>T (268)	extracellular	HA1
HA	886	15	31.25	285: S>C (268)	285: S>C (268)	extracellular	HA1
HA	887	15	31.25	285: S>T (268)	285: S>* (268)	extracellular	HA1
HA	894		25		288: P>S (271)	extracellular	HA1
HA	902	25	18.75	290: s	290: s	extracellular	HA1
HA	930		18.75		300: K>E (283)	extracellular	HA1
HA	932	15		300: s		extracellular	HA1
HA	953		31.25		307: s	extracellular	HA1
HA	966		31.25		312: I>V (295)	extracellular	HA1
HA	986	15	50	318: s	318: s	extracellular	HA1
HA	1017	25	62.5	329: s	329: s	extracellular	HA1
HA	1019	25	56.25	329: s	329: s	extracellular	HA1
HA	1025	35	62.5	331: s	331: s	extracellular	HA1
HA	1031		18.75		333: s	extracellular	HA1
HA	1035	25	62.5	335: s	335: s	extracellular	HA1
HA	1037	15	50	335: s	335: s	extracellular	HA1
HA	1050	25	43.75	340: S>C (323)	340: S>C (323)	extracellular	HA1
HA	1051	25	43.75	340: S>T (323)	340: S>T (323)	extracellular	HA1
HA	1059	30	43.75	343: S>T (326)	343: S>T (326)	extracellular	HA1
HA	1060	25	37.5	343: S>C (326)	343: S>C (326)	extracellular	HA1
HA	1070	35	62.5	346: s	346: s	extracellular	HA2	fusion peptide
HA	1085		25		351: s	extracellular	HA2	fusion peptide
HA	1088		75		352: s	extracellular	HA2
HA	1139		18.75		369: s	extracellular	HA2
HA	1151		18.75		373: s	extracellular	HA2
HA	1158	15	37.5	376: S>C (359)	376: S>T (359)	extracellular	HA2
HA	1159	15	37.5	376: s	376: S>T (359)	extracellular	HA2
HA	1160	25	43.75	376: s	376: s	extracellular	HA2
HA	1163		31.25		377: s	extracellular	HA2
HA	1178	35	62.5	382: s	382: s	extracellular	HA2
HA	1197		31.25		389: I>F (372)	extracellular	HA2
HA	1203	20	81.25	391: E>K (374)	391: K>E (374)	extracellular	HA2
HA	1224	35	81.25	398: S>C (381)	398: S>C (381)	extracellular	HA2
HA	1225	35	81.25	398: S>C (381)	398: S>C (381)	extracellular	HA2
HA	1283	30	81.25	417: s	417: s	extracellular	HA2
HA	1302	40	81.25	424: s	424: s	extracellular	HA2
HA	1304	35	81.25	424: L>F (407)	424: s	extracellular	HA2
HA	1322	20		430: s		extracellular	HA2
HA	1329	20		433: s		extracellular	HA2
HA	1331	40	75	433: s	433: s	extracellular	HA2
HA	1358	20	25	442: s	442: s	extracellular	HA2
HA	1359	25	31.25	443: s	443: s	extracellular	HA2
HA	1361	20	25	443: s	443: s	extracellular	HA2
HA	1367	20	25	445: s	445: s	extracellular	HA2
HA	1368	25	25	446: s	446: s	extracellular	HA2
HA	1370	20	25	446: s	446: s	extracellular	HA2
HA	1386	25	37.5	452: s	452: s	extracellular	HA2
HA	1388	20	25	452: s	452: s	extracellular	HA2
HA	1401	35	25	457: S>T (440)	457: s	extracellular	HA2
HA	1402	35	25	457: S>C (440)	457: s	extracellular	HA2
HA	1403	35	31.25	457: s	457: s	extracellular	HA2
HA	1416	45	50	462: s	462: s	extracellular	HA2
HA	1418	45	56.25	462: s	462: s	extracellular	HA2
HA	1435	25	75	468: S>N (451)	468: N>S (451)	extracellular	HA2
HA	1440	50	81.25	470: L>F (453)	470: s	extracellular	HA2
HA	1442	45	81.25	470: L>F (453)	470: s	extracellular	HA2
HA	1461	40		477: I>V (460)		extracellular	HA2
HA	1469		43.75		479: s	extracellular	HA2
HA	1472		31.25		480: s	extracellular	HA2
HA	1544	15		504: s		extracellular	HA2
HA	1551	30	75	507: s	507: S>C (490)	extracellular	HA2
HA	1552	30	75	507: S>R (490)	507: S>T (490)	extracellular	HA2
HA	1553	30	75	507: S>T (490)	507: S>T (490)	extracellular	HA2
HA	1566	40	81.25	512: s	512: s	extracellular	HA2
HA	1568	35	81.25	512: s	512: s	extracellular	HA2
HA	1578	15		516: E>K (499)		extracellular	HA2
HA	1598	20	62.5	522: s	522: s	extracellular	HA2
HA	1602	20	62.5	524: s	524: s		HA2
HA	1603	20	62.5	524: s	524: s		HA2
HA	1604	35	68.75	524: s	524: s		HA2
HA	1621		18.75		530: I>S (513)		HA2
HA	1623	20	50	531: s	531: s		HA2
HA	1625	15	43.75	531: s	531: s		HA2
HA	1635	15	18.75	535: S>R (518)	535: s		HA2
HA	1636	15	18.75	535: S>T (518)	535: s		HA2
HA	1637	20	25	535: s	535: s		HA2
HA	1642	25		537: V>A (520)		transmembrane	HA2
HA	1658		18.75		542: s	transmembrane	HA2
HA	1661		31.25		543: s	transmembrane	HA2
HA	1685		25		551: s	cytoplasmic	HA2
HA	1688		37.5		552: s	cytoplasmic	HA2
HA	1698	25	50	556: s	556: S>T (539)	cytoplasmic	HA2
HA	1699	25	50	556: S>C (539)	556: S>C (539)	cytoplasmic	HA2
HA	1707	25	56.25	559: S>T (542)	559: S>T (542)	cytoplasmic	HA2	potential glycosylation site
HA	1708	25	56.25	559: S>C (542)	559: S>C (542)	cytoplasmic	HA2	potential glycosylation site
HA	1712	25	56.25	560: s	560: s	cytoplasmic	HA2
NP	43		18.75
NP	87	25		14: s
NP	343	30		100: I>V		PB2-binding
NP	351		31.25		102: s	PB2-binding
NP	366		25		107: s	PB2-binding
NP	417		37.5		124: s	PB2-binding
NP	441		37.5		132: s	PB2-binding				HA-vRNA
NP	474		31.25		143: s					HA-vRNA
NP	489	25		148: s						HA-vRNA
NP	567		37.5		174: s					HA-vRNA
NP	570		43.75		175: s				RNA-binding	HA-vRNA
NP	591		31.25		182: s					HA-vRNA
NP	693		31.25		216: s
NP	708		31.25		221: s		NP-binding		RNA-binding		MP-vRNA
NP	738	20		231: s			NP-binding				MP-vRNA
NP	816		43.75		257: s	PB2-binding	NP-binding	NES			MP-vRNA
NP	831		31.25		262: s	PB2-binding	NP-binding	NES			MP-vRNA
NP	837		37.5		264: s	PB2-binding	NP-binding	NES			MP-vRNA
NP	840		37.5		265: s	PB2-binding	NP-binding	NES			MP-vRNA
NP	948		25		301: s	PB2-binding	NP-binding	NES
NP	975		56.25		310: s	PB2-binding	NP-binding	NES
NP	987		31.25		314: s	PB2-binding	NP-binding	NES
NP	1008		18.75		321: s	PB2-binding	NP-binding		putative NLS
NP	1014		25		323: s	PB2-binding	NP-binding		putative NLS
NP	1032		37.5		329: s	PB2-binding	NP-binding		putative NLS
NP	1080		25		345: s	PB2-binding	NP-binding		putative NLS
NP	1104		37.5		353: s	PB2-binding	NP-binding		putative NLS
NP	1131		18.75		362: s	PB2-binding			putative NLS
NP	1173	20		376: s		PB2-binding			putative NLS
NP	1230		31.25		395: s	PB2-binding	NP-binding		putative NLS	PA-vRNA
NP	1239		31.25		398: s	PB2-binding	NP-binding		putative NLS	PA-vRNA	NS-vRNA
NP	1244	25		400: K>R		PB2-binding	NP-binding		putative NLS	PA-vRNA	NS-vRNA
NP	1246		18.75		401: A>S	PB2-binding	NP-binding			PA-vRNA
NP	1251		18.75		402: s	PB2-binding	NP-binding			PA-vRNA
NP	1287		25		414: s	PB2-binding	NP-binding			PA-vRNA
NP	1293	30		416: s		PB2-binding	NP-binding			PA-vRNA
NP	1296	15		417: s		PB2-binding	NP-binding			PA-vRNA
NP	1338		31.25		431: s	PB2-binding	NP-binding			PA-vRNA
NP	1374	25	62.5	443: s	443: s	PB2-binding	NP-binding			PA-vRNA
NP	1419		37.5		458: s	PB2-binding	NP-binding			PA-vRNA
NP	1500		18.75		485: s	PB2-binding	NP-binding			PA-vRNA
NA	57		18.75		13: V>I	transmembrane
NA	80	25		20: s		transmembrane
NA	151		25		44: N>S	stalk	glycosylation site
NA	200		25		60: s
NA	255		18.75		79: S>P	head
NA	262		25		81: V>A	head
NA	264	20		82: P>S		head
NA	267		31.25		83: V>M	head
NA	271		18.75		84: K>R	head
NA	278		18.75		86: s	head
NA	287	35	25	89: s		head
NA	318		18.75		100: Y>H	head
NA	336	30		106: I>V		head
NA	347		25		109: s	head
NA	365	25	18.75	115: s	115: s	head
NA	434		25		138: s	head
NA	506		31.25		162: s	head
NA	521		18.75		167: s	head
NA	538		31.25		173: R>K	head
NA	581		31.25		187: s	head
NA	586	15		189: N>S		head
NA	679		25		220: R>K	head
NA	704		18.75		228: s	head
NA	720	15		234: I>V		head
NA	740		75		240: s	head
NA	741		75		241: I>V	head
NA	790		18.75		257: R>K	head
NA	860		31.25		280: S>P	head
NA	893		25		291: s	head
NA	914		18.75		298: s	head
NA	932	35		304: s		head
NA	941		25		307: s	head
NA	958		31.25		313: Q>R	head
NA	977		37.5		319: s	head
NA	985		18.75		322: F>S	head
NA	1040		18.75		340: s	head
NA	1127		68.75		369: K>N	head
NA	1148		18.75		376: s	head
NA	1151	15	68.75	377: s	377: s	head
NA	1186		25		389: I>K	head
NA	1200		31.25		394: V>I	head
NA	1210		18.75		397: T>N	head
NA	1214		18.75		398: s	head
NA	1254		37.5		412: s	head
NA	1268		68.75		416: s	head
NA	1310		25		430: s	head
MP	133		18.75		36M1: s	vRNP-binding
MP	142		31.25		39M1: s	vRNP-binding
MP	157		25		44M1: s	vRNP-binding
MP	190	20	50	55M1: s	55M1: s	vRNP-binding
MP	263	20	62.5	80M1: V>I	80M1: I>V
MP	316		31.25		97M1: s
MP	325	20		100M1: s
MP	328		31.25		101M1: s
MP	364		31.25		113M1: s
MP	427		18.75		134M1: s
MP	461		31.25		146M1: s
MP	517	30		164M1: s			RNA-binding			NP-vRNA
MP	625	25		200M1: s		vRNP-binding				NP-vRNA	HA-vRNA
MP	628	15		201M1: s		vRNP-binding				NP-vRNA	HA-vRNA
MP	634	15		203M1: M>I		vRNP-binding				NP-vRNA	HA-vRNA
MP	643		31.25		206M1: s	vRNP-binding				NP-vRNA
MP	655	20		210M1: s		vRNP-binding				NP-vRNA
MP	670		37.5		215M1: s	vRNP-binding				NP-vRNA
MP	676	15		217M1: s		vRNP-binding
MP	742	35		239M1: s; 10M2: P>H		vRNP-binding
MP	792	20		27M2: V>F
NS	28	35	37.5	1: M>T	1: M>T
NS	29	25	18.75	1: M>T	1: M>T
NS	30	15		2: s
NS	31	15		2: s
NS	32	25	25	2: s	2: s
NS	33	30	25	3: s	3: S>P
NS	34	15	18.75	3: s	3: S>P
NS	35	15	25	3: s	3: S>P
NS	36	35	50	4: N>D	4:N>D
NS	138		18.75		38NS1: s
NS	146	15		40NS1: s
NS	176		25		50NS1: s
NS	189		25		55NS1: E>Q	RNA-binding
NS	243		31.25		73NS1: S>T	RNA-binding
NS	290		62.5		88NS1: s	effector domain
NS	294		50		90NS1: L>I	effector domain
NS	366		43.75		114NS1: P>T	effector domain				HA-vRNA
NS	391		18.75		122NS1: A>V	effector domain
NS	393	35		123NS1: V>I		effector domain
NS	404		18.75		126NS1: s	effector domain
NS	409		18.75		128NS1: A>T	effector domain
NS	423	15		133NS1: N>D		effector domain
NS	440		75		138NS1: s	effector domain	NES
NS	459		31.25		145NS1: I>V	effector domain
NS	474		18.75		150NS1: F>V	effector domain
NS	489		25		155NS1: A>T	effector domain
NS	537		18.75		171NS1: Y>N; 13NS2: s	effector domain
NS	564	25		180NS1: V>I; 22NS2: s		effector domain

## Sheet: sH3N2_vSNP
Putative effects of the variant mutations identified for sH3N2 virus samples
		2008-2009	2011-2012	2008-2009	2011-2012	Properties
Segment	Loc	%	%	putative AA effect?	putative AA effect?	located in protein domains are involved in:			located in vRNA domains involved in interaction with:
PB2	45		16.6667		6: s
PB2	49		16.6667		8: s
PB2	55		16.6667		10: s
PB2	57	15.3846		10: s
PB2	63		16.6667		12: s		binding to PB1
PB2	66		16.6667		13: s
PB2	192	15.3846	16.6667	55: s	55: s	binding to NP
PB2	207		16.6667		60: s	binding to NP
PB2	214		33.3333		63: V>I	binding to NP
PB2	219		16.6667		64: s	binding to NP
PB2	226		22.2222		67: V>I	binding to NP
PB2	271	15.3846		82: S>G		binding to NP
PB2	330	30.7692		101: s		binding to NP
PB2	375	23.0769		116: s		binding to NP
PB2	426	15.3846	16.6667	133: s	133: s	binding to NP
PB2	429		16.6667		134: s	binding to NP
PB2	438		16.6667		137: s	binding to NP
PB2	447	15.3846	16.6667	140: s	140: s	binding to NP
PB2	454		16.6667		143: s	binding to NP
PB2	462		16.6667		145: s	binding to NP
PB2	492		16.6667		155: s	binding to NP
PB2	531		16.6667		168: s	binding to NP
PB2	534		16.6667		169: s	binding to NP
PB2	543		16.6667		172: s	binding to NP
PB2	552	23.0769		175: s		binding to NP
PB2	570		16.6667		181: s	binding to NP
PB2	574	15.3846		183: s		binding to NP
PB2	636	15.3846		203: s		binding to NP
PB2	663	23.0769		212: s		binding to NP
PB2	693		16.6667		222: s	binding to NP
PB2	735	15.3846		236: s		binding to NP
PB2	795		16.6667		256: s	binding to NP
PB2	813	15.3846		262: s		binding to NP	cap binding
PB2	828		16.6667		267: s
PB2	837		16.6667		270: s
PB2	888	30.7692		287: s
PB2	923	15.3846		299: R>K
PB2	1008	15.3846		327: s
PB2	1029	15.3846		334: s			cap binding
PB2	1110		16.6667		361: s
PB2	1125		16.6667		366: s
PB2	1134		16.6667		369: s
PB2	1149		16.6667		374: s
PB2	1164		16.6667		379: s
PB2	1171		22.2222		382: V>I
PB2	1173		16.6667		382: V>I
PB2	1179		22.2222		384: s
PB2	1398	23.0769		457: s
PB2	1413	15.3846		462: s
PB2	1459		27.7778		478: I>M
PB2	1461		27.7778		478: I>M
PB2	1482		16.6667		485: s
PB2	1821	15.3846		598: s
PB2	1950	15.3846		641: s		binding to NP	binding to PB1	RNA-binding
PB2	2169	15.3846		714: s			binding to PB1	RNA-binding
PB1	42		33.3333		6: s
PB1	43		33.3333		7: s
PB1	48		27.7778		8: s
PB1	52		16.6667		10: s
PB1	66		27.7778		14: s	vRNA-cRNA binding
PB1	105	15.3846		27: s		vRNA-cRNA binding
PB1	129	15.3846	33.3333	35PB1: s; 4PB1F2: E>G	35PB1: s; 4PB1F2: E>G	vRNA-cRNA binding			HA-vRNA
PB1	135		16.6667		37PB1: s; 6PB1F2: G>D	vRNA-cRNA binding			HA-vRNA
PB1	141		16.6667		39PB1: s; 8PB1F2: L>P	vRNA-cRNA binding			HA-vRNA
PB1	165	15.3846		47PB1: s; 16PB1F2: I>T		vRNA-cRNA binding			HA-vRNA
PB1	219	15.3846		65PB1: s; 34PB1F2: N>S		vRNA-cRNA binding			HA-vRNA
PB1	294	15.3846		90PB1: s; 59PB1F2: R>K
PB1	429	15.3846		135: s
PB1	655	15.3846		211: s
PB1	702	23.0769		226: s
PB1	717	15.3846		231: s
PB1	795	15.3846		257: s
PB1	936	23.0769		304: s
PB1	969	23.0769		315: s			cRNA binding
PB1	979	15.3846		319: s			cRNA binding
PB1	1075	38.4615		351: s			cRNA binding
PB1	1119	15.3846		365: s			cRNA binding
PB1	1224		16.6667		400: s		cRNA binding
PB1	1236		16.6667		404: s		cRNA binding
PB1	1275	23.0769		417: s			cRNA binding
PB1	1356	15.3846		444: s		pol module C	cRNA binding
PB1	1414	23.0769		464: D>N			cRNA binding
PB1	1554	15.3846		510: s			vRNA binding
PB1	1590	30.7692		522: s			vRNA binding
PB1	1616	15.3846		531: K>R			vRNA binding
PB1	1702	15.3846		560: s			vRNA binding		PA-vRNA
PB1	1731	46.1538		569: s			vRNA binding
PB1	1783	23.0769		587: s			vRNA binding
PB1	1860	23.0769		612: s			vRNA binding
PB1	1944	15.3846		640: s			vRNA binding
PB1	2031	23.0769		669: s			vRNA binding
PB1	2179	15.3846		719: V>M		PB2-binding	vRNA binding
PB1	2258	15.3846		745: R>K		PB2-binding	vRNA binding
PA	177	15.3846		51: F>L
PA	387	15.3846		121: s
PA	474	15.3846		150: s
PA	534	15.3846		170: s
PA	540	15.3846		172: s		cRNA-binding			PB1-vRNA
PA	575		16.6667		184: N>S				PB1-vRNA
PA	635	15.3846		204PA:K>R; 204PAX:N>D					PB1-vRNA
PA	981	15.3846		319: s
PA	1084	15.3846		354: I>V					NP-vRNA
PA	1092	15.3846		356: s					NP-vRNA
PA	1119		16.6667		365: s
PA	1122		16.6667		366: s
PA	1206		16.6667		394: s
PA	1227		22.2222		401: s
PA	1231		16.6667		403: L>F
PA	1239		22.2222		405: s
PA	1245		22.2222		407: s
PA	1250		16.6667		409: S>N
PA	1266		22.2222		414: s
PA	1269		16.6667		415: s
PA	1275		16.6667		417: s
PA	1359		16.6667		445: s
PA	1368		16.6667		448: s
PA	1380		16.6667		452: s
PA	1383		16.6667		453: s
PA	1389		16.6667		455: s
PA	1392		16.6667		456: s
PA	1398		27.7778		458: s
PA	1422		16.6667		466: s
PA	1428		16.6667		468: s
PA	1429		16.6667		469: s
PA	1447	15.3846		475: A>T
PA	1458		16.6667		478: s
PA	1464		16.6667		480:s
PA	1479	15.3846		485: M>I
PA	1488		16.6667		488: s
PA	1491		16.6667		489: s
PA	1537		22.2222		505: I>V
PA	1542		22.2222		506: s
PA	1554		22.2222		510: s
PA	1569		16.6667		515: s
PA	1572		16.6667		516: s
PA	1578	30.7692		518: s
PA	1581		22.2222		519: s
PA	1602		22.2222		526: s
PA	1614		16.6667		530: s
PA	1629		27.7778		535: s
PA	1641		16.6667		539: s
PA	1647		16.6667		541: s
PA	1650		22.2222		542: s
PA	1669		16.6667		549: L>F
PA	1671		16.6667		549: L>F
PA	1677		16.6667		551: s
PA	1683		16.6667		553: s
PA	1693		16.6667		557: I>V
PA	1704	23.0769	16.6667	560: s	560: s
PA	1743	23.0769		573: s
PA	1818		16.6667		598: s
PA	1827		22.2222		601: s
PA	1830		22.2222		602: s
PA	1848		38.8889		608: s
PA	1849	46.1538	55.5556	609: K>E	609: K>E	PB1-binding
PA	1876		22.2222		618: A>T	PB1-binding
PA	1980		22.2222		652: s	PB1-binding
PA	1989		22.2222		655: s	PB1-binding
PA	2004		22.2222		660: s	PB1-binding
PA	2016		27.7778		664: s	PB1-binding
PA	2017	15.3846	33.3333	665: s	665: s	PB1-binding
PA	2025		27.7778		667: s	PB1-binding
PA	2026		22.2222		668: V>I	PB1-binding
PA	2046	23.0769		674: s		PB1-binding
PA	2052		16.6667		676: s	PB1-binding
PA	2130	15.3846	27.7778	702: s	702: s
PA	2136		33.3333		704: s
PA	2157		33.3333		711: s
HA	175	23.0769		49: Q>R (33)		extracellular	HA1
HA	911	30.7692		294: N>K (278)		extracellular	HA1	C antigenic site
HA	968	15.3846		313: s (297)		extracellular	HA1
HA	1012	23.0769	16.6667	328: N>S (312)	328: S>N (312)	extracellular	HA1
HA	1034	15.3846		335: s (319)		extracellular	HA1
HA	1283	15.3846		418: s (402)		extracellular	HA2
HA	1666	15.3846		546: A>V (530)		transmembrane	HA2
NP	81		16.6667		12: s
NP	96	15.3846	16.6667	17: s	17: s	PB2-binding	NLS	UAP56 interaction
NP	159	15.3846		38: s		PB2-binding
NP	219		16.6667		58: s	PB2-binding
NP	267	15.3846		74: s		PB2-binding
NP	339		22.2222		98: s	PB2-binding
NP	345	23.0769		100: s		PB2-binding
NP	346		16.6667		101: D>N	PB2-binding
NP	351	30.7692		102: s		PB2-binding
NP	363		16.6667		106: s	PB2-binding
NP	399		16.6667		118: s	PB2-binding
NP	402		16.6667		119: s	PB2-binding
NP	415	23.0769		124: N>D		PB2-binding			HA-vRNA
NP	558	23.0769		171: s					HA-vRNA
NP	663	15.3846		206: s			NLS	NP-binding	MP-vRNA
NP	672	30.7692		209: s			NLS	NP-binding	MP-vRNA
NP	744		16.6667		233: s			NP-binding	MP-vRNA
NP	771	38.4615	22.2222	242: s				NP-binding	MP-vRNA
NP	835	23.0769		264: s		PB2-binding	NES	NP-binding	MP-vRNA
NP	882	15.3846		279: s		PB2-binding	NES	NP-binding
NP	930		16.6667		295: s	PB2-binding		NP-binding
NP	942		16.6667		299: s	PB2-binding		NP-binding
NP	972		22.2222		309: s	PB2-binding		NP-binding
NP	1023		16.6667		326: s	PB2-binding		NP-binding
NP	1027		16.6667		328: s	PB2-binding		NP-binding
NP	1031	15.3846		329: V>A		PB2-binding		NP-binding
NP	1045		16.6667		334: H>N	PB2-binding		NP-binding
NP	1074	15.3846		343: s		PB2-binding		NP-binding
NP	1115		16.6667		357: K>R	PB2-binding	putative NLS
NP	1134		16.6667		363: s	PB2-binding	putative NLS
NP	1242	15.3846		399: s		PB2-binding		NP-binding	PA-vRNA
NP	1281	15.3846		412: s		PB2-binding		NP-binding	PA-vRNA
NP	1383	15.3846		446: s		PB2-binding		NP-binding	PA-vRNA
NP	1422		22.2222		459: s	PB2-binding		NP-binding	PA-vRNA
NP	1452		16.6667		462: s	PB2-binding		NP-binding	PA-vRNA
NP	1458	15.3846		471: s		PB2-binding		NP-binding	PA-vRNA
NP	1479		27.7778		478: s	PB2-binding		NP-binding	PA-vRNA
NP	1485		27.7778		480: s	PB2-binding		NP-binding	PA-vRNA
NP	1500	23.0769		485: s		PB2-binding		NP-binding	PA-vRNA	packaging
NA	261		16.6667		81: P>L	head
NA	609		16.6667		197: D>G	head
NA	614	15.3846		199: K>E		head
NA	727	15.3846		236: s		head
NA	1303	15.3846		428: s		head
MP	31		33.3333		2: s
MP	55		33.3333		11M1: V>A
MP	61		22.2222		12M1: s
MP	68		33.3333		15M1: s
MP	70		33.3333		15M1: V>I
MP	73		27.7778		16M1: s
MP	127		22.2222		34M1: s	vRNP-binding
MP	130		16.6667		35M1: s	vRNP-binding
MP	199		16.6667		58M1: s	vRNP-binding
MP	205	23.0769		60M1: s		vRNP-binding
MP	208		16.6667		61M1: s	vRNP-binding
MP	277		16.6667		84M1: s
MP	289		27.7778		88M1: s
MP	292		22.2222		89M1: s
MP	301		22.2222		92M1: s
MP	309		16.6667		95M1: K>R
MP	317	15.3846		98M1: K>E
MP	466	23.0769		147M1: s
MP	493	23.0769		156M1: s
MP	511	15.3846		162M1: s
MP	565	15.3846		180M1: s
MP	604	15.3846		193M1: s		vRNP-binding			NP-vRNA
MP	616	23.0769	16.6667	197M1: s	197M1: s	vRNP-binding			NP-vRNA	HA-vRNA
MP	703	15.3846		226M1: s		vRNP-binding
MP	712		16.6667		229M1: s	vRNP-binding
MP	714		27.7778		230M1: R>K	vRNP-binding
MP	721		16.6667		232M1: s	vRNP-binding
MP	733	15.3846		236M1: s		vRNP-binding
MP	740		22.2222		239M1: T>A; 9M2: s
MP	791	15.3846		26M2: s
MP	840		22.2222		43M2: L>I
MP	876	15.3846		55M2: F>L
NS	148		16.6667		41NS1: R>K
NS	157		16.6667		44NS1: R>K
NS	275	15.3846		83NS1: s		NS1 linker			PB1-vRNA
NS	381	15.3846		119NS1: M>L		NS1 effector domain			HA-vRNA
NS	416	15.3846		130NS1: s		NS1 effector domain
NS	430	23.0769		135NS1: S>N		NS1 effector domain
NS	442	30.7692		139NS1: D>G		NS1 effector domain
NS	494		16.6667		156NS1: s	NS1 effector domain
NS	506		16.6667		160NS1: s	NS1 effector domain
NS	515	15.3846	27.7778	163NS1: s	163NS1: s	NS1 effector domain
NS	522		22.2222		166NS1: F>L	NS1 effector domain
NS	537		16.6667		171NS1: I>F; 13NS2: s	NS1 effector domain
NS	538		16.6667		171NS1: N>I; 14NS2: M>L	NS1 effector domain
NS	558		22.2222		178NS1: I>V; 20NS2: s	NS1 effector domain
NS	592		16.6667		189NS1: D>G; 32NS2: I>V	NS1 effector domain
NS	599		16.6667		191NS1: s; 34NS2: Q>R	NS1 effector domain
NS	612		16.6667		196NS1: E>K;38NS2: s	NS1 effector domain
NS	711	15.3846		229NS1: K>E; 71NS2: s		NS1 flexible tail	NLS2	importin alpha binding
NS	761	46.1538		88NS2: K>R
