# Supplementary material for: Seasonal Genetic Drift of Human Influenza A Virus Quasispecies Revealed by Deep Sequencing
Source: Front Microbiol. 2018 Oct 31;9:2596. doi: 10.3389/fmicb.2018.02596 (PMC6220372; doi:10.3389/fmicb.2018.02596)
Supplement: Supplementary file 6 [file Table_6.XLSX]

## Sheet: primers
Supplementary Table 6
Primer sequences and specific PCR conditions
For PB2, PB1, PA and HA segments, overlapping PCRs, named 'a' and 'b', were used with better yield. For some samples, single PCRs were used with the external primers (see Supplementary Table 1).
virus	PCR name		primers				annealing temperature (°C)	elongation time (s)	product size (bp)
			upper		lower
pH1N1	PB2	a	H1N1s/pPB2-2f	gCAAAAgCAggTCAATTATATTC	H1N1pPB2-1478r	CCCATTTTgCTgACTCTTATCC	63.5	55	1477
		b	H1N1pPB2-761f	CTCCAggAggAgAAgTgAgAAA	H1N1pPB2-2330r	ggTCgTTTTTAAACAATTCgACAC	66	55	1570
	PB1	a	H1N1pPB1-3f	CAAAAgCAggCAAACCATTT	H1N1pPB1-1434r	gCAggTCCTgTAgAATCTgTCC	66	55	1432
		b	H1N1pPB1-868f	CTggCAAATgTTgTgAgAAAgA	H1N1pPB1-2302r	TTCATTATTTTTgCCgTCTgAg	65	55	1435
	PA	a	H1N1pPA-3f	CAAAAgCAggTACTgATCCAAA	H1N1pPA-1222r	gCTCTggCTCATCACTgTCATA	66	55	1220
		b	H1N1pPA-993f	CAAACCACATgAgAAAggCATA	H1N1pPA-2222r	ggTACCTTTTTggACAgTATggA	66	55	1230
	HA	a	H1N1pHA-4f	AAAAgCAggggAAAACAAAAg	H1N1pHA-1192r	TACTgTgTgCTCTTCAggTC	62	35	1188
		b	H1N1pHA-803f	AACATTCgAAgCAACTggAAAT	H1N1pHA-1770r	ACAAgggTgTTTTTCTCATgCT	67	35	967
	NP		H1N1s/pNP-2f	gCAAAAgCAgggTAgATAATCA	H1N1pNP-1561r	gAAACAAgggTATTTTTCCTCAAC	65	55	1560
	NA		H1N1pNA-7f	AgCAggAgTTTAAAATgAATCC	H1N1pNA-1425r	TgTCAATggTAAATggCAACTC	63.5	55	1419
	MP		H1N1pM-23f	AAgATgAgTCTTCTAACCgAggTC	H1N1pM-987r	CAAAATgACCATCgTCAACATC	67	35	965
	NS		H1N1pNS-2f	gCAAAAgCAgggTgACAAA	H1N1pNS-860r	ATAAgCTgAAACgAgAAAgCTC	64	35	859
sH1N1	PB2	a	H1N1s/pPB2-2f	gCAAAAgCAggTCAATTATATTC	H1N1sPB2-1488r	TTCATCTACACCCATTTTgCTg	64	55	1487
		b	H1N1sPB2-1032f	ATCATCAgTCAAAAgggAggAA	H1N1sPB2-2333r	CAAggTCgTTTTTAAATTATTCg	64	55	1302
	PB1	a	H1N1sPB1-6f	AAgCAggCAAACCATTTgAA	H1N1sPB1-1269r	CAACATATTgAACATgCCCATC	67	55	1264
		b	H1N1sPB1-930f	AACCggAgATAACACAAAATgg	H1N1sPB1-2323r	TTTCATgAAggACAAgCCAAAT	66	55	1394
	PA	a	H1N1sPA-5f	AAAgCAggTACTgATTCgAAATg	H1N1sPA-1324r	gAgCCACATCTTCTCCAATCTC	67	55	1320
		b	H1N1sPA-815f	CACCTCgACCAATTAgACTTCC	H1N1sPA-2192r	TAgTAgCATTgCCCCAgCTATC	67	55	1378
	HA	a	H1N1sHA-2f	gCAAAAgCAggggATAATAAAA	H1N1sHA-969r	ggTgTACgTTCTggAAAggAAg	66	35	968
		b	H1N1sHA-832f	CAAgATATgCTTTCgCACTgAg	H1N1sHA-1772r	AgAAACAAgggTgTTTTTCCTT	65	35	941
	NP		H1N1s/pNP-2f	gCAAAAgCAgggTAgATAATCA	H1N1sNP-1540r	AATTgTCgTACTCCTCTgCATTg	65	55	1539
	NA		H1N1sNA-6f	AAgCAggAgTTTAAAATgAACC	H1N1sNA-1440r	CAACgAACTACTTgTCAATggTg	63.5	55	1435
	MP		H1N1sM-2f	gCAAAAgCAggTAgATATTgAAAgA	H1N1sM-1008r	TTTACTCTAgCTCTATgCTgACAAA	63.5	35	1007
	NS		H1N1sNS-7f	AgCAgggTggCAAAgACATAAT	H1N1sNS-866r	CACTAAATAAgCTgAAACgAAAACg	67	35	860
H3N2	PB2	a	H1N1s/pPB2-2f	gCAAAAgCAggTCAATTATATTC	H3N2sPB2-1219r	TTgCTTCggCTATTgACTgTT	63.5	55	1218
		b	H3N2sPB2-1112f	AgTTCACAATggTggggAAA	H3N2sPB2-2337r	gAAACAAggTCgTTTTTAAACTATTCA	66	55	1126
	PB1	a	H1N1pPB1-3f	CAAAAgCAggCAAACCATTT	H3N2sPB1-1235r	CTCAATgATgCTgTgCCATC	67	55	1233
		b	H3N2sPB1-863f	CCAAACTggCAAATgTTgTg	H3N2sPB1-2325r	TTTTTCATgAAggACAAgCTAAA	65	55	1463
	PA	a	H1N1sPA-5f	AAAgCAggTACTgATTCgAAATg	H3N2sPA-1156r	TCTCTggTgCCATgTTTTCA	66.5	35	1152
		b	H3N2sPA-868f	TTCCTCCTgATggATgCTTT	H3N2sPA-2216r	TTTTTggACAgTACggATAACAA	65	55	1349
	HA	a	H3N2sHA-2f	gCAAAAgCAggggATAATTC	H3N2sHA-1036r	ATCCCTgTTgCCAATTTCAg	65	35	1035
		b	H3N2sHA-789f	AAACCgggAgACATACTTTTgA	H3N2sHA-1757r	AAACAAgggTgTTTTTAATTAATgC	66.5	35	969
	NP		H3N2sNP-1f	AgCAAAAgCAgggTTAATAATCA	H3N2sNP-1540r	AATTgTCgTACTCTTCTgCATTg	65.5	55	1540
	NA		H3N2sNA-2f	gCAAAAgCAggAgTAAAgATgAA	H3N2sNA-1436r	CgAAAgCTTATATAggCATgAgA	64.5	55	1435
	MP		H1N1sM-2f	gCAAAAgCAggTAgATATTgAAAgA	H1N1sM-1008r	TTTACTCTAgCTCTATgCTgACAAA	63.5	35	1007
	NS		H1N1pNS-2f	gCAAAAgCAgggTgACAAA	H3N2sNS-867r	TCATTAAATAAgCTgAAATgAgAAAg	63.5	35	866
